# Supplementary material for: Rapid cyclic stretching of cultured human visceral smooth muscle cells promotes a synthetic, proinflammatory phenotype
Source: JCI Insight. 2025 Sep 16;10(20):e188669. doi: 10.1172/jci.insight.188669 (PMC12581679; doi:10.1172/jci.insight.188669)
Supplement: Supplemental table 1 [file jciinsight-10-188669-s259.xlsx]

## Sheet: p<0.05
	baseMean	log2FoldChange	lfcSE	pvalue	padj
XIRP1	41.4848	7.97177	1.33839	1.20319e-13	3.49208e-12
C2CD4A	7.12888	7.06324	2.62868	2.52057e-07	2.91825e-06
LINC00473	46.6528	6.79666	0.886888	1.88817e-14	5.90608e-13
SOX8	31.6327	6.20002	0.942135	2.5057e-11	5.43839e-10
CSF3	284.716	6.00455	0.284158	4.78553e-99	5.48091e-96
NR4A3	294.405	5.68051	0.272582	1.57306e-97	1.67294e-94
AREG	3230.2	5.64106	0.161061	1.20817e-269	5.99613e-266
IL8	25512.7	5.54653	0.124234	0	0
EREG	671.072	5.52577	0.247239	2.36359e-111	3.91017e-108
CXCL3	657.532	5.49043	0.189655	2.02997e-185	6.04484e-182
IL11	14286.5	5.43154	0.175062	2.46099e-212	9.16043e-209
IL1B	692.381	5.35161	0.530747	3.30569e-25	2.55018e-23
CCL20	525.609	5.32682	0.320475	2.63586e-63	1.00629e-60
NR4A1	2414.45	5.27867	0.136147	0	0
NR4A2	196.278	5.06393	0.251184	6.52268e-91	5.11138e-88
PTGS2	1011.82	4.99705	0.304467	7.39546e-62	2.68564e-59
FGF18	12.8805	4.82589	0.900409	3.48257e-08	4.74835e-07
EGR2	40.3356	4.69801	0.699854	1.27264e-12	3.26133e-11
DUSP2	258.385	4.62515	0.352855	2.14175e-40	3.6237e-38
TNFSF15	265.768	4.37499	0.809671	2.71274e-09	4.42388e-08
NFATC2	388.009	4.25962	0.206616	2.29557e-95	2.27858e-92
SERPINB2	101.127	4.19999	0.401404	1.03672e-26	9.02675e-25
CXCL2	242.084	4.12466	0.194766	1.72748e-100	2.14337e-97
BCL2A1	21.325	4.07773	0.649804	4.25344e-11	8.88211e-10
FOSB	294.843	4.06214	0.204225	2.82388e-89	2.10223e-86
SYT12	11.3441	3.8406	0.871108	1.06862e-06	1.08531e-05
TREM1	23.3881	3.81249	0.584276	7.38414e-12	1.72324e-10
IL6	433.59	3.74338	0.184431	6.37786e-93	5.27555e-90
STC1	10381.2	3.5333	0.234935	2.29815e-52	6.84344e-50
RRAD	706.677	3.51931	0.22775	5.06961e-55	1.60599e-52
MICALCL	63.0506	3.48288	0.320847	2.0007e-28	1.97275e-26
NIPAL1	33.7852	3.44663	0.404037	1.65377e-18	7.48417e-17
INHBB	7.34452	3.3912	0.985979	5.4246e-05	0.000387743
KCNF1	36.2761	3.30451	0.39265	3.65202e-18	1.59457e-16
CCDC173	16.8919	3.29526	0.536012	8.88908e-11	1.78128e-09
C11orf96	268.28	3.2488	0.803722	2.06533e-06	1.98009e-05
FMN1	139.622	3.17597	0.257126	4.15008e-36	6.11787e-34
C8orf4	894.413	3.16162	0.197111	3.79957e-59	1.31562e-56
KBTBD8	699.639	3.15103	0.185729	1.01256e-65	4.30745e-63
MAP3K8	179.323	3.1465	0.181728	3.17531e-68	1.43264e-65
LIF	2298.86	3.12198	0.166777	2.03663e-79	1.16628e-76
IL33	22.049	2.97101	0.607244	6.42349e-08	8.3674e-07
JARID2	1934.34	2.96712	0.109557	8.31991e-163	2.06458e-159
GCH1	177.84	2.95885	0.394336	3.30817e-15	1.097e-13
LIMS3	142.053	2.95639	1.24697	0.000448008	0.00250109
SPHK1	2694.91	2.91656	0.226292	3.06486e-39	4.80345e-37
MUM1L1	6.78529	2.91515	0.945042	0.000146572	0.000939438
TNFAIP3	1480.28	2.8855	0.199342	1.01106e-48	2.59546e-46
FAM83F	8.57298	2.87045	0.794965	2.25917e-05	0.000176386
GPRIN3	41.7448	2.86273	0.491757	3.21036e-10	5.83627e-09
IL24	117.167	2.86134	0.267782	9.52781e-28	9.03564e-26
GEM	2358.62	2.82047	0.142139	8.36805e-89	5.66327e-86
MAK	10.4061	2.81119	0.704031	4.48181e-06	4.02957e-05
RNA18S5	91028	2.80877	0.257764	6.99166e-29	7.22908e-27
GPR183	17.8845	2.78158	0.546394	2.32244e-08	3.2686e-07
MAFF	2860.1	2.77708	0.111734	1.62319e-137	3.45252e-134
PRDM1	377.582	2.76086	0.195938	2.68952e-46	5.88887e-44
ANGPTL4	4310.12	2.75884	0.260901	2.22731e-27	2.0221e-25
LOC102724428	181.51	2.7271	0.301283	9.49985e-21	4.96292e-19
EGR1	345.201	2.70679	0.274286	3.17138e-24	2.31464e-22
LONRF2	23.2909	2.69961	0.504381	5.62669e-09	8.73259e-08
DLL4	2272.6	2.64849	0.177986	2.72901e-51	7.96709e-49
CHMP1B	6171.17	2.64808	0.114661	3.06645e-119	5.70705e-116
G0S2	3406.61	2.63649	0.196192	1.54278e-42	2.87131e-40
SLC16A6	605.43	2.62214	0.257035	1.17727e-25	9.17717e-24
SH3RF3-AS1	89.5594	2.6156	0.30168	2.80543e-19	1.33025e-17
BMP2	688.371	2.59598	0.176262	2.43233e-50	6.83301e-48
AMZ1	8.15787	2.58671	0.963957	0.000343303	0.00197049
SLC19A2	1664.03	2.58133	0.14569	2.00058e-71	9.60858e-69
SRSF12	49.9928	2.57868	0.382719	9.29023e-13	2.4267e-11
TMEM217	44.8166	2.57268	0.313962	1.92431e-17	7.82814e-16
RAMP1	333.421	2.54397	0.262337	1.72574e-23	1.14708e-21
BACH2	43.6565	2.52553	0.411002	4.63997e-11	9.62179e-10
LFNG	85.5046	2.5107	0.346899	2.73424e-14	8.48128e-13
INHBA	3559.4	2.48285	0.210363	2.71322e-33	3.57497e-31
PTHLH	14.9662	2.47738	0.540255	2.97106e-07	3.40278e-06
CXCL1	1823.53	2.42303	0.288542	2.14894e-18	9.60828e-17
ITPRIP	4060.89	2.41762	0.167654	2.41415e-48	5.89251e-46
HBEGF	561.061	2.41444	0.265928	6.54631e-21	3.5187e-19
CSF2	30.6041	2.41112	0.671146	1.56483e-05	0.000127246
LOC101928172	104.802	2.3942	0.245869	1.33136e-23	9.09296e-22
DKK1	2040.74	2.39239	0.250327	7.27794e-23	4.53394e-21
DENND2C	127.408	2.3824	0.239962	2.04054e-24	1.51153e-22
HEYL	7.46055	2.36899	1.00741	0.000792807	0.00411723
LRRC4	92.0955	2.33739	0.246073	1.58293e-22	9.58058e-21
CBLN2	13.2392	2.3339	0.643632	1.6969e-05	0.000136716
SIK1	189.937	2.32835	0.250512	7.98748e-22	4.55654e-20
MFSD2A	448.308	2.31123	0.274887	2.56673e-18	1.13401e-16
LOC100996761	12.6164	2.30895	0.666029	2.89465e-05	0.000220678
SPSB1	1899.85	2.2884	0.141936	1.15031e-59	4.07786e-57
SOWAHC	794.276	2.26345	0.113882	4.79956e-89	3.40289e-86
RGCC	359.738	2.25586	0.218022	2.79264e-26	2.32288e-24
RASD1	52.7653	2.25567	0.2885	3.62942e-16	1.32123e-14
CCNA1	22.3326	2.23909	0.412893	4.2172e-09	6.68689e-08
IRAK2	1285.71	2.23708	0.129046	1.78811e-68	8.31973e-66
SPRY4	2681.24	2.23559	0.187921	7.39751e-34	1.00129e-31
LONRF3	16.3151	2.23265	0.489004	3.39563e-07	3.86821e-06
SPRY2	3969.83	2.23251	0.245161	5.25367e-21	2.85481e-19
ATF3	717.2	2.22619	0.154378	2.45469e-48	5.89482e-46
MEDAG	189.458	2.21723	0.232574	8.88005e-23	5.46343e-21
FLJ31104	15.9297	2.21188	0.492319	5.04133e-07	5.5232e-06
RNF152	661.588	2.20739	0.237316	8.6944e-22	4.94088e-20
FKBP1A-SDCBP2	25.1836	2.19134	0.452418	7.60051e-08	9.76393e-07
TCF7	101.834	2.1824	0.299306	1.80705e-14	5.6762e-13
NEXN-AS1	179.127	2.17775	0.161415	1.34565e-42	2.53613e-40
NIPAL4	83.2614	2.17774	0.4982	6.20419e-07	6.6552e-06
IER3	3784.15	2.16128	0.119674	4.53868e-74	2.33022e-71
FGL2	18.041	2.15883	0.517404	1.82074e-06	1.76592e-05
FZD8	608.14	2.1441	0.135832	3.05015e-57	1.00919e-54
GPR3	152.764	2.14034	0.191842	5.19397e-30	5.77112e-28
MSC	1328.93	2.13602	0.204065	7.50765e-27	6.57538e-25
SPATA2L	377.69	2.12374	0.216587	6.61992e-24	4.62742e-22
KLF4	211.112	2.11439	0.237326	3.26195e-20	1.65194e-18
CAMKK1	776.329	2.0931	0.10195	8.83172e-95	8.21847e-92
GREM1	12869.8	2.08527	0.0947892	1.63266e-108	2.43086e-105
FOS	262.315	2.08377	0.237513	1.06821e-19	5.16384e-18
C5orf49	11.2146	2.07784	0.635993	5.92476e-05	0.000420065
PTPRE	343.192	2.07206	0.227629	5.53891e-21	2.988e-19
TFPI2	3620.9	2.05945	0.125115	4.70218e-62	1.75027e-59
CXCL5	846.613	2.05389	0.193006	1.23147e-27	1.13884e-25
CSRNP1	1159.8	2.05205	0.122996	1.22886e-63	4.81487e-61
SHISA2	110.014	2.05179	0.230437	3.42866e-20	1.7293e-18
GJA3	19.6746	2.01061	0.465409	9.54472e-07	9.7671e-06
C3orf52	724.485	2.00613	0.280621	5.42212e-14	1.63753e-12
SAT1	2880.34	1.98324	0.22572	9.13982e-20	4.43266e-18
MAP2K3	1502.86	1.9784	0.143512	2.14682e-44	4.37863e-42
KDM7A	814.811	1.97253	0.171781	1.04888e-31	1.25942e-29
CLCF1	463.204	1.96826	0.13454	1.19108e-49	3.16677e-47
RASD2	36.9965	1.96497	0.423716	2.04975e-07	2.41637e-06
KLF5	239.591	1.94744	0.136649	3.14357e-47	7.2007e-45
HIC1	633.321	1.94483	0.204071	1.01611e-22	6.22585e-21
CTGF	6773.81	1.9411	0.198784	7.53992e-24	5.22148e-22
HIVEP3	62.6224	1.93771	0.437864	5.45214e-07	5.94702e-06
IL1RL1	17.5369	1.93148	0.530567	1.56947e-05	0.000127484
AVPI1	812.922	1.93095	0.133391	1.16472e-48	2.93925e-46
KIAA0247	852.976	1.91867	0.210395	4.93359e-21	2.6907e-19
DUSP6	4922.89	1.91489	0.143093	5.2731e-42	9.57454e-40
TPPP	30.329	1.89464	0.334453	1.05067e-09	1.80432e-08
MAFK	976.896	1.88955	0.146216	2.39591e-39	3.83577e-37
ENTPD7	2292.42	1.88857	0.139393	5.54086e-43	1.0714e-40
MYC	4878.77	1.87827	0.103783	2.34325e-74	1.29217e-71
ADORA2A	20.0332	1.87011	0.492703	8.85981e-06	7.5552e-05
GATA2	106.805	1.8664	0.217835	7.04684e-19	3.2584e-17
NAMPT	11165.2	1.86318	0.207885	1.5589e-20	8.11554e-19
PTGER3	154.53	1.8584	0.295419	1.96723e-11	4.30736e-10
FAM83G	881.649	1.85781	0.144696	7.18917e-39	1.11499e-36
DIRAS3	32.2692	1.85026	0.31582	3.4215e-10	6.18989e-09
NKX3-1	210.933	1.84616	0.187574	5.37172e-24	3.80855e-22
EMR2	51.6629	1.83438	0.25404	3.97059e-14	1.21642e-12
LOC100288175	180.812	1.83133	0.292961	2.67072e-11	5.76295e-10
ICAM1	1808.73	1.82633	0.2961	4.30548e-11	8.97819e-10
ZC3H12C	1876.5	1.81857	0.137865	7.21209e-41	1.24861e-38
PMAIP1	2815.84	1.81582	0.163777	1.04034e-29	1.13063e-27
RELB	906.281	1.81424	0.0944499	2.38127e-83	1.47728e-80
CCDC71L	1939.8	1.79398	0.176769	2.30603e-25	1.78825e-23
CD274	572.724	1.79007	0.521322	3.00224e-05	0.000227715
REL	194.461	1.79004	0.196808	6.71033e-21	3.58101e-19
GJB2	40.3935	1.76615	0.35524	4.51221e-08	6.07435e-07
FAM167A	1976.17	1.76161	0.213968	1.24153e-17	5.20708e-16
SMOX	1546.44	1.76137	0.150458	8.24359e-33	1.05809e-30
FOXO1	49.8596	1.76032	0.36344	7.84677e-08	1.00543e-06
DACT1	918.405	1.7593	0.286842	5.48435e-11	1.13098e-09
FAM196A	69.8589	1.75812	0.266782	3.03092e-12	7.38583e-11
LOC101928841	157.062	1.74677	0.290406	1.1943e-10	2.33053e-09
ZC3H12A	828.312	1.74423	0.154219	8.22696e-31	9.49545e-29
KCNJ15	176.796	1.74074	0.191437	7.40012e-21	3.92101e-19
HOTAIRM1	115.591	1.72693	0.194662	5.77804e-20	2.82991e-18
RND3	10261.7	1.72507	0.10736	7.16366e-59	2.42409e-56
TSC22D1	5491.69	1.72207	0.0894274	9.38363e-84	6.07447e-81
BDKRB1	1339.5	1.72133	0.148133	2.33063e-32	2.94075e-30
HCAR3	10.7757	1.71997	0.896233	0.0019725	0.00906882
PITX3	7.21533	1.71115	0.775754	0.00134014	0.00652069
MED12L	34.7168	1.7105	0.382313	4.84114e-07	5.31561e-06
ID4	18.258	1.7104	0.467536	1.50211e-05	0.000122682
SLC22A4	97.6739	1.69637	0.206318	1.55405e-17	6.4273e-16
RGS16	12.9116	1.69331	0.513075	6.39239e-05	0.000449157
NAB1	1715.61	1.68789	0.0933335	2.97959e-74	1.5844e-71
RLTPR	95.3391	1.68742	0.190162	5.35119e-20	2.63821e-18
TM4SF1	8339.04	1.68081	0.131683	1.93932e-38	2.97676e-36
TBX2	3208.21	1.6807	0.177939	2.4797e-22	1.47681e-20
AC105053.3	8.96483	1.68007	0.792274	0.0015177	0.00726126
FOXL1	2787.66	1.6656	0.126799	1.52448e-40	2.60896e-38
SLC30A1	728.156	1.66559	0.108089	1.08098e-54	3.35308e-52
BMP6	404.313	1.66038	0.165442	7.92285e-25	5.9278e-23
CMKLR1	136.814	1.66029	0.436662	8.00428e-06	6.88479e-05
ABHD17B	810.728	1.65422	0.0923491	7.61449e-73	3.77907e-70
CREB5	272.884	1.65	0.232202	8.43169e-14	2.48102e-12
MMP1	1526.24	1.64992	0.248479	2.14581e-12	5.34265e-11
SCXB	30.1595	1.63966	0.4558	1.87206e-05	0.000149213
ISG20	152.472	1.63371	0.233143	1.65858e-13	4.74895e-12
NFKB1	3291.74	1.62791	0.159021	9.68602e-26	7.63043e-24
FAM196B	981.075	1.61743	0.265086	7.28262e-11	1.47928e-09
RGS1	24.3842	1.61299	0.372253	1.04263e-06	1.06036e-05
RELT	671.977	1.59916	0.153664	1.80447e-26	1.53525e-24
NFATC1	138.441	1.59304	0.248601	1.05566e-11	2.396e-10
PIM3	926.216	1.58851	0.122011	6.27917e-40	1.05046e-37
PMEPA1	448.48	1.58484	0.15434	7.59387e-26	6.0141e-24
TAGLN3	208.14	1.57577	0.246319	1.13041e-11	2.55011e-10
MCL1	16801.3	1.57135	0.0940571	9.19272e-64	3.6992e-61
GPR68	919.45	1.57111	0.226508	2.8607e-13	8.02127e-12
CITED4	152.969	1.5669	0.160719	1.52852e-23	1.02978e-21
ARID3B	264.371	1.56322	0.16634	4.41994e-22	2.60113e-20
PDE3A	65.0538	1.55459	0.431288	1.79398e-05	0.00014376
JUNB	1332.14	1.54253	0.315576	5.90912e-08	7.76531e-07
LOC101929475	20.9645	1.54047	0.427679	2.09975e-05	0.000165588
MMP3	2201.21	1.53953	0.229751	1.60865e-12	4.10122e-11
JAG1	888.013	1.5319	0.130602	6.94376e-33	8.99005e-31
TBX3	1372.4	1.51519	0.12414	2.52145e-35	3.64484e-33
ZNF697	1221.09	1.51329	0.156858	3.8946e-23	2.4887e-21
MARS2	916.301	1.50958	0.183487	1.4682e-17	6.10615e-16
PELI1	405.262	1.509	0.184807	2.40941e-17	9.6956e-16
CHAC1	7856.11	1.50559	0.129802	3.22108e-32	3.99655e-30
WNT16	88.1955	1.49931	0.258939	5.11542e-10	9.08872e-09
PER2	275.615	1.49895	0.124584	1.88065e-34	2.64161e-32
PDE4D	2114.48	1.49366	0.0883582	3.28836e-65	1.36001e-62
ZBTB46	306.585	1.49204	0.242786	5.81989e-11	1.19192e-09
NFKBIA	4872.25	1.49154	0.0950571	1.49891e-56	4.85158e-54
CASS4	22.6903	1.48764	0.404083	1.59403e-05	0.000129144
GPR137C	74.6196	1.48702	0.2551	4.02792e-10	7.23422e-09
EMP1	8334.04	1.48651	0.18263	2.68451e-17	1.07735e-15
PECAM1	8.92108	1.48088	0.92031	0.0038216	0.0159202
SCG2	20.6562	1.47489	0.420087	3.05204e-05	0.000231021
YRDC	1576.98	1.46814	0.157469	9.29685e-22	5.26315e-20
HOXD1	10.1565	1.4668	0.750343	0.00227537	0.0102227
CIRBP-AS1	16.3935	1.46514	0.564386	0.000498243	0.00274232
LINC00673	71.3996	1.46097	0.336034	9.36823e-07	9.64617e-06
RHOB	3200.72	1.45212	0.102578	1.4117e-46	3.13713e-44
MEF2D	806.545	1.44538	0.118547	2.58705e-35	3.70371e-33
RIPK2	1967.91	1.43709	0.145133	3.50084e-24	2.54263e-22
TAF4B	358.904	1.43629	0.200022	5.46542e-14	1.64726e-12
ZSWIM6	1242.68	1.43497	0.126301	5.63005e-31	6.65284e-29
RNA28S5	848536	1.42437	0.185689	2.25609e-15	7.68671e-14
SRXN1	7027.83	1.42061	0.109182	1.40694e-39	2.30198e-37
PPARGC1B	113.515	1.41914	0.169849	5.59662e-18	2.40833e-16
F2RL3	36.032	1.41886	0.452038	0.000101512	0.000683587
BCOR	948.405	1.41763	0.12561	1.25497e-30	1.43733e-28
TGIF1	3089.8	1.41731	0.0660012	2.29847e-103	3.11109e-100
AJAP1	294.686	1.40959	0.261546	5.31754e-09	8.29904e-08
NR3C1	4437.28	1.40817	0.104947	3.99625e-42	7.34571e-40
PALM2	188.495	1.40492	0.200818	2.15507e-13	6.07705e-12
ELL	694.652	1.40336	0.141865	3.5658e-24	2.57724e-22
C10orf67	18.6781	1.40228	0.485465	0.000240207	0.00144546
KLHL21	1546.3	1.39931	0.107742	1.25233e-39	2.07176e-37
GAB2	574.155	1.39185	0.100138	5.681e-45	1.17478e-42
TMEM200A	776.377	1.39114	0.206526	1.26909e-12	3.25785e-11
CXCL6	141.006	1.38562	0.294459	1.79993e-07	2.15428e-06
RNVU1-6	87.7474	1.38268	0.249942	2.37739e-09	3.92428e-08
ABHD17C	827.77	1.36614	0.150371	8.63171e-21	4.54125e-19
ARHGAP31	1748.4	1.36535	0.131753	3.29849e-26	2.71332e-24
FOXC2	63.0119	1.36461	0.309925	7.99813e-07	8.37635e-06
FST	2303.27	1.36216	0.205277	2.47444e-12	6.09966e-11
HTR7	262.494	1.3594	0.23848	9.45723e-10	1.62973e-08
NFKBIZ	1051.32	1.35797	0.176556	1.19718e-15	4.16467e-14
HIVEP2	2620.07	1.35465	0.161352	3.83759e-18	1.6707e-16
TJP2	2859.43	1.35413	0.168893	8.91256e-17	3.38518e-15
KBTBD2	2181.36	1.35283	0.112872	3.52819e-34	4.81938e-32
ZNF474	20.2805	1.35255	0.375988	2.40342e-05	0.000186669
TMEM158	1885.04	1.35082	0.185068	2.36516e-14	7.38256e-13
ZNF281	2654.38	1.34414	0.142752	4.14598e-22	2.44958e-20
SOD2	5590.16	1.33952	0.232105	6.19136e-10	1.08964e-08
ETS1	5880.66	1.3392	0.138674	4.0077e-23	2.55003e-21
TDG	1331.17	1.33815	0.111206	2.3832e-34	3.28551e-32
PDE4B	350.649	1.33533	0.236152	1.21853e-09	2.07378e-08
PHLDA1	9189.91	1.33454	0.090751	6.33169e-50	1.71405e-47
CA2	10.4335	1.33012	1.25028	0.00698079	0.026117
NAB2	2673.98	1.32688	0.174105	2.09601e-15	7.15769e-14
SNAI1	184.043	1.32629	0.153355	4.52397e-19	2.10492e-17
AKAP12	16672.3	1.32514	0.114515	3.71319e-32	4.56906e-30
IER2	669.733	1.32313	0.120159	3.08285e-29	3.23244e-27
JUND	888.046	1.32176	0.11797	3.25785e-30	3.70276e-28
CHIC2	943.257	1.31924	0.118022	4.64642e-30	5.20155e-28
MUC12	87.7123	1.3182	0.242649	4.38742e-09	6.94201e-08
DYRK3	911.232	1.31514	0.090948	1.99441e-48	4.94912e-46
SYTL3	211.934	1.312	0.162091	5.16267e-17	2.02282e-15
TMEM155	15.0513	1.31053	0.485268	0.000459347	0.00254814
TRMT10C	1415.89	1.30565	0.122001	6.86757e-28	6.55457e-26
SHC4	327.669	1.30532	0.135473	4.83973e-23	3.05334e-21
TNIP3	20.5991	1.30454	0.427008	0.000149907	0.000958337
FGF2	2218.24	1.30376	0.171626	2.59217e-15	8.77153e-14
IL13RA2	64.9344	1.30015	0.423914	0.000139502	0.000899154
RCAN1	3928.34	1.29592	0.124551	2.08957e-26	1.75772e-24
SNRK	1672.58	1.29588	0.0879364	3.45914e-50	9.53763e-48
OTUD4	2205.96	1.29338	0.166494	6.88992e-16	2.45416e-14
C12orf44	3602.46	1.29313	0.0635053	3.38172e-93	2.96179e-90
ST7-AS1	67.0471	1.28967	0.212659	1.12033e-10	2.19193e-09
TMC6	11.2774	1.28686	0.557649	0.00128941	0.00630414
AHR	5677.68	1.28646	0.0882363	2.32829e-49	6.08173e-47
KCNK2	39.6029	1.28347	0.324983	6.0572e-06	5.30816e-05
CD83	122.461	1.28236	0.173049	1.156e-14	3.70941e-13
CEBPB	1245.66	1.28049	0.18536	4.16708e-13	1.13425e-11
SERPINB8	986.72	1.27998	0.164003	5.23443e-16	1.87796e-14
DUSP5	2695.36	1.27888	0.282568	4.66206e-07	5.13034e-06
HMOX1	1260.41	1.27844	0.1986	1.03e-11	2.34857e-10
ADAMTS4	130.007	1.27716	0.201703	2.07414e-11	4.53478e-10
PITPNM3	46.3906	1.2746	0.31511	4.13093e-06	3.74348e-05
PLIN2	11789.7	1.27042	0.119713	2.34905e-27	2.1197e-25
LRRC8C	2401.85	1.26866	0.200916	2.24719e-11	4.89875e-10
STARD8	128.332	1.26732	0.218717	5.91805e-10	1.044e-08
RPSAP52	318.218	1.26562	0.313926	4.19568e-06	3.79523e-05
SH3TC1	129.132	1.26308	0.305478	2.65935e-06	2.50127e-05
OSGIN2	1131.48	1.26131	0.145287	3.52295e-19	1.65468e-17
UBALD1	247.031	1.25838	0.187467	1.66593e-12	4.23999e-11
NFKBIE	837.675	1.25819	0.149666	3.88775e-18	1.6876e-16
ETS2	9015.42	1.25728	0.0920631	1.7573e-43	3.48859e-41
MAMLD1	98.08	1.25551	0.24297	1.98661e-08	2.8305e-07
PXDC1	1738.92	1.25109	0.128127	1.467e-23	9.92826e-22
COQ10B	1453.3	1.24713	0.0877995	4.59831e-47	1.03734e-44
DGKD	1300.7	1.24014	0.0931453	1.86827e-41	3.31151e-39
ZNF597	147.584	1.23581	0.205471	1.60396e-10	3.0775e-09
STK38L	1145.26	1.23575	0.179396	5.07752e-13	1.36955e-11
PER1	979.795	1.23294	0.129635	1.71237e-22	1.03221e-20
PLAUR	6150.63	1.22381	0.192671	1.77527e-11	3.92166e-10
KLF3	1515.21	1.22026	0.085313	2.04776e-47	4.76392e-45
IL27RA	311.804	1.21807	0.176277	4.33317e-13	1.17731e-11
ARID5A	336.639	1.21639	0.123333	5.86044e-24	4.11585e-22
DYRK2	1020.55	1.21591	0.165279	1.73758e-14	5.48112e-13
ZSWIM4	285.605	1.21401	0.188311	1.03535e-11	2.35708e-10
SEMA7A	953.332	1.21116	0.240527	4.06549e-08	5.50283e-07
STK17A	2601.95	1.21034	0.191646	2.412e-11	5.24266e-10
TACSTD2	25.3104	1.20865	0.4133	0.00025028	0.00149776
CDK17	2787.7	1.20821	0.178534	1.1921e-12	3.06548e-11
RASSF8	1842.97	1.2052	0.0860299	1.32193e-45	2.81174e-43
MAML3	81.5673	1.20347	0.276558	1.13336e-06	1.14172e-05
VEGFC	1466.99	1.20295	0.197959	1.09445e-10	2.14411e-09
EHD1	3014.09	1.20255	0.105991	7.58098e-31	8.88765e-29
ZNF35	728.535	1.19457	0.106779	4.02734e-30	4.54266e-28
TNFAIP6	96.9533	1.18623	0.237088	5.05534e-08	6.73246e-07
NOG	144.667	1.18504	0.221486	7.99792e-09	1.21884e-07
FOXD1	435.225	1.1841	0.232575	3.1299e-08	4.299e-07
KLF9	2930.06	1.18025	0.193236	9.40981e-11	1.87303e-09
CRY1	1173.64	1.17792	0.0977367	1.97531e-34	2.74864e-32
SKIL	1638.89	1.17775	0.114844	1.12762e-25	8.83642e-24
CD55	1219.35	1.17499	0.230207	2.93243e-08	4.0423e-07
GNAL	119.453	1.17405	0.244756	1.39442e-07	1.71299e-06
PTPN1	5646.08	1.17056	0.125328	9.68543e-22	5.46236e-20
METRNL	543.337	1.16924	0.143677	3.89295e-17	1.54979e-15
KBTBD11	55.2087	1.16646	0.287325	4.14792e-06	3.75659e-05
TTC32	82.362	1.15792	0.189644	9.92273e-11	1.96201e-09
FRAT2	245.585	1.15677	0.125438	2.87165e-21	1.58355e-19
CPEB4	825.469	1.15521	0.186628	5.68833e-11	1.1698e-09
NRG1	735.128	1.15315	0.310027	1.60931e-05	0.000130152
MMP10	68.4653	1.15315	0.250576	3.89475e-07	4.35026e-06
KLF13	2981.35	1.15296	0.103914	1.31303e-29	1.40645e-27
EFNB2	330.092	1.15252	0.285926	4.68535e-06	4.19989e-05
UCN2	81.7729	1.14814	0.259114	8.4314e-07	8.78483e-06
CDC42SE1	5560.57	1.14659	0.0747088	3.7869e-54	1.15068e-51
CCRN4L	617.839	1.14656	0.168161	8.95325e-13	2.34279e-11
WWTR1	3072.56	1.14493	0.11487	2.1881e-24	1.61281e-22
IGF1R	931.97	1.14086	0.0892994	2.29356e-38	3.48458e-36
CD69	128.221	1.13959	0.327815	4.07356e-05	0.000299365
CSGALNACT2	1893.85	1.13805	0.142003	1.10488e-16	4.13332e-15
FEM1B	3308.42	1.13751	0.106835	2.0204e-27	1.84551e-25
HRH1	1732.78	1.13488	0.0832614	2.78337e-43	5.45284e-41
B3GNT5	2275.05	1.13447	0.212633	7.31902e-09	1.12343e-07
SDE2	1589.21	1.13431	0.0877909	2.38317e-39	3.83577e-37
ABCG1	139.087	1.13255	0.215416	1.34017e-08	1.96783e-07
MESDC1	521.439	1.13211	0.148996	3.05336e-15	1.01932e-13
C5orf30	474.458	1.13168	0.123259	4.37009e-21	2.40097e-19
ZHX2	130.519	1.13106	0.212966	1.02742e-08	1.54016e-07
SOX4	688.925	1.12977	0.217544	1.90769e-08	2.73375e-07
ZNRF3	301.038	1.12834	0.163339	4.82054e-13	1.30496e-11
TLE3	715.125	1.12357	0.138772	5.66425e-17	2.21352e-15
SRSF5	6532.57	1.12302	0.0815475	3.99927e-44	8.04663e-42
NPAS1	24.3497	1.12175	0.395939	0.000351276	0.00201392
FBXO33	861.136	1.11627	0.0879247	6.69253e-38	1.00652e-35
HSPB8	121.578	1.11456	0.196734	1.40427e-09	2.36518e-08
RBM24	138.467	1.11271	0.221176	4.66995e-08	6.25841e-07
SLC35G2	569.945	1.11209	0.129336	8.43836e-19	3.87774e-17
SLC2A14	97.3221	1.11069	0.197685	1.87734e-09	3.1266e-08
PURB	1337.59	1.11048	0.165637	2.07544e-12	5.19349e-11
LOC101927086	72.4298	1.11033	0.280779	6.62085e-06	5.76816e-05
PNP	3948.96	1.10956	0.232063	1.61933e-07	1.95858e-06
B3GNT2	550.784	1.10847	0.162083	8.145e-13	2.1426e-11
MT2A	22954.3	1.10842	0.153559	5.07294e-14	1.53831e-12
FAM107B	1667.13	1.10418	0.166818	3.57139e-12	8.67447e-11
CCL2	148.127	1.10308	0.486805	0.00149224	0.0071549
AGPAT9	447.02	1.10083	0.130042	2.66166e-18	1.17247e-16
NIP7	3028.9	1.10048	0.146586	6.13351e-15	1.99393e-13
HTR1B	34.9205	1.1004	0.30997	3.36228e-05	0.000251689
ZNF267	795.03	1.09951	0.143409	1.84356e-15	6.31006e-14
FASTKD5	1167.33	1.09933	0.101781	3.74217e-28	3.59465e-26
RGS3	2139.07	1.09873	0.0811283	9.49165e-43	1.81181e-40
VPS37B	1083.48	1.09837	0.108647	5.41273e-25	4.11174e-23
STX11	12.8248	1.09817	0.552158	0.00290837	0.0126284
EVA1A	1296.56	1.09742	0.212926	2.46274e-08	3.44297e-07
ETV3	1595.6	1.09712	0.102707	1.35449e-27	1.24488e-25
TRPC4	55.3893	1.09027	0.41071	0.000579161	0.00312545
BTG3	1540.18	1.0855	0.121531	4.46491e-20	2.23081e-18
AQP3	75.3935	1.08467	0.46108	0.00126104	0.0061884
LRRC8A	3536.83	1.07963	0.139477	1.34858e-15	4.65026e-14
HAS2	2060.85	1.07838	0.139986	1.40413e-15	4.81707e-14
LHFPL2	1115.37	1.07816	0.141554	2.76883e-15	9.28492e-14
SRF	2016.66	1.07807	0.109709	9.50049e-24	6.51856e-22
CLP1	1182.75	1.07642	0.110156	1.62562e-23	1.08616e-21
RARA	493.124	1.07425	0.163009	4.55434e-12	1.09019e-10
BEND3	252.642	1.07382	0.178749	1.95816e-10	3.69988e-09
HIST2H3C	10831.3	1.07168	0.291913	2.15158e-05	0.00016905
POLR1C	2005.67	1.07168	0.133132	8.98827e-17	3.40525e-15
PLCL2	187.829	1.07164	0.140595	2.67983e-15	9.04762e-14
ABL2	5290.33	1.06828	0.192809	3.01983e-09	4.89252e-08
KIF21B	152.968	1.06673	0.25112	2.0686e-06	1.98194e-05
SH2B2	48.0728	1.0666	0.359786	0.000249589	0.00149422
NR5A2	86.6808	1.06626	0.263895	5.06644e-06	4.49817e-05
IPPK	857.654	1.06614	0.131884	6.82204e-17	2.63827e-15
POU2F2	200.982	1.0661	0.257177	3.23797e-06	2.987e-05
YOD1	599.082	1.06419	0.12042	1.11969e-19	5.36227e-18
LRCH1	1284.89	1.06209	0.103065	7.54399e-26	6.00655e-24
LOC101928820	29.0532	1.06008	0.506199	0.00238465	0.0106398
GRAMD1B	65.3527	1.0596	0.256599	3.42307e-06	3.14024e-05
NFKB2	1139.8	1.05911	0.107062	5.05571e-24	3.61896e-22
RGS4	997.278	1.05835	0.313332	6.37007e-05	0.000448011
AXIN1	1015.59	1.05824	0.11849	4.72569e-20	2.33757e-18
ST3GAL1	3988.51	1.058	0.260648	4.633e-06	4.16048e-05
CSNK1E	4710.76	1.05781	0.0962452	4.66365e-29	4.85574e-27
MCTP1	388.658	1.05547	0.108065	1.77919e-23	1.17151e-21
SAMD4A	2726.17	1.05505	0.150918	2.97596e-13	8.32878e-12
KLHL15	627.803	1.05279	0.129307	4.32684e-17	1.70881e-15
C12orf79	15.5217	1.05234	0.531027	0.0031389	0.0134645
LOC102724611	58.9273	1.05181	0.320432	9.11977e-05	0.000620019
LOC100505555	10.3919	1.04841	0.69936	0.00671577	0.0253403
SHB	1399.15	1.04608	0.123937	3.62608e-18	1.5879e-16
UBALD2	724.894	1.04578	0.147314	1.36097e-13	3.91944e-12
F2RL1	318.328	1.04524	0.131083	1.75009e-16	6.49803e-15
DAPK3	2610.2	1.04481	0.0807353	3.02778e-39	4.79581e-37
SNIP1	996.996	1.04269	0.0912512	3.57954e-31	4.26366e-29
GPR157	158.014	1.03914	0.179836	8.22121e-10	1.4283e-08
RAB43	728.716	1.03185	0.228686	6.44711e-07	6.8959e-06
SH3BP1	492.954	1.03123	0.140783	2.65068e-14	8.23925e-13
C22orf31	8.4084	1.02984	1.6287	0.0104512	0.0366309
TRIB1	719.713	1.02773	0.123703	1.1161e-17	4.69423e-16
PDGFA	198.708	1.02717	0.209756	1.01292e-07	1.28025e-06
PFKFB3	2304.28	1.02608	0.144379	1.34242e-13	3.87351e-12
SPATA13	1424.47	1.02517	0.175855	5.99043e-10	1.05552e-08
SH2B3	2339.79	1.02101	0.155825	6.29394e-12	1.48511e-10
CHD7	377.707	1.0141	0.17755	1.23541e-09	2.09977e-08
PPIF	4577.38	1.01311	0.148254	9.33157e-13	2.42898e-11
LOC102724169	49.25	1.01163	0.273737	2.179e-05	0.000171023
IFFO2	745.218	1.00812	0.122084	1.76631e-17	7.22489e-16
BAIAP2	551.68	1.00608	0.136431	1.88767e-14	5.90608e-13
SLC2A3	5817.68	1.00451	0.145515	6.20025e-13	1.6544e-11
SERTAD1	1122.19	1.00293	0.124336	8.42759e-17	3.20916e-15
NCR3LG1	968.778	1.00247	0.179503	2.58453e-09	4.24268e-08
SPRED2	608.829	1.00082	0.143565	3.65037e-13	1.00836e-11
BPGM	1120.6	0.998652	0.0955698	1.78662e-26	1.52879e-24
PRKCH	68.4564	0.997968	0.240474	3.53925e-06	3.23884e-05
ADAP1	158.875	0.996314	0.181498	4.55293e-09	7.181e-08
UTP3	1994.37	0.99616	0.115913	1.06574e-18	4.86742e-17
SLC25A25	1214.15	0.995927	0.0896669	1.3789e-29	1.46646e-27
AKAP8	1450.95	0.99403	0.100402	5.15195e-24	3.67021e-22
AMPD3	1410.99	0.992583	0.14265	4.00786e-13	1.09655e-11
ERRFI1	10859.2	0.991116	0.210328	2.9011e-07	3.32777e-06
SH3RF1	1420.78	0.988282	0.152793	1.15027e-11	2.59098e-10
TMEM156	468.805	0.987572	0.164661	2.30794e-10	4.32237e-09
REST	3255.1	0.987415	0.165886	2.99793e-10	5.48356e-09
FRMD8	1018.32	0.986367	0.113377	4.01898e-19	1.88172e-17
CDCA4	1789.62	0.985576	0.148709	4.02703e-12	9.70202e-11
NR1D2	902.653	0.981196	0.104326	6.38964e-22	3.71623e-20
NAF1	222.408	0.981057	0.171827	1.32724e-09	2.24304e-08
PPAPDC1A	143.778	0.979802	0.21883	8.25339e-07	8.61744e-06
TXNRD1	57642.3	0.979622	0.102079	1.54547e-22	9.39205e-21
MIR155HG	123.089	0.979362	0.301577	0.000112945	0.000751737
GRASP	161.388	0.978537	0.358659	0.00055399	0.00300377
ZNF584	506.566	0.975692	0.124136	4.74629e-16	1.70694e-14
ELF1	1136.22	0.975508	0.0964307	5.6927e-25	4.28074e-23
BAK1	1870.8	0.974697	0.0822864	2.91662e-33	3.80926e-31
IRS2	297.953	0.973411	0.141636	7.65786e-13	2.02159e-11
PRRX2	156.391	0.972079	0.297491	0.000105102	0.000704896
ANKRD42	520.985	0.971858	0.115351	4.36195e-18	1.88246e-16
IFNAR2	331.69	0.970439	0.209881	4.17579e-07	4.62255e-06
IL6R	368.941	0.969197	0.251176	1.18731e-05	9.82106e-05
TRAF4	1803.05	0.967426	0.091116	3.10988e-27	2.78934e-25
USP36	826.86	0.966865	0.144304	2.50333e-12	6.16067e-11
GDF15	931.95	0.964691	0.148254	9.1272e-12	2.10038e-10
MT1E	5146.26	0.962922	0.123921	9.11439e-16	3.23018e-14
NXT1	1093.06	0.962893	0.0998997	6.92667e-23	4.33324e-21
SLC35F2	1592.18	0.962533	0.199558	1.59855e-07	1.93818e-06
DUSP1	2485.26	0.962252	0.110084	2.87502e-19	1.35893e-17
C10orf2	666.231	0.962174	0.160451	2.38204e-10	4.44438e-09
CXXC5	1249.11	0.95712	0.245203	1.01305e-05	8.51683e-05
RCL1	1006.38	0.956348	0.138767	6.72343e-13	1.78759e-11
HES4	32.5209	0.954815	0.301244	0.000156579	0.000994586
ENC1	1942.87	0.952126	0.197055	1.55677e-07	1.89214e-06
SIX4	1200.48	0.950815	0.114706	1.44943e-17	6.04499e-16
IQCJ-SCHIP1	435.598	0.949752	0.131269	5.81993e-14	1.74352e-12
ERF	1410.65	0.949606	0.13888	9.93701e-13	2.56867e-11
TGFBR1	3083.34	0.948429	0.199882	2.23398e-07	2.61135e-06
KLF16	411.364	0.947965	0.143002	4.21709e-12	1.01271e-10
CCNH	1993.38	0.946913	0.132794	1.24031e-13	3.59279e-12
STK17B	1764.37	0.94385	0.132395	1.26619e-13	3.66063e-12
HECA	504.992	0.943131	0.123218	2.47724e-15	8.42091e-14
CDR2	2006.59	0.942947	0.10539	4.68778e-20	2.32655e-18
C17orf96	75.3415	0.941737	0.217023	1.66374e-06	1.62543e-05
F3	20558.4	0.94017	0.187856	6.80944e-08	8.82383e-07
CH25H	14.7741	0.938937	0.537345	0.00560552	0.0218255
KCNG1	1537.7	0.936947	0.165099	1.72761e-09	2.89015e-08
DDX28	690.634	0.935574	0.0904038	5.43714e-26	4.37587e-24
BIN3	1305.79	0.934438	0.0801933	3.01171e-32	3.76818e-30
SMOC1	372.335	0.934235	0.366782	0.000975515	0.00493693
AGO2	1457.49	0.933572	0.125292	1.19645e-14	3.82272e-13
BEND7	200.18	0.933227	0.194912	2.02672e-07	2.39872e-06
TACC2	299.681	0.932727	0.15863	5.18335e-10	9.19843e-09
TGFBR3	601.856	0.931315	0.127388	3.36619e-14	1.03982e-12
LOC101928319	7.52823	0.931115	0.929268	0.0124651	0.0423535
PAQR5	436.173	0.929055	0.162626	1.38164e-09	2.3297e-08
PGBD5	13.1518	0.927494	0.729663	0.0102351	0.0359751
RRP1	1603.84	0.926863	0.114977	9.81148e-17	3.67967e-15
OTUD1	133.065	0.926563	0.168257	4.46497e-09	7.04972e-08
CCDC147-AS1	15.4643	0.92604	0.479802	0.00426649	0.0174086
ZNF212	320.063	0.924523	0.11667	3.04432e-16	1.11095e-14
AKAP2	15248.8	0.923248	0.15714	5.28445e-10	9.36668e-09
SOX9	127.293	0.921429	0.299592	0.000219123	0.00133491
LATS2	1448.22	0.920497	0.113439	7.30769e-17	2.81148e-15
THBS1	33393	0.919432	0.27136	4.36649e-05	0.000318533
S1PR2	575.244	0.918676	0.279137	0.000105546	0.000707551
LOC101929188	37.4179	0.917065	0.393065	0.00174916	0.0081794
RP11-132A1.4	93.121	0.915721	0.200012	5.79334e-07	6.26869e-06
NEDD9	2027.51	0.913939	0.19281	2.5913e-07	2.99085e-06
NCOA7	823.043	0.913672	0.16453	3.56205e-09	5.68609e-08
FAM46A	813.673	0.913054	0.100904	1.93859e-20	9.99943e-19
PLEKHO1	4519.01	0.912796	0.0944877	6.0719e-23	3.81453e-21
CSGALNACT1	159.497	0.910269	0.19418	3.39927e-07	3.8694e-06
ERN1	232.114	0.906131	0.173582	2.27823e-08	3.22133e-07
EAF1	1071.94	0.904961	0.0831776	2.02569e-28	1.98425e-26
ZNF800	901.417	0.904735	0.147965	1.27436e-10	2.47379e-09
FRS2	884.678	0.903501	0.111088	5.75487e-17	2.24304e-15
SMAD7	399.207	0.90072	0.262627	6.75986e-05	0.000472302
PROB1	28.3896	0.899997	0.321828	0.000548256	0.0029781
MAD2L1BP	1501.32	0.89865	0.0802732	5.95261e-30	6.56507e-28
UCK2	4484.9	0.897815	0.116322	1.02942e-15	3.60636e-14
ZNF229	1113.31	0.897195	0.124675	8.35064e-14	2.46203e-12
BNC1	1416.21	0.896419	0.195329	5.54015e-07	6.02537e-06
MAP6D1	125.741	0.896276	0.182039	1.07554e-07	1.35365e-06
KTI12	685.993	0.89622	0.102885	4.22772e-19	1.97325e-17
GNA13	3572.97	0.895995	0.106542	5.6368e-18	2.41167e-16
OGFRL1	5321.88	0.895663	0.168059	1.27087e-08	1.87532e-07
LIMS3L	266.469	0.89479	0.293874	0.000249413	0.00149377
USP12	1580.27	0.894381	0.118809	7.24185e-15	2.3491e-13
C10orf90	26.0395	0.893773	0.386939	0.00195524	0.00900449
MYADM	1552.56	0.892379	0.1089	3.94497e-17	1.56631e-15
PPTC7	688.11	0.890954	0.136255	8.8535e-12	2.04055e-10
CLDN4	42.9899	0.887989	0.273236	0.000133172	0.000865472
LUZP1	4983.74	0.886501	0.124847	1.79969e-13	5.13327e-12
RAPH1	403.304	0.886482	0.204417	1.81064e-06	1.75741e-05
BCAR3	2375.46	0.88515	0.143613	9.57675e-11	1.90118e-09
PPP1R15A	2719.76	0.882529	0.121187	4.53172e-14	1.38264e-12
RNF126	748.489	0.882213	0.120735	3.75619e-14	1.15311e-12
TNFRSF12A	8290.92	0.881918	0.152735	1.05294e-09	1.80612e-08
ZFP69B	228.207	0.881198	0.160969	5.9328e-09	9.17274e-08
BRPF1	1023.32	0.881075	0.106338	1.67059e-17	6.87111e-16
CSRP1	13112.6	0.874822	0.10584	1.99535e-17	8.09502e-16
PALM2-AKAP2	955.003	0.874533	0.207765	3.22604e-06	2.97783e-05
FAM89A	1155.19	0.874454	0.158851	4.95743e-09	7.76971e-08
PHC2	7167.04	0.874243	0.102343	1.87723e-18	8.41868e-17
SHROOM3	1303.2	0.873734	0.204802	2.52e-06	2.3747e-05
AMER1	515.127	0.871725	0.121393	9.77836e-14	2.86031e-12
SPOCD1	1420.85	0.870015	0.102074	2.24487e-18	1.00072e-16
YPEL5	2504.8	0.869334	0.145612	3.25869e-10	5.91691e-09
CBFB	1836.22	0.868704	0.0963703	2.88062e-20	1.46381e-18
RNF19B	715.479	0.868457	0.092177	6.48615e-22	3.75768e-20
FEM1A	1864.21	0.86792	0.0828332	1.60333e-26	1.37989e-24
ZNF850	300.899	0.866613	0.207419	3.78156e-06	3.44576e-05
KCTD10	4382.52	0.86606	0.087597	5.51948e-24	3.89476e-22
UBAP1	2217.86	0.864893	0.078915	8.85639e-29	9.09398e-27
PTPRN	117.842	0.86358	0.215961	8.02611e-06	6.89958e-05
RNF25	1533.14	0.863204	0.0790397	1.35254e-28	1.36068e-26
NR1D1	32.8175	0.861139	0.331519	0.00101777	0.00512985
GABPB1	1709.53	0.860244	0.139381	9.5974e-11	1.90274e-09
ZSCAN5A	133.108	0.858942	0.183648	3.88689e-07	4.34474e-06
GTPBP4	6009.2	0.858896	0.156062	5.14973e-09	8.06249e-08
PTP4A1	2125.77	0.855826	0.142413	2.76795e-10	5.10681e-09
DUSP7	564.262	0.855661	0.143375	3.39406e-10	6.14771e-09
PPP1R15B	3083.82	0.853931	0.0865876	8.96698e-24	6.18099e-22
TNFAIP1	2399.31	0.852539	0.114388	1.32678e-14	4.21204e-13
TNFSF11	20.4938	0.852332	0.516463	0.00768858	0.0282516
LRFN5	78.6569	0.85166	0.263703	0.000149687	0.000957341
STX3	707.259	0.850399	0.141752	2.81964e-10	5.18292e-09
TNFAIP8	864.709	0.848353	0.222227	1.72552e-05	0.000138797
AEN	7310.39	0.847638	0.172856	1.29606e-07	1.60274e-06
LPAR6	204.74	0.847398	0.178302	2.74383e-07	3.1571e-06
IL4R	5350.25	0.846361	0.177014	2.38212e-07	2.76872e-06
CFLAR	2299.29	0.84615	0.14534	8.34135e-10	1.4458e-08
SFMBT1	443.374	0.846132	0.127145	4.16322e-12	1.00139e-10
ARL5B	1441.6	0.844275	0.139124	1.88312e-10	3.56261e-09
RABGEF1	2015.64	0.843729	0.122884	9.74044e-13	2.52657e-11
LINC00152	6886.21	0.840021	0.106454	4.52297e-16	1.63057e-14
GADD45A	1045.47	0.839206	0.135896	7.66361e-11	1.54822e-09
LOC102724584	17.69	0.835014	0.433227	0.00506979	0.0201183
SH3RF3	890.877	0.834291	0.117937	2.32074e-13	6.53185e-12
CHD1	2988.76	0.834005	0.128333	1.17239e-11	2.63681e-10
FBXO30	1659.16	0.832219	0.12585	5.59852e-12	1.32945e-10
RAP1GAP	8.94444	0.831414	0.947634	0.0149269	0.0491773
AP5B1	676.946	0.831182	0.108765	3.26248e-15	1.08427e-13
USP27X	139.852	0.829661	0.169764	1.47083e-07	1.79796e-06
LINC00936	40.5287	0.829172	0.264627	0.000217295	0.00132649
JMJD6	1885.53	0.828484	0.113027	3.43154e-14	1.05781e-12
KDM6B	111.495	0.828275	0.236707	6.0761e-05	0.000429773
PHF13	770.627	0.828051	0.139782	4.61116e-10	8.25187e-09
DCP1A	1187.55	0.827015	0.0793536	3.13791e-26	2.59558e-24
RNVU1-15	70.4626	0.826019	0.297952	0.000655655	0.0034796
TUSC1	211.239	0.82549	0.150572	6.14485e-09	9.47108e-08
KITLG	2705.08	0.825351	0.176669	4.27342e-07	4.7236e-06
KIAA0040	33.005	0.823029	0.363691	0.00253219	0.0112074
USB1	354.601	0.822914	0.1409	7.86518e-10	1.37125e-08
ZNF394	739.041	0.821541	0.110368	1.51201e-14	4.7797e-13
TRABD2A	197.007	0.819591	0.262162	0.000223718	0.00135718
FAM222A	24.9619	0.819272	0.429416	0.00529121	0.0208195
CHST1	21.3191	0.819155	0.424583	0.00516864	0.0204452
SGK1	3095.26	0.818698	0.14002	7.52496e-10	1.31656e-08
KCTD5	1494.96	0.817154	0.0892681	8.78786e-21	4.60713e-19
TUBA8	21.5089	0.817131	0.398645	0.00413737	0.0169861
TMCC3	124.192	0.816782	0.34505	0.00196154	0.00902796
VGLL3	2277.18	0.816231	0.184261	1.35026e-06	1.34385e-05
DFNB31	55.3902	0.815121	0.238514	8.43264e-05	0.000577363
E2F6	769.322	0.813701	0.1133	1.08553e-13	3.1629e-12
VGF	10.0485	0.813379	0.606921	0.0127229	0.0430535
TIMP3	3610.15	0.812039	0.273573	0.000374887	0.00212555
DOT1L	477.331	0.811285	0.119493	1.78682e-12	4.52449e-11
CDC14A	149.219	0.811251	0.160706	6.77242e-08	8.79116e-07
RNF182	19.7251	0.810635	0.594855	0.0119795	0.0410596
RGMB	3423.34	0.809759	0.277451	0.000436584	0.00244556
NANOS1	24.4914	0.808765	0.421155	0.0052728	0.020758
DDX21	14775.5	0.808638	0.202599	1.026e-05	8.61597e-05
TFB2M	1081.68	0.807932	0.125435	1.86151e-11	4.1e-10
PIGA	592.196	0.806892	0.15257	1.86098e-08	2.67453e-07
PGM2L1	377.564	0.806005	0.166954	2.0766e-07	2.44193e-06
RFX2	105.992	0.805716	0.196498	5.87482e-06	5.15744e-05
ZNF670	192.453	0.805459	0.162611	1.1139e-07	1.39603e-06
SGMS2	778.759	0.805428	0.193099	4.39747e-06	3.96091e-05
LIMS1	3827.27	0.804652	0.0797669	1.02514e-24	7.63163e-23
PANX1	4199.52	0.804397	0.159409	6.8352e-08	8.84182e-07
TAF13	842.084	0.800298	0.129471	1.00148e-10	1.97759e-09
EIF5A2	553.425	0.800296	0.101118	4.06065e-16	1.47461e-14
BIRC2	3676.12	0.800251	0.128306	6.88297e-11	1.40001e-09
DUSP11	1087.07	0.798905	0.09482	5.88211e-18	2.50225e-16
LOC102723864	51.2439	0.798855	0.228724	6.73866e-05	0.000471263
SMURF1	1714.43	0.797809	0.097279	3.77812e-17	1.50811e-15
HIF1A	23259	0.796169	0.139626	2.5e-09	4.11753e-08
FAM60A	2189.79	0.795416	0.11431	5.57469e-13	1.49552e-11
HDAC9	200.203	0.795127	0.253934	0.000232123	0.00140263
AMIGO2	805.673	0.794578	0.243478	0.000149419	0.000956435
DNTTIP2	4423.37	0.793528	0.122284	1.39766e-11	3.11807e-10
MAPKAPK2	3832.04	0.793341	0.074655	3.8403e-27	3.40347e-25
HAPLN3	85.5188	0.792754	0.233094	9.24843e-05	0.000627334
HOMER1	776.532	0.792404	0.191916	5.41065e-06	4.77529e-05
SLC25A32	1753.9	0.791592	0.131163	2.58079e-10	4.78523e-09
SLC35E4	341.863	0.790295	0.141999	4.16401e-09	6.60958e-08
NRARP	13.464	0.78977	0.548898	0.0117349	0.0403514
BCAR1	2775.17	0.788974	0.125643	5.78884e-11	1.18883e-09
SPECC1	769.733	0.787712	0.0945765	1.3344e-17	5.58088e-16
PMM2	2178.76	0.787692	0.109349	9.65301e-14	2.82921e-12
ASB6	1187.8	0.786639	0.0970506	9.43082e-17	3.55482e-15
ADNP2	1732.42	0.783792	0.083136	7.2137e-22	4.13095e-20
MOAP1	471.762	0.783518	0.133717	7.53701e-10	1.31712e-08
GLI2	375.72	0.782206	0.194312	8.51312e-06	7.28041e-05
TRPC6	62.5901	0.780856	0.287427	0.000851792	0.00437926
DIXDC1	1177.52	0.780671	0.122699	3.56633e-11	7.53178e-10
SLC7A5P1	35.4106	0.780608	0.317181	0.00172964	0.00810596
CHST2	568.686	0.779194	0.168356	5.79329e-07	6.26869e-06
RNA5-8S5	69788.3	0.779012	0.171683	8.88709e-07	9.18888e-06
OSGIN1	1313.49	0.777931	0.248305	0.000240278	0.00144546
LINC00843	594.754	0.777762	0.122029	3.09243e-11	6.63924e-10
NCBP2-AS2	557.195	0.776536	0.0981776	4.34609e-16	1.57443e-14
TICAM1	287.734	0.775219	0.160737	2.26974e-07	2.64637e-06
PLAU	27724.2	0.775095	0.12933	3.45357e-10	6.24032e-09
WTAP	3758.59	0.774087	0.082399	9.90179e-22	5.56331e-20
TRIM36	36.8617	0.773246	0.330401	0.00237369	0.0106005
DIEXF	1312.02	0.773085	0.15353	7.86917e-08	1.00743e-06
SMIM13	1115.02	0.771558	0.159261	2.03746e-07	2.40951e-06
NDEL1	2148.67	0.771349	0.075971	5.62035e-25	4.24779e-23
GAREM	246.519	0.770929	0.127958	2.77797e-10	5.11896e-09
RNVU1-14	96.5902	0.770164	0.256355	0.000367864	0.00208971
LEMD3	1439.88	0.769657	0.101343	5.351e-15	1.75487e-13
ZFP36	271.093	0.769159	0.179001	2.69374e-06	2.53041e-05
CCDC68	2093.45	0.767436	0.0946545	9.22638e-17	3.48659e-15
RPGR	390.19	0.767229	0.147454	3.23804e-08	4.43933e-07
LRRC8E	407.932	0.766975	0.114689	3.82656e-12	9.24897e-11
LOC101929690	37.598	0.765075	0.346745	0.00330635	0.0141096
AKIRIN1	2958.07	0.762397	0.0807685	6.66419e-22	3.84585e-20
HS3ST3B1	795.311	0.762361	0.117852	1.7271e-11	3.82092e-10
BNIP2	2746.01	0.760975	0.0971683	8.57322e-16	3.04646e-14
TIMP1	18831.6	0.760432	0.106262	1.85365e-13	5.26698e-12
C16orf87	574.951	0.760007	0.141234	1.23898e-08	1.83371e-07
TRAF1	227.911	0.759798	0.127244	4.06075e-10	7.28439e-09
PDZD2	27.5515	0.759472	0.39405	0.00601097	0.02312
TLR6	117.743	0.75946	0.188558	9.04877e-06	7.6899e-05
C20orf112	353.849	0.759176	0.166978	8.92177e-07	9.21833e-06
ZNF230	215.246	0.759105	0.166941	8.76363e-07	9.0928e-06
UPP1	1053.49	0.757491	0.12167	8.58485e-11	1.72496e-09
BLOC1S4	506.365	0.757235	0.124985	2.37175e-10	4.43073e-09
RIN2	2857.53	0.757086	0.119141	3.92305e-11	8.2384e-10
LRIG1	774.433	0.756999	0.140162	1.1376e-08	1.69039e-07
DIS3	3415.06	0.756621	0.114726	7.4076e-12	1.72576e-10
NRBF2	1268.38	0.755984	0.0920206	3.76651e-17	1.50752e-15
PLK3	688.899	0.755897	0.134889	3.60249e-09	5.74278e-08
FOXO3B	389.94	0.755353	0.133705	2.78432e-09	4.52573e-08
FMNL1	87.7138	0.754499	0.311573	0.00199222	0.00914089
RASA2	707.546	0.752729	0.116281	1.68639e-11	3.73641e-10
CCNJ	650	0.751603	0.170426	1.70303e-06	1.66163e-05
ZNF487	45.5969	0.751196	0.271798	0.000797088	0.00413658
FCHSD2	603.582	0.750206	0.122908	1.81668e-10	3.45006e-09
ZNF263	1398.67	0.749944	0.0873825	1.70058e-18	7.67273e-17
SDCBP2	59.0422	0.749781	0.28408	0.00113997	0.00566734
ZNF136	310.452	0.747436	0.15969	4.86308e-07	5.33577e-06
CDC25A	1497.55	0.744816	0.221368	0.000117229	0.000776777
ZNRF2	95.2568	0.744588	0.171193	2.28244e-06	2.16454e-05
ZNF430	352.157	0.744371	0.109409	1.8261e-12	4.6161e-11
GABARAPL1	3188.95	0.744302	0.230825	0.000191476	0.00118638
PTRH2	1131.27	0.744057	0.136301	8.39903e-09	1.27475e-07
RNU11	51.8752	0.742219	0.422761	0.00828033	0.0300941
SNHG17	231.435	0.742053	0.156002	3.41196e-07	3.8794e-06
SLC25A33	567.704	0.742015	0.15927	5.4039e-07	5.90897e-06
C16orf91	585.497	0.741861	0.0930282	2.79588e-16	1.02532e-14
GNG4	47.3827	0.741199	0.261656	0.000676084	0.00356958
BCL7A	422.45	0.739265	0.151257	1.76577e-07	2.11509e-06
ADO	1029.42	0.738996	0.0974074	6.01373e-15	1.95927e-13
APCDD1L	94.6316	0.738288	0.183905	1.00038e-05	8.41503e-05
ZNF256	241.763	0.737362	0.151963	2.15001e-07	2.52258e-06
SOCS3	2586.93	0.737043	0.121944	2.81864e-10	5.18292e-09
CYTH1	662.033	0.736406	0.114072	1.77809e-11	3.92208e-10
SEC14L2	912.029	0.736276	0.11979	1.4398e-10	2.78405e-09
LAMC2	32.6106	0.736174	0.345439	0.00416301	0.0170611
STAT5A	284.513	0.734651	0.30681	0.00222934	0.0100422
PDLIM4	2479.82	0.734451	0.115708	4.03942e-11	8.45891e-10
FRMD4A	1935.38	0.734338	0.181425	8.67598e-06	7.40692e-05
ABT1	1569.78	0.732049	0.07671	2.61985e-22	1.55406e-20
OAF	1714.12	0.730753	0.100302	6.10437e-14	1.8214e-12
MLF1	440.542	0.730738	0.114982	3.8525e-11	8.10168e-10
TRAF3	1478.49	0.730311	0.0860438	4.03486e-18	1.74637e-16
GRAMD3	484.929	0.730081	0.149872	1.94777e-07	2.31818e-06
TBC1D15	1077.03	0.730021	0.113769	2.59654e-11	5.61916e-10
DLC1	6043.23	0.729996	0.119245	1.82133e-10	3.4545e-09
ZBTB7A	414.526	0.729282	0.151939	2.81417e-07	3.23054e-06
BAG5	1986.37	0.728974	0.103608	3.70068e-13	1.02036e-11
GTF3C4	1673.71	0.728273	0.0919148	4.39402e-16	1.58793e-14
SLC7A2	9558.49	0.726374	0.17365	3.74924e-06	3.4184e-05
SLC51B	17.7235	0.724199	0.502127	0.0137238	0.0458147
KDSR	1443.98	0.722796	0.092852	1.34926e-15	4.65026e-14
BCL7B	1609.84	0.722521	0.108661	5.5848e-12	1.32831e-10
KLHL25	397.141	0.721796	0.1191	2.52439e-10	4.69233e-09
CTDP1	900.397	0.720148	0.0842966	2.54196e-18	1.1264e-16
PNPLA8	1523.07	0.719646	0.104327	1.02486e-12	2.64457e-11
EXOC8	989.017	0.71958	0.102871	4.98899e-13	1.34811e-11
RNF19A	1717.85	0.719018	0.0782653	8.01623e-21	4.2324e-19
LOC101929792	335.106	0.717996	0.130329	6.70121e-09	1.03073e-07
ZNF275	523.634	0.716762	0.139425	5.08663e-08	6.76809e-07
LOC92249	72.4298	0.71618	0.214198	0.00013589	0.000880833
ZNF749	207.775	0.715833	0.139979	5.8932e-08	7.75122e-07
ZNF614	583.019	0.715163	0.126637	3.07449e-09	4.96488e-08
SPRTN	640.009	0.713967	0.099976	1.77629e-13	5.07622e-12
LOC102724935	26.59	0.713228	0.443545	0.0114642	0.0395757
TANK	1696.39	0.712998	0.0889975	2.21199e-16	8.15205e-15
RNU6ATAC	93.5009	0.712259	0.340796	0.00476913	0.0191395
CTSS	50.9485	0.711072	0.29235	0.00218594	0.00988055
NOX4	88.3567	0.708424	0.218308	0.000196639	0.00121433
SBNO2	1556.99	0.707498	0.180155	1.51657e-05	0.000123655
RASSF3	1293.26	0.707026	0.11923	5.84109e-10	1.03165e-08
GPATCH3	537.905	0.704029	0.119023	6.39165e-10	1.12356e-08
RNF168	2113.32	0.703858	0.0762622	5.52403e-21	2.988e-19
TNFRSF11B	1864.77	0.703649	0.153805	8.8696e-07	9.17717e-06
LOC100131496	60.1126	0.70317	0.315649	0.00368409	0.015447
KLHL26	111.057	0.702376	0.22341	0.000276344	0.00163338
RAPGEF2	2609.76	0.702158	0.113573	1.23919e-10	2.40865e-09
MYPN	166.695	0.701286	0.316305	0.00373003	0.0156045
C1D	749.878	0.70032	0.111381	6.33889e-11	1.29642e-09
CCDC59	1115.55	0.70002	0.128448	9.57997e-09	1.44077e-07
RPUSD2	762.253	0.699614	0.106211	9.54484e-12	2.18972e-10
TOR1A	2357.04	0.696387	0.0736974	7.19459e-22	4.13095e-20
NUFIP2	4505.13	0.695931	0.134586	4.56929e-08	6.14008e-07
TBC1D10A	955.198	0.695912	0.140534	1.39881e-07	1.71555e-06
WDR43	6049.04	0.695226	0.151849	9.25632e-07	9.54414e-06
C19orf26	94.6851	0.694942	0.254795	0.00103372	0.00519569
EIF1	9873.63	0.694515	0.0589514	1.05001e-32	1.3362e-30
ACVR1	978.776	0.69436	0.118139	8.28378e-10	1.4375e-08
RAB40B	240.509	0.694226	0.265172	0.0013879	0.00672016
LOC101927841	248.101	0.692613	0.135956	6.80444e-08	8.82383e-07
GPCPD1	1436.03	0.691402	0.125742	9.21109e-09	1.39374e-07
ZBTB34	694.491	0.690766	0.131245	2.8086e-08	3.88636e-07
LINC00869	24.4567	0.690469	0.445294	0.013201	0.044378
PITPNC1	259.968	0.689983	0.213934	0.00022006	0.00134007
FAM131B	96.5355	0.689381	0.409508	0.0108363	0.0377681
ZNF48	471.527	0.689312	0.129367	1.97265e-08	2.81329e-07
RYBP	1004.1	0.68912	0.137746	1.10504e-07	1.3861e-06
LYSMD2	198.609	0.688181	0.149415	7.95507e-07	8.34694e-06
PCDH7	1680.63	0.687709	0.233301	0.000542453	0.0029488
MAPK6	5039.39	0.6877	0.121166	2.69409e-09	4.40277e-08
ATP5J2-PTCD1	125.846	0.687037	0.343389	0.00615053	0.0235897
ACSL4	9392.4	0.686393	0.170431	1.04245e-05	8.73933e-05
TPST2	735.886	0.685286	0.0985922	7.58859e-13	2.00686e-11
STAT4	22.8434	0.684897	0.385642	0.0095595	0.0339612
GTF2B	1542.52	0.68474	0.0695079	1.43258e-23	9.73958e-22
URGCP	1832.78	0.683572	0.0761005	5.64523e-20	2.77399e-18
RGS9	103.42	0.683021	0.231846	0.000559351	0.00302843
PTGES	442.741	0.682125	0.366484	0.00819516	0.0298259
CDC42SE2	1207.03	0.681334	0.121842	4.59154e-09	7.23423e-08
NOP16	2112.17	0.680552	0.164829	7.01189e-06	6.07683e-05
ADAM17	2140.53	0.680468	0.136123	1.16175e-07	1.44868e-06
NKRF	449.513	0.67928	0.143121	4.12432e-07	4.57578e-06
UBTD1	874.53	0.679045	0.125526	1.29358e-08	1.90695e-07
MED26	248.264	0.678222	0.118726	2.29711e-09	3.80018e-08
ZNF649	481.812	0.677191	0.137673	1.75677e-07	2.10954e-06
RPS6KA3	2206.8	0.677125	0.121721	5.47139e-09	8.51239e-08
SNHG15	702.694	0.675286	0.135753	1.32784e-07	1.63525e-06
RBBP6	1681.67	0.67507	0.0898559	1.24802e-14	3.97895e-13
ITGA2	5374.06	0.674491	0.21844	0.000367012	0.00208646
HS3ST3A1	582.609	0.673716	0.206117	0.000198079	0.00122221
MAK16	2605.33	0.673374	0.153592	2.30194e-06	2.18164e-05
ETV6	548.785	0.673107	0.171484	1.68101e-05	0.000135582
DPM1	2006.97	0.672687	0.0809144	2.0352e-17	8.23426e-16
RNF139	1005.35	0.672028	0.127575	2.88658e-08	3.98316e-07
C21orf91	430.325	0.671488	0.132135	7.66758e-08	9.8416e-07
HNRNPDL	9330.86	0.671402	0.11038	2.3288e-10	4.35597e-09
SMIM3	4690.17	0.670237	0.110252	2.74278e-10	5.07295e-09
PQLC1	1537.94	0.670106	0.135254	1.48285e-07	1.80969e-06
MAPK8	1165.62	0.669996	0.110448	2.84504e-10	5.22315e-09
CREM	706.954	0.66977	0.110602	2.92013e-10	5.34783e-09
WDR37	979.169	0.668717	0.0865937	2.49231e-15	8.45285e-14
ARHGEF3	320.533	0.668396	0.194359	0.000110382	0.000735994
TNFAIP8L3	189.7	0.668107	0.140164	3.84257e-07	4.31789e-06
ZYX	4213.38	0.667522	0.0924232	9.22137e-14	2.70803e-12
ARHGEF26	212.076	0.66728	0.165562	1.09513e-05	9.16032e-05
SPRED1	2248.62	0.666445	0.12694	3.32088e-08	4.54454e-07
TNFRSF1B	903.336	0.666179	0.133857	1.33777e-07	1.64612e-06
MALT1	1207.7	0.66614	0.130436	6.87521e-08	8.88585e-07
ZNF778	318.529	0.666006	0.176439	3.13203e-05	0.000236116
PPP3R1	1359.84	0.665839	0.10084	8.70765e-12	2.01317e-10
URB2	1411.03	0.665554	0.187024	7.222e-05	0.000502704
TANC2	1627.24	0.663209	0.12995	6.98207e-08	9.00052e-07
PAPD7	732.754	0.662972	0.110854	4.80273e-10	8.56382e-09
PHEX	20.709	0.662548	0.410416	0.0135057	0.0452083
GSTO1	13166.9	0.662364	0.140684	5.43178e-07	5.93352e-06
LTV1	2052.54	0.661782	0.13855	3.71243e-07	4.19063e-06
TGFB1	590.856	0.661067	0.176624	3.58962e-05	0.000267497
GRPEL1	3453.13	0.660633	0.117586	4.22196e-09	6.68732e-08
PELI2	642.589	0.659672	0.233987	0.000862997	0.00442769
DDX3X	18363.4	0.659304	0.109318	5.48179e-10	9.6934e-09
ZNF408	423.811	0.659194	0.135125	2.24082e-07	2.6147e-06
LOC102724594	58.8364	0.65804	0.335553	0.00733997	0.0272463
PTBP2	740.419	0.657123	0.135348	2.49548e-07	2.8937e-06
KLF6	3703.98	0.656627	0.143023	9.23545e-07	9.52922e-06
KCNK1	74.358	0.656287	0.195704	0.000155526	0.000988736
MICAL2	9264.23	0.655923	0.145169	1.30571e-06	1.30264e-05
DDX5	25403.4	0.655463	0.115772	3.25803e-09	5.24419e-08
EPHA2	1992.61	0.655049	0.127102	6.04842e-08	7.93436e-07
MT1X	378.011	0.654854	0.121458	1.48297e-08	2.16258e-07
BIRC3	264.852	0.654519	0.275277	0.00289792	0.012594
GSKIP	1040.24	0.654177	0.0910209	1.48979e-13	4.28215e-12
ST3GAL5	1217.12	0.654068	0.0994353	1.05987e-11	2.40189e-10
AFF4	4377.82	0.6537	0.116868	4.85387e-09	7.6314e-08
HES1	43.5756	0.653263	0.340318	0.00812634	0.0296189
ZNF222	212.77	0.649968	0.124261	3.7044e-08	5.03697e-07
RICTOR	1665.58	0.6491	0.123868	3.44025e-08	4.69494e-07
C2CD2	1532.42	0.64846	0.141395	9.67485e-07	9.88667e-06
SNN	506.672	0.648257	0.146756	2.11652e-06	2.02265e-05
FNIP1	1812.25	0.648015	0.0846132	4.37908e-15	1.4393e-13
MED30	317.225	0.647648	0.112069	1.67945e-09	2.81275e-08
FOXP1	2030.42	0.645197	0.103606	1.06116e-10	2.08164e-09
GFPT2	3793.9	0.644743	0.159192	1.1139e-05	9.29645e-05
CARD10	528.738	0.644677	0.115812	5.79911e-09	8.97535e-08
STX1A	458.938	0.643755	0.190858	0.000149481	0.000956435
ABHD13	486.808	0.643292	0.149058	3.41766e-06	3.13721e-05
DUSP14	2105.57	0.643149	0.102341	7.46458e-11	1.51211e-09
CEBPZ	4608.34	0.643053	0.121393	2.78261e-08	3.85756e-07
FGF7	2948.83	0.643038	0.205821	0.000312347	0.00181946
POPDC3	639.352	0.641167	0.153877	6.63302e-06	5.77538e-05
RAI1	779.271	0.638887	0.127161	1.13092e-07	1.4138e-06
FGFRL1	875.954	0.638404	0.11657	9.81334e-09	1.47438e-07
SOCS5	1281.93	0.63768	0.0910311	5.79328e-13	1.55137e-11
IFNGR2	2629.56	0.63751	0.0933516	1.99752e-12	5.02383e-11
ARRDC2	203.322	0.637487	0.189434	0.000155948	0.000990997
SLK	4390.29	0.636436	0.117769	1.4859e-08	2.16473e-07
YTHDF2	3672.87	0.635754	0.100138	4.89603e-11	1.01246e-09
YIPF5	3863.45	0.634996	0.0900097	4.05291e-13	1.1052e-11
SSTR1	224.181	0.634419	0.21865	0.000729887	0.00382651
PLEKHA3	514.497	0.633927	0.113599	5.63052e-09	8.73259e-08
RCE1	496.498	0.633311	0.10257	1.54511e-10	2.97608e-09
TOPORS	1778.01	0.632413	0.0926903	2.111e-12	5.26478e-11
FGFR1OP2	1348.41	0.632019	0.0890377	2.99662e-13	8.36642e-12
SERTAD2	521.84	0.63077	0.133918	5.62107e-07	6.10891e-06
DCUN1D5	2049.69	0.630498	0.117537	1.76117e-08	2.54337e-07
CENPQ	328.07	0.630325	0.20145	0.000358203	0.00204654
ANKH	408.004	0.630085	0.137882	1.10607e-06	1.11801e-05
MYO1E	3860.78	0.629382	0.101901	1.49454e-10	2.88241e-09
MXD1	207.819	0.627622	0.141451	2.04732e-06	1.96409e-05
SRGN	244.581	0.626371	0.246116	0.00207214	0.00945802
C16orf45	2381.15	0.625994	0.160687	2.13853e-05	0.00016829
LIMA1	4555.76	0.625909	0.11577	1.46856e-08	2.14742e-07
ARPC5L	1587.78	0.625899	0.113538	8.33678e-09	1.2666e-07
MED10	682.775	0.623963	0.12569	1.39631e-07	1.71391e-06
TNFRSF10B	7353.93	0.623623	0.103122	3.53776e-10	6.38469e-09
VPS18	2255.59	0.623365	0.0650927	2.47423e-22	1.47681e-20
SNORA23	375.258	0.622419	0.204579	0.000483018	0.00266753
RPP38	575.289	0.621687	0.0967593	3.18446e-11	6.80251e-10
FAM109A	331.243	0.621281	0.13574	1.09153e-06	1.10556e-05
ALG2	1387.3	0.621205	0.0987157	7.52945e-11	1.52318e-09
VASP	5748.43	0.620564	0.0803638	2.78326e-15	9.31233e-14
ZNF26	440.645	0.620534	0.123216	1.12147e-07	1.40316e-06
IRF2BPL	1449.7	0.620403	0.210754	0.000643022	0.00342171
DNMBP	2387.33	0.619261	0.138642	1.83527e-06	1.77668e-05
CHSY1	1989.27	0.61859	0.0976349	6.76572e-11	1.37804e-09
FOXN2	1209.63	0.618538	0.127151	2.50421e-07	2.90157e-06
SOCS6	1574.66	0.618509	0.0889316	8.80578e-13	2.30826e-11
USP3	1380.47	0.617864	0.084066	4.9288e-14	1.49765e-12
GLIS1	142.191	0.6178	0.192215	0.000278775	0.00164645
NR2F1	713.018	0.617614	0.185693	0.000192396	0.0011911
SNORA3	58.8774	0.617498	0.28589	0.0054779	0.0213845
TMEM167B	2156.07	0.615873	0.0839671	5.53325e-14	1.66433e-12
ACVR1B	623.984	0.615622	0.159621	2.59803e-05	0.000200114
ECE2	262.815	0.615595	0.146247	5.89474e-06	5.17188e-05
RRP12	2712.18	0.615375	0.226816	0.00132726	0.0064707
TRIM38	1220.79	0.615329	0.0987513	1.13116e-10	2.21022e-09
CITED2	3169.86	0.614632	0.0998469	1.82762e-10	3.46201e-09
NHS	58.411	0.614534	0.285461	0.00565958	0.0220187
ANKRD12	1887.96	0.614333	0.142357	3.72948e-06	3.40246e-05
GBP1	3723.91	0.613403	0.213398	0.000841805	0.0043324
SNORA71D	334.016	0.612927	0.245053	0.00241887	0.0107731
RSC1A1	263.26	0.612557	0.144265	5.10199e-06	4.52164e-05
RNF24	1320.32	0.612408	0.140963	3.26923e-06	3.0121e-05
IRAK3	491.834	0.612177	0.191721	0.000305548	0.00178544
MAFG	1489.7	0.611921	0.0911635	4.7424e-12	1.13338e-10
WDR53	376.67	0.611129	0.148931	9.60531e-06	8.10734e-05
L3MBTL3	539.793	0.610925	0.132445	9.51289e-07	9.75592e-06
LSM11	239.039	0.610655	0.165851	5.29497e-05	0.000379023
SNX9	3117.5	0.610315	0.0775948	9.3575e-16	3.29371e-14
RBM38	375.941	0.610299	0.114135	2.19724e-08	3.11569e-07
GK	672.504	0.609442	0.195344	0.000392452	0.00221754
ZNF71	511.964	0.609365	0.0870074	5.43765e-13	1.46139e-11
SNX4	1173.24	0.608694	0.0859095	3.4836e-13	9.65872e-12
ISCA1	1151.73	0.608673	0.0755227	1.95206e-16	7.22278e-15
HIVEP1	1177.95	0.606169	0.164269	5.15047e-05	0.000370144
CDC42EP1	1753.48	0.606104	0.120842	1.29724e-07	1.60288e-06
EFHD2	2772.86	0.604996	0.0904946	5.85761e-12	1.38876e-10
KIFC3	2964.65	0.604846	0.0919357	1.20266e-11	2.70082e-10
ZBTB2	1221.58	0.604235	0.108261	5.99284e-09	9.25595e-08
TRMT12	702.794	0.603034	0.102099	8.81898e-10	1.52327e-08
PITPNB	1640.96	0.602858	0.10632	3.56311e-09	5.68609e-08
RB1CC1	2564.01	0.60208	0.132278	1.30623e-06	1.30264e-05
DNAJC2	1654.08	0.601973	0.128288	6.69878e-07	7.14969e-06
PHF10	627.131	0.601878	0.137094	2.74629e-06	2.57653e-05
FAM57A	1030.19	0.601412	0.112548	2.29156e-08	3.23403e-07
CCDC12	1279.02	0.601321	0.103908	1.82253e-09	3.04212e-08
BACH1	4316.01	0.601182	0.0993494	3.65108e-10	6.58123e-09
TNFRSF10A	491.444	0.600225	0.190597	0.000366729	0.00208565
ZNF155	364.376	0.600167	0.141051	5.05597e-06	4.49423e-05
TMEM2	2042.77	0.597932	0.17259	0.000124289	0.000815933
HSD11B1	498.564	0.597828	0.114234	4.23363e-08	5.72001e-07
SNHG12	392.5	0.59648	0.152687	2.23612e-05	0.000174861
FDX1	938.683	0.595817	0.112408	2.72343e-08	3.78257e-07
KLHL28	366.294	0.595514	0.126417	6.19671e-07	6.65197e-06
PELO	6007.74	0.594789	0.0843132	4.52718e-13	1.22778e-11
SLC25A37	1475.17	0.594707	0.13863	4.42629e-06	3.98446e-05
TET3	376.841	0.594688	0.193403	0.000477868	0.00264271
NINJ1	1888.27	0.594496	0.138082	4.10332e-06	3.72072e-05
KIAA1804	61.363	0.59447	0.214342	0.00122015	0.00601456
RELL1	1410.05	0.594267	0.0711084	1.71929e-17	7.05194e-16
SNAPC4	362.721	0.593689	0.154986	3.08869e-05	0.000233558
TBPL1	778.263	0.593007	0.0974545	3.02886e-10	5.53333e-09
OTUD7B	1388.12	0.590166	0.0869486	3.00553e-12	7.33595e-11
TRIM47	471.648	0.590008	0.195562	0.000581967	0.00313832
SS18L2	664.559	0.588925	0.0933471	7.42544e-11	1.50623e-09
SERTAD3	1115.11	0.588644	0.125686	7.154e-07	7.58121e-06
DENND5B	912.197	0.5882	0.100561	1.17646e-09	2.00874e-08
SH3PXD2B	2612.41	0.588054	0.100162	1.13876e-09	1.94661e-08
PHLPP2	824.572	0.587592	0.130902	1.76761e-06	1.71901e-05
ETF1	10552.6	0.587325	0.11816	1.26946e-07	1.57377e-06
DUSP4	363.928	0.586919	0.180263	0.00026743	0.00158889
NPC1	2933.33	0.586547	0.113865	6.71963e-08	8.73787e-07
RPP14	1089.51	0.586028	0.0891695	1.32937e-11	2.9764e-10
FJX1	729.205	0.585989	0.227894	0.00220244	0.00994603
NEDD4L	364.061	0.585853	0.12377	5.67353e-07	6.15694e-06
PTPN12	1322.54	0.585657	0.16572	9.9036e-05	0.00066782
CABLES1	770.874	0.585625	0.143589	1.15491e-05	9.58767e-05
SPTY2D1	1416.94	0.585367	0.0817173	2.1466e-13	6.06465e-12
PHLDA2	641.507	0.584617	0.174474	0.000193344	0.00119647
FGF5	709.15	0.584381	0.28148	0.007398	0.027407
RBMS1	3957.57	0.58427	0.12854	1.40815e-06	1.39308e-05
PAIP2	1695.7	0.583696	0.0981115	7.16278e-10	1.25614e-08
ATXN1L	1240.98	0.583694	0.109294	2.44673e-08	3.42704e-07
RNF138	589.002	0.583669	0.145782	1.56733e-05	0.00012738
CBLB	578.585	0.583572	0.154466	3.84629e-05	0.000283642
AUTS2	66.7874	0.581898	0.253818	0.00460198	0.0185738
CD82	2295.66	0.579055	0.0989579	1.31236e-09	2.22042e-08
POLR3F	573.333	0.578947	0.105041	9.53598e-09	1.43706e-07
ZNF100	283.267	0.578505	0.156686	5.55428e-05	0.000396062
NOV	67.1352	0.577284	0.25007	0.00446698	0.0181124
CLMP	4763.84	0.576764	0.153822	4.53634e-05	0.000329632
CAMSAP1	2618.25	0.576408	0.0687772	1.52322e-17	6.31734e-16
C6orf141	180.312	0.576191	0.306832	0.0113964	0.0394018
LARP1B	1226.27	0.575553	0.121713	5.916e-07	6.37823e-06
ATOH8	881.992	0.574818	0.186967	0.000506186	0.00277694
MAP1S	352.256	0.574703	0.172997	0.000221273	0.0013451
PHLDB1	4017.3	0.574605	0.104469	1.02822e-08	1.54016e-07
QPCT	197.4	0.574482	0.148658	2.87905e-05	0.000219602
ZNF410	3137.59	0.573542	0.0814605	5.39148e-13	1.4516e-11
SASH1	1017.43	0.572568	0.0851388	4.87285e-12	1.16269e-10
PLEKHG3	347.188	0.57245	0.141892	1.42513e-05	0.000116715
PNO1	1983.08	0.57234	0.183957	0.000454026	0.00252635
ZBTB6	501.269	0.571964	0.103117	7.97268e-09	1.21749e-07
RUNX1	701.157	0.571772	0.146123	2.36698e-05	0.00018432
TRAPPC2P1	280.865	0.571531	0.118498	3.7891e-07	4.26747e-06
HIST1H2AJ	7625.4	0.571332	0.199727	0.00095959	0.00485964
NOLC1	5594.95	0.571044	0.13108	3.39411e-06	3.11752e-05
SNORA61	186.947	0.570041	0.264605	0.00652923	0.0247678
UBL3	762.069	0.569309	0.10631	2.43687e-08	3.41644e-07
ITPKB	326.627	0.568957	0.118326	4.08836e-07	4.54265e-06
TMEM87A	2931.17	0.568824	0.0649332	5.59023e-19	2.59293e-17
ELK1	1153.04	0.568505	0.0852693	7.36766e-12	1.72209e-10
HMGXB4	1615.47	0.567979	0.106969	2.86803e-08	3.96491e-07
PVRL2	3675.27	0.567603	0.0751948	1.25979e-14	4.00791e-13
RNF145	2913.34	0.567245	0.112537	1.23378e-07	1.53209e-06
GNPNAT1	3031.47	0.567238	0.200951	0.00114001	0.00566734
ZFAND5	3910.04	0.56623	0.133457	5.91429e-06	5.18597e-05
ISG20L2	790.239	0.565764	0.0831163	2.82536e-12	6.93028e-11
CNST	1169.42	0.565721	0.108897	5.67637e-08	7.48586e-07
RIT1	1666.54	0.565558	0.120381	7.01138e-07	7.4566e-06
KLHL29	500.298	0.565434	0.278705	0.00876778	0.0315933
JOSD1	2689.44	0.565207	0.088906	4.62497e-11	9.60407e-10
PLEKHF2	698.273	0.564757	0.12946	3.26063e-06	3.00604e-05
GATAD2B	282.307	0.563771	0.196964	0.00102584	0.00516328
SLC20A1	6728.95	0.563522	0.203596	0.00141382	0.00682125
PPM1A	1443.41	0.563265	0.0902053	1.21885e-10	2.37222e-09
LYAR	1358.8	0.563083	0.181376	0.000477991	0.00264271
AGAP3	1828.92	0.562927	0.101117	7.76782e-09	1.18987e-07
AAR2	1944.89	0.562533	0.0671408	1.56264e-17	6.4449e-16
RRN3	3008.79	0.562207	0.103727	1.67469e-08	2.4279e-07
AMMECR1L	1216.81	0.562083	0.0975827	2.39031e-09	3.94123e-08
TUFT1	409.89	0.561373	0.137735	1.23858e-05	0.000102281
FHOD1	1106.32	0.557811	0.12361	1.82319e-06	1.76613e-05
ZBTB21	1164.6	0.557456	0.171623	0.000301126	0.00176445
ZNF787	670.504	0.557141	0.134587	9.58555e-06	8.09525e-05
NSUN2	2712.27	0.556946	0.14147	2.22978e-05	0.000174547
RNVU1-7	16846.2	0.556334	0.235824	0.00461515	0.0186018
CNOT6L	748.289	0.556134	0.150266	5.78065e-05	0.000411022
SPESP1	81.9332	0.556131	0.197553	0.00121651	0.00599955
GOLPH3	2326.67	0.555662	0.0678323	7.66255e-17	2.92532e-15
FAM65A	302.385	0.555392	0.155371	9.39385e-05	0.000636328
AMD1	5038.06	0.555203	0.152718	7.36929e-05	0.000512102
LITAF	1613.96	0.55492	0.187122	0.000766637	0.00399946
LOC100996763	383.384	0.554703	0.0935673	8.8173e-10	1.52327e-08
SEMA4C	1352.31	0.553761	0.100613	1.07631e-08	1.60734e-07
RNU4ATAC	32.6422	0.553299	0.275897	0.0097146	0.0344465
ZBTB10	619.387	0.553119	0.134829	1.13896e-05	9.48433e-05
ZDHHC18	1028.03	0.552131	0.10773	8.58992e-08	1.09033e-06
YAF2	381.175	0.552005	0.0958998	2.53869e-09	4.17664e-08
MOCS3	453.143	0.551731	0.125544	3.0939e-06	2.8701e-05
SDC4	6265.71	0.551489	0.11611	5.82008e-07	6.29304e-06
UGDH	3756.26	0.551044	0.103682	3.14773e-08	4.3195e-07
GATAD2A	2303.21	0.550959	0.117218	7.43128e-07	7.836e-06
JMJD1C	3049.81	0.550753	0.142105	2.93682e-05	0.000223435
ANXA2R	157.728	0.55016	0.196405	0.00128316	0.00628042
GNL2	6093.68	0.54966	0.154183	0.000102675	0.000690793
CRY2	853.511	0.549583	0.11924	1.1503e-06	1.158e-05
PIM2	369.988	0.549575	0.14915	6.27762e-05	0.000442764
UBASH3B	3266.04	0.549568	0.131426	8.6011e-06	7.35142e-05
FAIM3	45.0486	0.549008	0.293392	0.0127829	0.0432077
WDR26	1770.77	0.548515	0.144932	4.26891e-05	0.000312027
UTP15	1200.03	0.547072	0.165034	0.000246946	0.00148138
TRMT61A	836.997	0.546995	0.112985	3.7583e-07	4.23919e-06
LANCL2	946.125	0.546892	0.0986275	8.43398e-09	1.27875e-07
RSL24D1	4627.91	0.546432	0.0852448	4.33404e-11	9.02511e-10
LOC440354	453.184	0.546312	0.135336	1.53592e-05	0.0001251
DYRK1A	1720.88	0.546135	0.0912499	6.8527e-10	1.20318e-08
SRFBP1	1146.69	0.545637	0.18643	0.000892091	0.00455968
HIST2H2AC	5779.41	0.544906	0.175898	0.000518766	0.00283967
NUP153	4444.23	0.544732	0.133187	1.19746e-05	9.89948e-05
DDI2	319.421	0.544578	0.163572	0.000238189	0.00143521
FLVCR2	134.707	0.544507	0.172373	0.000425325	0.00238968
FBXO36	237.123	0.544406	0.136003	1.77001e-05	0.000141916
MRPL50	1283.88	0.54424	0.110267	2.33876e-07	2.72258e-06
SNX30	1376.66	0.543395	0.221577	0.00351194	0.0148381
RPPH1	236583	0.543335	0.224714	0.00383772	0.0159698
PPAN	1182.45	0.543044	0.125333	4.26062e-06	3.85163e-05
CCNL1	1762.33	0.54301	0.115147	7.03882e-07	7.48044e-06
CCNJL	97.7455	0.542974	0.204687	0.00203862	0.00933366
FERMT2	7982.07	0.542305	0.149553	8.04511e-05	0.000554041
WDR66	198.861	0.541606	0.189124	0.00109688	0.00546935
ZNF20	316.142	0.541409	0.126413	5.32099e-06	4.70173e-05
ANKRD13C	1519.7	0.541318	0.0908461	7.76068e-10	1.35462e-08
DCAF12	1046.98	0.540198	0.0880808	2.63588e-10	4.8813e-09
REXO1	423.076	0.540049	0.144154	5.25223e-05	0.000376325
LRP12	1039.23	0.539855	0.099307	1.71502e-08	2.47912e-07
TSHZ1	365.9	0.53947	0.115142	8.20367e-07	8.5751e-06
SLC39A14	4632.23	0.538735	0.154319	0.00013634	0.000882596
NNMT	20257.1	0.537827	0.176664	0.00061384	0.00328995
CCDC19	49.8254	0.537319	0.270457	0.0107125	0.0374233
FOSL1	1733.6	0.537187	0.234767	0.00539566	0.0211299
ATP2B1	4966.56	0.53672	0.171817	0.000490672	0.00270478
GLA	1387.26	0.536379	0.0849534	8.3431e-11	1.67865e-09
SIX1	443.349	0.535853	0.125837	6.06928e-06	5.31562e-05
VCPKMT	213.223	0.535233	0.153118	0.000135337	0.000877626
TMEM189	1518.8	0.534474	0.123258	4.31756e-06	3.89601e-05
PARP8	600.193	0.53444	0.116838	1.42787e-06	1.41166e-05
TRMT6	941.857	0.534413	0.177856	0.000725904	0.00380965
ZNF669	303.67	0.534249	0.121317	3.18244e-06	2.94124e-05
TLE4	837.183	0.534018	0.126656	7.36253e-06	6.3659e-05
SCAF4	329.566	0.533974	0.145836	7.27579e-05	0.000506212
RNF103	468.001	0.533948	0.110026	3.63797e-07	4.11907e-06
MAP1LC3B	2488.04	0.533394	0.0826123	3.34341e-11	7.10851e-10
ZNF791	537.572	0.533378	0.114064	8.79504e-07	9.11903e-06
TMEM243	430.185	0.533309	0.11867	2.09123e-06	2.00234e-05
LOC101929758	96.9348	0.533033	0.220963	0.00401624	0.0165875
SIRT1	771.577	0.532913	0.111768	5.64767e-07	6.13334e-06
SCARNA6	976.292	0.532648	0.141186	4.54108e-05	0.000329815
ZNF398	761.828	0.532609	0.0975545	1.47785e-08	2.15722e-07
CDC42EP4	1177.28	0.53259	0.0778401	2.44589e-12	6.03927e-11
C16orf52	830.091	0.532464	0.159383	0.000235079	0.00141934
IRF2BP2	2119.06	0.532137	0.0924462	2.68431e-09	4.39194e-08
IL17D	60.6773	0.531778	0.23148	0.00544271	0.0212694
CXorf40B	978.388	0.531413	0.0828468	4.43984e-11	9.23251e-10
TMEM115	2080.36	0.531231	0.101019	4.43795e-08	5.9852e-07
2023-03-07	3867.86	0.530962	0.0925638	3.03951e-09	4.91905e-08
RELA	1251.57	0.530807	0.0761831	1.02771e-12	2.64734e-11
MAP7D1	3107.57	0.529824	0.103731	1.01923e-07	1.28713e-06
DCUN1D3	783.806	0.52979	0.0797926	9.98332e-12	2.28679e-10
NSRP1	821.694	0.529476	0.106074	1.8416e-07	2.19884e-06
MTHFD2L	97.1123	0.529453	0.202086	0.00232954	0.0104158
NT5C3A	524.433	0.529274	0.155805	0.000195494	0.00120877
CRTC2	416.528	0.528614	0.109254	4.00791e-07	4.46326e-06
TMEM206	624.9	0.526603	0.139606	4.79583e-05	0.000345787
GPC1	4262.32	0.526371	0.163898	0.00037762	0.00213941
EXOSC4	785.155	0.525815	0.104518	1.52461e-07	1.85457e-06
N4BP2	578.765	0.52493	0.153857	0.000186672	0.00116145
DNAJB4	5160.18	0.524873	0.189209	0.00151398	0.00724578
PPP3CC	914.234	0.524712	0.107198	3.2168e-07	3.67011e-06
RMND5A	1385.83	0.524617	0.115035	1.57597e-06	1.54678e-05
PRTG	172.567	0.523942	0.171	0.000618208	0.0033059
HPS6	1717.56	0.523266	0.0776449	5.17748e-12	1.2334e-10
GLIS3	866.178	0.523198	0.114992	1.66359e-06	1.62543e-05
AHCTF1P1	43.8114	0.522322	0.256691	0.0102113	0.0359254
FAM174A	240.196	0.522142	0.176669	0.000881112	0.00450821
BCL10	1158.41	0.522028	0.0922786	4.9325e-09	7.74683e-08
LINC00984	836.371	0.521735	0.177866	0.00095037	0.00482279
ZNF804A	399.269	0.521723	0.183444	0.00125204	0.00615235
RAE1	2121.13	0.52104	0.104964	2.17632e-07	2.55144e-06
CASP3	2066.39	0.520958	0.0954336	1.50463e-08	2.18774e-07
LAMB3	114.102	0.520847	0.200857	0.00259618	0.0114498
PIK3CA	1487.21	0.520247	0.107556	4.16537e-07	4.61445e-06
DCAF4	695.097	0.520154	0.106994	3.69809e-07	4.1776e-06
CHMP4B	2135.21	0.519126	0.096511	2.6044e-08	3.62401e-07
LOC100507507	586.744	0.518876	0.101402	9.85827e-08	1.24919e-06
RNU1-2	12888.9	0.518512	0.229696	0.00618995	0.0236634
RNU1-27P	12888.9	0.518512	0.229696	0.00618995	0.0236634
RNU1-4	12888.9	0.518512	0.229696	0.00618995	0.0236634
ARL8A	900.361	0.518136	0.0994035	5.97636e-08	7.84674e-07
MAP3K2	1881.26	0.517713	0.130128	2.14079e-05	0.00016838
GNG11	4431.79	0.517348	0.115028	2.18644e-06	2.08145e-05
EIF1AD	921.05	0.515921	0.0878937	1.43126e-09	2.40792e-08
ATP6V1G1	3211.47	0.515839	0.0785374	1.67828e-11	3.72398e-10
NPAS2	330.412	0.515692	0.138703	6.1699e-05	0.000435579
TRIM62	168.286	0.515568	0.231166	0.00671758	0.0253403
BTN2A2	386.275	0.513227	0.106371	4.5169e-07	4.98534e-06
ALAS1	2980.57	0.512966	0.0672679	8.11914e-15	2.62795e-13
CARD6	287.316	0.51294	0.136728	5.43074e-05	0.00038781
VDR	180.894	0.512424	0.156056	0.000311878	0.00181744
MED6	1128.69	0.51191	0.10521	3.85699e-07	4.3243e-06
ABTB2	99.6819	0.511426	0.224856	0.00617863	0.0236487
TNFRSF10D	8758.29	0.511297	0.166046	0.000627868	0.00335066
CYLD	1440.49	0.511198	0.100545	1.2087e-07	1.50219e-06
TEX10	2301.98	0.510381	0.127022	1.85622e-05	0.000148189
ZNF200	463.957	0.510307	0.119052	5.82343e-06	5.11534e-05
SNHG10	333.187	0.510264	0.152031	0.000240066	0.00144535
WNT5A	4169.87	0.510066	0.101659	1.71455e-07	2.06703e-06
YES1	2696.62	0.509378	0.086995	1.59094e-09	2.67052e-08
SKI	615.583	0.508511	0.15405	0.000295952	0.0017381
GAN	480.015	0.508464	0.138733	7.77918e-05	0.000536969
SLC6A6	2206.27	0.508285	0.168405	0.000762011	0.00397811
CREB3L2	2334.49	0.507522	0.125245	1.70043e-05	0.000136926
RAB35	2874.4	0.507038	0.0629902	2.86995e-16	1.04989e-14
NCOA3	2641.6	0.507003	0.074209	2.84508e-12	6.9645e-11
SOCS2	942.947	0.506998	0.233063	0.00789248	0.0288938
CMC2	1203.9	0.506372	0.111207	1.71632e-06	1.6724e-05
ELL2	4161.81	0.506016	0.0967152	4.38484e-08	5.91893e-07
BICD1	243.051	0.505552	0.163077	0.000591208	0.00318239
FASTKD3	461.961	0.503981	0.15213	0.000288196	0.00169737
MTF1	607.593	0.503949	0.123513	1.42761e-05	0.000116853
ZBTB49	218.469	0.503664	0.168133	0.000831253	0.00428847
ARHGEF40	2881.16	0.503379	0.163107	0.000634057	0.00338005
SPIRE1	2105.42	0.503233	0.116068	4.73459e-06	4.23892e-05
ZRANB1	2860.58	0.502659	0.0832558	5.34644e-10	9.4653e-09
OTUD3	536.162	0.502197	0.110183	1.71384e-06	1.67107e-05
SCARF2	582.289	0.502017	0.175524	0.00127511	0.00624509
CDYL2	64.2702	0.500736	0.220526	0.00646836	0.024562
SMIM12	1887.69	0.500419	0.100077	1.76544e-07	2.11509e-06
ZNF282	1088.14	0.500325	0.0895586	7.89111e-09	1.20699e-07
SLC19A1	380.153	0.499437	0.228252	0.0078576	0.0287945
ASPHD1	146.662	0.499326	0.182665	0.00186724	0.00866625
HIST1H2AH	6593.17	0.499241	0.204013	0.00405792	0.0167271
YAE1D1	474.514	0.499156	0.103259	4.45709e-07	4.92297e-06
PDCD1LG2	484.385	0.498396	0.199158	0.00359961	0.015144
USP38	1437.84	0.497681	0.104686	7.45778e-07	7.85837e-06
NFKBIB	656.443	0.497085	0.132021	5.66908e-05	0.000403474
ZNF777	397.623	0.496871	0.103831	5.85232e-07	6.31461e-06
NFKBID	76.8285	0.49604	0.221888	0.0070997	0.0264865
ZBTB43	787.641	0.49537	0.0912446	1.95911e-08	2.79934e-07
PNRC2	4116.9	0.495273	0.0893067	1.01395e-08	1.52185e-07
SDHAF2	1347.72	0.494867	0.0745567	1.12895e-11	2.55011e-10
SNORD3B-2	29588.3	0.494389	0.133493	7.37078e-05	0.000512102
FAM118A	515.13	0.49391	0.135591	8.8616e-05	0.000603846
NGDN	1217.94	0.493618	0.105936	1.08463e-06	1.10008e-05
RBM3	9372.15	0.493598	0.0760583	3.03373e-11	6.52734e-10
CLDND1	2027.94	0.493484	0.0747046	1.39893e-11	3.11807e-10
TTC39C	461.316	0.493398	0.208101	0.00515687	0.020415
ZNF707	141.021	0.493253	0.18896	0.00272502	0.0119297
MIR4435-1HG	2468.5	0.492774	0.107803	1.67046e-06	1.63091e-05
RPUSD1	929.419	0.492283	0.117716	9.79546e-06	8.24447e-05
ABI3	65.0251	0.492005	0.221623	0.00753288	0.0277823
GRK5	2513	0.491708	0.212381	0.0058292	0.0225489
VPS37C	684.141	0.491335	0.107252	1.59236e-06	1.55978e-05
MFHAS1	911.514	0.491192	0.0912385	2.55936e-08	3.56467e-07
RN7SK	1.33017e+06	0.49119	0.185436	0.00248387	0.0110329
SH3GL1	4127.07	0.491113	0.090277	1.86946e-08	2.68412e-07
NEDD4	7874.25	0.491105	0.128508	4.42817e-05	0.000322392
FCHO2	534.874	0.491031	0.137826	0.000121657	0.000800772
CTSL	5128.18	0.490618	0.0534508	1.58808e-20	8.23864e-19
FOXJ3	1051.69	0.490405	0.0947298	7.91592e-08	1.01176e-06
ZNF746	926.732	0.489336	0.127497	4.17156e-05	0.000305511
VIMP	2160.27	0.489275	0.077396	9.40718e-11	1.87303e-09
TNIP1	4737.05	0.488841	0.100584	4.08311e-07	4.54021e-06
NET1	1878.73	0.487674	0.147498	0.000313178	0.00182145
PSTK	115.029	0.487371	0.196039	0.00390516	0.0162006
KIAA1217	105.185	0.487311	0.223531	0.0084003	0.0304756
AFAP1	2827.68	0.486789	0.129023	5.51966e-05	0.000393971
TAF5L	1021.66	0.486536	0.1104	3.64089e-06	3.32572e-05
SPAG1	119.105	0.486232	0.17584	0.00179212	0.00835409
GLRX	2848.46	0.485139	0.0776191	1.49043e-10	2.87821e-09
PMPCA	3665.74	0.484619	0.0670536	1.8056e-13	5.14027e-12
SGK223	142.894	0.483807	0.162012	0.00092713	0.00471288
ZFAND2A	644.846	0.483799	0.0777912	1.81502e-10	3.45006e-09
SNORA74A	292.785	0.483558	0.200412	0.00479062	0.0191999
MUL1	1341.65	0.482833	0.0774618	1.66148e-10	3.17967e-09
UBE2D1	333.993	0.482808	0.143216	0.000251134	0.00150106
PHRF1	2169.04	0.482392	0.0984677	3.41327e-07	3.8794e-06
SCARNA16	118.51	0.481685	0.190641	0.00356909	0.0150454
CKMT2-AS1	184.322	0.481124	0.182057	0.00260243	0.0114672
PPRC1	1276.12	0.48091	0.131809	9.06237e-05	0.00061668
RAB18	2207.8	0.480828	0.0841099	4.04616e-09	6.42938e-08
SREK1IP1	1039.31	0.480592	0.113978	8.75647e-06	7.47135e-05
C7orf26	601.56	0.480367	0.0886687	2.19293e-08	3.11254e-07
TOP1	2707.54	0.480274	0.161904	0.000993908	0.00502148
MAPK1IP1L	2985.73	0.480095	0.0980638	3.84827e-07	4.32103e-06
ZNFX1	2936.27	0.47903	0.115331	1.15523e-05	9.58767e-05
SLC7A5	2631.81	0.478953	0.113075	8.06962e-06	6.92898e-05
C9orf72	327.937	0.478828	0.109076	4.05537e-06	3.67949e-05
STK10	2020.46	0.478282	0.0915142	6.31017e-08	8.23419e-07
PRPSAP1	872.063	0.478113	0.101068	7.99998e-07	8.37635e-06
ZNF845	639.216	0.477154	0.145696	0.000359563	0.00205274
EHD4	2698.73	0.476968	0.182231	0.00285193	0.0124304
GEMIN7	931.327	0.476772	0.0952045	2.008e-07	2.38224e-06
HIST1H4E	17290	0.476693	0.157057	0.000811663	0.00420343
ZNF579	141.417	0.476219	0.186851	0.00344499	0.0146025
TMEM201	292.85	0.475924	0.149136	0.000483375	0.00266851
MIEF1	1660.98	0.475501	0.0779272	3.94763e-10	7.09858e-09
BTG1	3008.91	0.475431	0.111875	8.25594e-06	7.07672e-05
BZW1	17866.8	0.474946	0.148453	0.00047066	0.00260605
RRS1	866.548	0.474722	0.159896	0.00100355	0.0050633
SH3BP5	486.95	0.474716	0.152896	0.000644774	0.00342736
DGKH	359.083	0.474516	0.168405	0.00160398	0.00761049
FAM131A	449.541	0.474475	0.120309	2.85641e-05	0.00021821
ZNF316	382.943	0.474273	0.130938	0.000102894	0.000691955
PLEKHH3	327.072	0.474268	0.206152	0.00661378	0.0250248
ZBTB1	1696.77	0.473166	0.102805	1.52425e-06	1.49898e-05
RCC2	4641	0.472745	0.0760816	1.96978e-10	3.71242e-09
ARF6	3965.35	0.472622	0.117541	2.08031e-05	0.000164491
SCARNA13	4443.34	0.472596	0.158251	0.00095078	0.00482323
PDP2	405.14	0.472561	0.138225	0.000220377	0.00134146
MIR22HG	1628.74	0.472269	0.13848	0.000225808	0.00136724
RN7SL1	3.86619e+06	0.471991	0.168143	0.00167671	0.00790266
HDAC5	1714.53	0.470958	0.184665	0.00349724	0.0147885
MIR17HG	340.207	0.470943	0.230376	0.0121885	0.0416609
USP16	3178.9	0.470041	0.117186	2.15071e-05	0.00016905
SAMD8	1200.03	0.469799	0.130266	0.000110279	0.000735637
ATXN1	554.146	0.469236	0.238381	0.0144865	0.0479844
GPR176	7404.91	0.46915	0.152621	0.00074544	0.00389707
SNX18	2683.6	0.468913	0.116389	2.04624e-05	0.000162017
RP9	616.707	0.468632	0.101393	1.40576e-06	1.39165e-05
C1orf52	677.188	0.468321	0.118616	2.86228e-05	0.000218546
RNF4	3663.95	0.468289	0.0956898	3.69797e-07	4.1776e-06
HIST1H2AK	2120.57	0.467626	0.195293	0.00539148	0.0211191
KYNU	228.851	0.467442	0.166642	0.00170668	0.00801854
SCARNA7	4661.28	0.466885	0.126457	6.75475e-05	0.000472167
B4GALT5	1954.79	0.466132	0.115868	2.03963e-05	0.000161618
MBIP	520.936	0.465897	0.0874266	3.73695e-08	5.0766e-07
HAUS6	2512.79	0.465719	0.175618	0.00268217	0.0117802
ID3	5431.37	0.465331	0.171413	0.00245685	0.0109292
PWP1	4151.04	0.465039	0.117895	2.92862e-05	0.000222926
SMN1	1570.47	0.464372	0.115364	2.11138e-05	0.000166242
ZNF486	446.714	0.464314	0.103973	2.98178e-06	2.77667e-05
ZNF876P	112.624	0.463976	0.164869	0.00168213	0.0079232
RUSC2	1625.31	0.463632	0.0977213	7.23313e-07	7.63788e-06
TNC	2863.3	0.463534	0.232101	0.0141271	0.0469715
HIST1H3B	16434.9	0.462033	0.188972	0.00493293	0.0196749
SLC7A6	1234.86	0.461911	0.162643	0.00156848	0.00747299
TP53RK	1179.88	0.460934	0.101026	1.92436e-06	1.85569e-05
ZNF304	605.748	0.46085	0.115441	2.4492e-05	0.000189829
PALLD	3552.91	0.460573	0.160981	0.00147965	0.0071089
SAV1	788.733	0.459973	0.0993435	1.43454e-06	1.41637e-05
SGPP1	569.174	0.459817	0.106252	5.73979e-06	5.0529e-05
NDFIP2	1199.51	0.459478	0.101933	2.51954e-06	2.3747e-05
ATP13A3	4083.38	0.459242	0.181796	0.00390926	0.0162131
A4GALT	191.414	0.45907	0.165673	0.0019536	0.00899974
RNF149	862.941	0.458615	0.0835505	1.57846e-08	2.29285e-07
ST3GAL2	1252.32	0.458478	0.128741	0.000139797	0.000900667
HIST1H2AL	6388.72	0.458294	0.203147	0.00761092	0.0280215
ZSCAN25	572.771	0.457784	0.108609	9.47715e-06	8.01279e-05
AHCTF1	4120.83	0.457634	0.15178	0.000894431	0.00457007
ATP1B1	1197.33	0.457556	0.140864	0.000422806	0.00237733
TWIST2	464.169	0.457369	0.102566	3.13579e-06	2.90353e-05
FBXL14	205.226	0.456616	0.166347	0.00211624	0.00961735
H1FX	1476.7	0.455492	0.159885	0.00156209	0.0074473
IER5	1976.72	0.455265	0.106359	7.17157e-06	6.208e-05
PRKCD	694.538	0.455043	0.0891786	1.3123e-07	1.62014e-06
H3F3B	22083.3	0.454946	0.0787998	2.54354e-09	4.18e-08
PIP5K1A	3489.34	0.454371	0.0834797	2.08169e-08	2.96029e-07
SDF2	1987.5	0.454286	0.0627926	1.87804e-13	5.32611e-12
CHST3	976.054	0.453735	0.120154	6.03664e-05	0.000427387
EMC3-AS1	184.725	0.453423	0.207676	0.00953399	0.0338787
ZMYND19	999.09	0.453233	0.100712	2.69143e-06	2.52984e-05
KCTD13	111.106	0.453087	0.17644	0.00357676	0.0150654
CASP7	1482.25	0.452928	0.0783116	2.92501e-09	4.74407e-08
GNL3	6829.02	0.452136	0.160502	0.001771	0.00826655
UHRF1BP1L	1501.16	0.452106	0.121356	7.42849e-05	0.000515631
MCM9	335.62	0.451905	0.121563	7.64178e-05	0.000527974
KLHL42	1431.86	0.451644	0.129746	0.000187594	0.00116573
CDR2L	897.251	0.451471	0.10273	4.3805e-06	3.94802e-05
LOC493754	589.006	0.450687	0.0987732	1.98236e-06	1.90791e-05
ATG4D	486.581	0.450617	0.109412	1.4696e-05	0.000120224
SRSF6	6040.76	0.450406	0.0856999	5.83206e-08	7.67759e-07
CCDC9	362.534	0.450152	0.131968	0.000243904	0.00146549
CLDN12	1002.64	0.449756	0.153898	0.00126923	0.00622244
C16orf72	2115.12	0.449675	0.0676762	1.24137e-11	2.78356e-10
ACBD3	3166.55	0.44958	0.0755511	1.08027e-09	1.85088e-08
ZNF468	604.184	0.449148	0.112774	2.60193e-05	0.000200311
CEP135	505.238	0.44884	0.164743	0.00232073	0.0103795
SHROOM2	81.2516	0.448837	0.225283	0.0148978	0.0490955
HMCES	1289.89	0.448726	0.0858133	6.82288e-08	8.83355e-07
AMOTL1	4054.42	0.448695	0.105455	7.50575e-06	6.4822e-05
HGS	4520.4	0.44803	0.10409	6.59949e-06	5.75291e-05
ASAP1	2593.33	0.447618	0.134821	0.000316839	0.0018413
SNCA	287.75	0.447008	0.168513	0.00286763	0.0124818
GPRIN1	679.386	0.446905	0.175609	0.00388663	0.0161372
LLPH	1437.22	0.446804	0.112305	2.7134e-05	0.000208139
POM121	385.168	0.446164	0.121609	9.47113e-05	0.000641271
INF2	1309.32	0.44596	0.114614	3.88005e-05	0.000285849
C12orf29	1017.99	0.445686	0.147061	0.000921674	0.00469156
RLIM	3828.95	0.445198	0.121438	0.000103585	0.000695658
PYGO1	419.209	0.445	0.143984	0.00076437	0.00398903
SYNJ2	2122.75	0.444946	0.14319	0.000705921	0.00371657
PISD	1618.49	0.444835	0.0900179	3.15396e-07	3.60117e-06
RNPS1	4666.46	0.444579	0.112554	3.09362e-05	0.000233812
SLU7	1807.83	0.444383	0.0934947	8.20708e-07	8.5751e-06
SIAH2	1331.94	0.444187	0.07978	1.0578e-08	1.58288e-07
RANBP9	1166.27	0.443903	0.0798158	1.09775e-08	1.63608e-07
ZNF469	379.231	0.443776	0.170257	0.0032891	0.014048
RBM15	1736.86	0.443762	0.0875928	1.66092e-07	2.00726e-06
GPN2	882.712	0.443677	0.0836452	4.59812e-08	6.16769e-07
C8orf33	1859.27	0.441953	0.0975788	2.47106e-06	2.33301e-05
GGNBP2	2489.04	0.441881	0.0683534	4.20652e-11	8.79648e-10
PLEKHM1	618.343	0.441404	0.122953	0.000128792	0.000841046
ACSL1	2505.95	0.441207	0.0917504	6.21295e-07	6.6598e-06
C9orf85	225.592	0.44107	0.12282	0.000128769	0.000841046
FBXO28	1429.13	0.441036	0.122381	0.000123797	0.000813422
SERPINE2	1630.95	0.440888	0.110079	2.48192e-05	0.000191866
ANKRD49	322.159	0.440882	0.124134	0.000150838	0.000963458
NUMBL	659.746	0.440852	0.152091	0.00141239	0.00681658
SLC6A15	1104.42	0.440731	0.158705	0.00204614	0.00935944
CAB39	2941.33	0.440415	0.12535	0.000177952	0.00111559
WDR44	1009.38	0.440234	0.110731	2.81462e-05	0.000215349
PRR24	103.083	0.440223	0.214166	0.0135048	0.0452083
BCL2L2	1435.6	0.44015	0.0900108	4.14372e-07	4.59389e-06
ARL16	977.045	0.438858	0.0949124	1.53463e-06	1.50819e-05
CORO7	718.012	0.438656	0.137681	0.000562369	0.00304366
HIST2H2AA3	12906.1	0.438145	0.187702	0.00678374	0.0255381
KLF7	1513.95	0.438053	0.125777	0.00019621	0.00121269
C3orf33	85.0189	0.437733	0.205528	0.0114616	0.0395757
C8orf88	422.696	0.43752	0.11206	3.81161e-05	0.000281504
SMIM15	1813.54	0.436733	0.107139	1.82052e-05	0.000145755
ZNF595	341.788	0.436713	0.134368	0.000453158	0.00252416
MASTL	1515.16	0.436294	0.166475	0.0032719	0.0139906
ASB1	1986.45	0.435757	0.12967	0.000302086	0.00176938
SQSTM1	25743.5	0.435581	0.136625	0.000562806	0.00304492
ZNF567	301.814	0.435441	0.12742	0.000250874	0.00150056
IST1	4934.3	0.43533	0.0828242	6.15833e-08	8.06433e-07
TMF1	3218.32	0.435234	0.0904364	6.25117e-07	6.69595e-06
MBD4	1383.05	0.435141	0.0811061	3.39602e-08	4.63884e-07
HACE1	1233.73	0.434841	0.184804	0.00675153	0.0254284
DAXX	2432.93	0.434001	0.0826041	6.27095e-08	8.19738e-07
EYA4	181.879	0.43399	0.161863	0.002783	0.0121585
TGS1	1500.61	0.433774	0.108717	2.73949e-05	0.000209816
CLN8	843.925	0.433693	0.0993409	5.25564e-06	4.64951e-05
CENPJ	1285.74	0.43342	0.176795	0.00529441	0.0208211
DCLK2	404.028	0.433396	0.16937	0.00393606	0.0163151
KDM6A	1113.72	0.433126	0.0855167	1.72226e-07	2.0713e-06
MAGOH	740.239	0.432955	0.106616	2.00721e-05	0.000159134
UBE2J2	1587.98	0.432827	0.0854221	1.70927e-07	2.06234e-06
ARHGAP17	1163.38	0.432272	0.0759673	5.44357e-09	8.48684e-08
SLAIN2	1540.5	0.43128	0.107637	2.54327e-05	0.000196099
TSSC4	1870.92	0.430835	0.0810613	4.54551e-08	6.11365e-07
MYO9B	3059.93	0.430638	0.0948824	2.37014e-06	2.24199e-05
CDKN2B	225.631	0.43008	0.200452	0.0114336	0.0394975
GMEB2	765.559	0.429886	0.128664	0.000337213	0.00194227
MAP3K5	2078.12	0.42982	0.136956	0.000678168	0.00357931
GOLIM4	2625	0.42953	0.117965	0.000111288	0.000741703
ITPRIPL2	2626.91	0.429418	0.156758	0.00238845	0.010652
CSNK1G3	1141.35	0.42937	0.0934209	1.82178e-06	1.76592e-05
CNOT2	2557.24	0.42916	0.0918299	1.2637e-06	1.26532e-05
PID1	492.025	0.428967	0.111941	5.22457e-05	0.000374865
MLLT11	847.993	0.42873	0.133951	0.00055156	0.00299387
COPRS	1910.07	0.428714	0.133407	0.000528474	0.00288539
TDP2	1158.97	0.428269	0.0888912	6.18176e-07	6.64071e-06
ZNF574	684.264	0.428242	0.126007	0.000276273	0.00163338
PIK3C3	2183.38	0.427388	0.085796	2.77275e-07	3.18791e-06
ANKLE2	3551.53	0.427324	0.100889	9.38708e-06	7.94567e-05
HSPA14	1942.44	0.426799	0.094443	2.64378e-06	2.48938e-05
KLHL18	1159.23	0.426567	0.12323	0.0002207	0.00134232
PSMD12	2218.69	0.426048	0.169322	0.0045787	0.018515
RNMT	1601.92	0.42595	0.10133	1.1197e-05	9.33441e-05
CHSY3	445.63	0.425863	0.148538	0.00164247	0.00776587
SETD1A	172.721	0.425653	0.180009	0.00681069	0.0256036
LOC101928527	339.771	0.425451	0.121463	0.000189697	0.00117585
TUBB6	20660.3	0.424933	0.101434	1.23798e-05	0.000102281
ZBTB24	633.179	0.424892	0.120523	0.000175434	0.00110212
ELOVL4	220.053	0.424159	0.126837	0.000341449	0.00196363
NUS1	1707.08	0.423893	0.134684	0.000672136	0.00355251
CCDC94	673.518	0.423598	0.142717	0.00120605	0.00595782
MRPS12	1818.67	0.423268	0.112503	7.08285e-05	0.000493479
TMEM204	516.449	0.423111	0.160606	0.0033113	0.0141266
DNAJB5	876.117	0.422972	0.0940246	2.95474e-06	2.75646e-05
CMTM3	1441.64	0.422662	0.0939406	2.96845e-06	2.76752e-05
RNF6	2341.27	0.422312	0.0845333	2.55726e-07	2.95843e-06
CNBP	12181.7	0.422206	0.0783123	2.745e-08	3.80897e-07
RN7SL2	4.30422e+06	0.422054	0.157351	0.00291532	0.0126512
TRIM8	1256.74	0.421731	0.0897071	1.12463e-06	1.13406e-05
CHKA	752.426	0.421715	0.0886361	8.53555e-07	8.88271e-06
EFR3B	77.0589	0.421691	0.176358	0.00644608	0.0244898
RAB12	947.533	0.421685	0.082947	1.6165e-07	1.95676e-06
SF1	1840.75	0.421252	0.106975	3.50988e-05	0.000262079
THEMIS2	368.945	0.421231	0.180127	0.00736472	0.0273177
MTMR6	2477.94	0.421011	0.135011	0.000748023	0.00390646
PPP2R1B	2306.86	0.420193	0.158132	0.00315302	0.0135172
BID	1749.79	0.41962	0.0829279	1.84471e-07	2.20079e-06
IFNGR1	1630	0.418149	0.158508	0.00334652	0.0142442
WDR35	1177.82	0.41811	0.154599	0.002752	0.0120372
NAA50	6332.18	0.417537	0.13133	0.000608833	0.00326428
MYO10	7957.91	0.4172	0.0937519	3.1854e-06	2.94215e-05
TMEM70	688.602	0.417101	0.107458	4.48744e-05	0.000326238
TMED5	2399.92	0.417008	0.0970922	7.67895e-06	6.62026e-05
ZNF330	1617.74	0.416505	0.090525	1.86333e-06	1.79916e-05
ZNF668	436.297	0.416489	0.130478	0.000591054	0.00318239
EMC6	892.758	0.416354	0.103392	2.46411e-05	0.000190786
RRP1B	2622.08	0.416233	0.127154	0.000439113	0.00245788
ARHGAP5	2986.2	0.415829	0.151677	0.00249405	0.0110682
RNF44	140.835	0.415743	0.156688	0.00322996	0.0138232
RNR2	66992.9	0.415689	0.164769	0.00466019	0.0187782
MAML1	721.866	0.415683	0.107133	4.54709e-05	0.000330091
ATAD3B	1910.97	0.415561	0.183355	0.00905884	0.0325005
ALG11	428.362	0.415383	0.162101	0.00416123	0.0170585
C2orf69	514.534	0.414927	0.169556	0.00571565	0.0222022
SLC6A8	613.873	0.414775	0.140722	0.0013491	0.00656001
PCGF6	502.887	0.414674	0.0986154	1.14981e-05	9.55865e-05
ABL1	4414.31	0.414304	0.104673	3.29894e-05	0.000247321
IP6K2	2645.26	0.414268	0.0897434	1.73662e-06	1.69107e-05
MPP6	871.65	0.41414	0.100472	1.65379e-05	0.000133532
TIMM23	3632.02	0.413967	0.119167	0.000211543	0.00129297
PDLIM5	3661.97	0.413876	0.127971	0.000518687	0.00283967
PGRMC2	1416.35	0.413358	0.127375	0.000498472	0.00274232
ATP6V0B	2918.77	0.413226	0.112685	0.000100745	0.00067873
SYAP1	4084.51	0.41296	0.0791613	8.41618e-08	1.0701e-06
SNRNP27	1009.19	0.412692	0.11265	0.000108224	0.000724451
MTPAP	1150.24	0.412647	0.105465	4.01442e-05	0.000295164
MAP3K11	1348.6	0.412072	0.128715	0.000582603	0.00314061
ZNF805	416.963	0.411546	0.149701	0.00247508	0.0110005
TSPYL2	569.913	0.411336	0.126608	0.000496007	0.00273116
SLC41A2	182.05	0.410357	0.132373	0.000828027	0.00427776
USP42	253.673	0.4102	0.153384	0.0031036	0.0133284
EPB41L4A-AS1	622.768	0.409911	0.192558	0.0128579	0.0434007
LOC100652736	98.6377	0.409635	0.181304	0.00943881	0.0336126
EMC3	2710.12	0.409382	0.0777372	6.34085e-08	8.26699e-07
ZFP91	3503.64	0.409324	0.107113	5.87572e-05	0.000417352
THUMPD1	1866.26	0.409309	0.095469	8.63268e-06	7.37418e-05
CERK	5143.7	0.409132	0.0971677	1.13207e-05	9.43226e-05
HIST1H2AI	10666	0.409085	0.191702	0.0123676	0.0421184
RAB5A	1753.76	0.408866	0.0862271	9.67063e-07	9.88667e-06
SCARNA5	2169.24	0.408641	0.143524	0.00185706	0.0086244
SYDE1	2376.5	0.408502	0.102921	3.16807e-05	0.000238201
ZMYND8	1731.67	0.408405	0.132722	0.000911201	0.00464301
ZFAND6	1751.75	0.407857	0.089139	2.17335e-06	2.07164e-05
EIF1B	958.705	0.407844	0.0816766	2.70421e-07	3.11392e-06
PTBP1	6924.66	0.4078	0.118467	0.000306602	0.0017909
PPP4R2	2014.76	0.40768	0.0909749	3.36367e-06	3.09467e-05
SLC52A2	1651.95	0.4072	0.10668	6.02267e-05	0.000426601
EXOSC6	617.445	0.407138	0.108358	7.63273e-05	0.000527594
SNORA73A	13462.4	0.407027	0.178397	0.00723954	0.0269236
FXR2	3010.5	0.406822	0.106294	5.74669e-05	0.000408803
CD276	3014.07	0.406611	0.0924742	4.95006e-06	4.4212e-05
AKAP8L	1743.39	0.40637	0.104759	4.68957e-05	0.000339515
POLR2C	4308.25	0.40633	0.0838978	5.84455e-07	6.31461e-06
RAPGEF1	1313.53	0.406189	0.102199	3.15001e-05	0.000237231
INPP1	702.152	0.405975	0.0868817	1.35692e-06	1.34958e-05
NPAT	1052.64	0.405736	0.109096	9.0606e-05	0.00061668
CLK3	1553.62	0.405303	0.118608	0.000279257	0.00164864
SF3B4	1757.82	0.405215	0.130656	0.000836	0.0043055
UXS1	1347.07	0.405212	0.0922535	5.11195e-06	4.52777e-05
GPATCH2L	2331.27	0.405197	0.0960787	1.14875e-05	9.55512e-05
CLIP2	2383.36	0.404897	0.13946	0.00158621	0.00753816
MTHFD1L	4407.59	0.404805	0.121751	0.000399182	0.002253
ING1	335.967	0.404556	0.101653	3.10587e-05	0.00023438
MOB4	1806.15	0.404543	0.104166	4.61021e-05	0.000334347
ZNF551	383.695	0.404487	0.111931	0.00013525	0.000877449
SCARNA10	4393.27	0.403839	0.146919	0.00255319	0.0112836
GLS	3373.07	0.403286	0.140008	0.00171419	0.00804414
NUP54	2356.44	0.403069	0.114083	0.000184184	0.00114885
DNAAF2	387.033	0.403016	0.148977	0.00290834	0.0126284
TCEB3	3329.49	0.402915	0.112415	0.000152935	0.000974344
CBR3	348.242	0.40277	0.127842	0.000716513	0.00376452
SFSWAP	1151.78	0.402375	0.0873416	1.89236e-06	1.82601e-05
C18orf21	522.783	0.401856	0.093177	7.42378e-06	6.41513e-05
SNORD3A	427061	0.401798	0.105692	6.54814e-05	0.000458801
ZNF765	547.067	0.401135	0.131805	0.00102978	0.00517988
DENND6A	479.867	0.400719	0.0899302	3.88705e-06	3.53539e-05
NUFIP1	528.477	0.400621	0.10742	8.7482e-05	0.000597212
DUS3L	910.697	0.400444	0.166235	0.00667915	0.0252273
EID2	463.761	0.400324	0.111752	0.000154578	0.00098355
ARL13B	511.749	0.400166	0.122759	0.000498586	0.00274232
CUL3	2770.79	0.399963	0.112569	0.000172296	0.0010847
OSBPL10	1127.86	0.399851	0.151024	0.00347314	0.0146991
UGCG	3305.77	0.399805	0.189583	0.0132955	0.044606
MAPKAPK5-AS1	542.676	0.399756	0.0935671	8.94348e-06	7.61782e-05
CPSF6	3571.07	0.399655	0.0798736	2.65547e-07	3.06254e-06
MIER3	959.791	0.399302	0.084047	9.52088e-07	9.75592e-06
RAI14	11151.9	0.399234	0.136761	0.00154284	0.00736731
GPATCH2	841.882	0.399206	0.0840337	9.52466e-07	9.75592e-06
HSF2	843.601	0.398652	0.0915921	6.239e-06	5.45784e-05
EML1	1007.1	0.398454	0.100913	3.59285e-05	0.000267603
MOB1B	911.289	0.397765	0.122409	0.000520948	0.00284847
PFDN2	2569.91	0.397717	0.164392	0.00622128	0.0237509
RFK	668.835	0.397071	0.164386	0.00665422	0.0251586
SIPA1L1	2090.66	0.396957	0.0990151	2.83132e-05	0.000216515
ELK3	2154.86	0.396668	0.127183	0.000816581	0.00422302
SLC25A28	818.43	0.396568	0.0912527	6.50586e-06	5.67462e-05
EXOSC9	1744.53	0.396464	0.181988	0.0120828	0.0413849
VGLL4	1634.05	0.396451	0.15304	0.00414096	0.0169924
SIN3A	1631.54	0.396207	0.0990845	2.9985e-05	0.000227547
DNAJA2	4135.59	0.395848	0.0683674	3.38988e-09	5.44465e-08
FBRS	310.7	0.395705	0.154191	0.00444656	0.0180493
ANKRD28	8449.2	0.395542	0.124136	0.0006437	0.00342287
UTP23	750.482	0.395425	0.101692	4.69217e-05	0.000339515
RNF217	674.442	0.395209	0.152485	0.00415182	0.0170293
EPHB2	2920.31	0.395195	0.104266	6.98423e-05	0.000486836
CRTC3	430.265	0.394981	0.13795	0.00186641	0.00866512
ITPKC	1338.14	0.394587	0.108604	0.000128656	0.000840894
TWISTNB	1593.52	0.39435	0.13381	0.00143935	0.00692648
KCTD15	1036.55	0.394297	0.165101	0.00721852	0.0268624
FOXK1	1277.93	0.394248	0.120124	0.000454676	0.00252883
MRPL36	1974.74	0.394009	0.123974	0.000674285	0.00356135
ZNF655	2537.49	0.393792	0.102012	5.28827e-05	0.000378726
TP53BP2	2103.83	0.393634	0.112037	0.000204134	0.00125231
FAM132B	247.23	0.393309	0.142088	0.00249827	0.0110836
DSTYK	1550.23	0.392499	0.0832547	1.16243e-06	1.16863e-05
TATDN2	1822.76	0.392043	0.0829202	1.08987e-06	1.10464e-05
TRIM52-AS1	340.989	0.392006	0.124453	0.000745059	0.00389644
METAP2	4651.96	0.391005	0.0959507	1.91865e-05	0.000152763
ATF1	1100.55	0.390989	0.0792289	3.87986e-07	4.34013e-06
ZNF565	123.811	0.390276	0.150233	0.00416026	0.0170585
TAGLN	22266.9	0.390262	0.179095	0.0123105	0.0419535
ENAH	5477.56	0.389855	0.113454	0.000275674	0.00163136
WASL	1097.36	0.389272	0.0939726	1.64742e-05	0.000133089
TNFAIP2	1280.29	0.389209	0.135386	0.00183137	0.00852101
SYNCRIP	9618.58	0.389054	0.155132	0.00536111	0.0210333
PTS	1137.38	0.389053	0.100138	4.86517e-05	0.000350448
ZNF530	154.982	0.388956	0.175161	0.0112775	0.0390855
CBLL1	564.012	0.388902	0.109454	0.000179358	0.00112204
DEGS1	4103.24	0.388432	0.0767016	2.02092e-07	2.39566e-06
GFOD1	103.2	0.38832	0.172044	0.0103317	0.0362888
MYBL2	2084.37	0.388237	0.175511	0.0115164	0.0397282
C12orf45	591.064	0.387817	0.135449	0.00191011	0.0088357
PET117	344.789	0.387684	0.165884	0.00847266	0.0306635
NUAK1	724.204	0.387414	0.137719	0.00224723	0.0101115
SAR1A	7502.86	0.387132	0.0805908	7.526e-07	7.92088e-06
TMEM11	1083.75	0.38711	0.103797	9.12818e-05	0.000620308
MRPS2	2079.97	0.386998	0.100469	5.59585e-05	0.000398644
BAHD1	497.525	0.386976	0.105412	0.000114949	0.000763712
SNRPB	12106.3	0.386943	0.134506	0.00182259	0.00848282
AAED1	514.112	0.386884	0.0946154	2.08746e-05	0.000164882
CDK7	1811.71	0.386564	0.0935337	1.72945e-05	0.000139038
SCARNA12	5386.64	0.386509	0.154051	0.00470825	0.0189309
CIRH1A	1246.16	0.386002	0.15388	0.00540746	0.0211594
LRRFIP1	4425.07	0.385489	0.111881	0.000270219	0.00160227
GLIPR1	2894.16	0.385372	0.156403	0.00607501	0.0233301
BAZ1A	3566.35	0.384686	0.155739	0.00602508	0.0231623
WBP11	2924.55	0.384624	0.122045	0.000769753	0.00401043
GTPBP1	1471.05	0.384497	0.123201	0.000846905	0.00435714
ERICH1	397.351	0.384351	0.112355	0.000296162	0.0017381
LOC100996717	485.119	0.384074	0.126198	0.00108869	0.00543397
SECISBP2L	1877.68	0.384023	0.0889672	7.84151e-06	6.75258e-05
LMCD1	808.02	0.383994	0.144778	0.00364755	0.0153111
C15orf39	278.222	0.383488	0.130801	0.00157285	0.00748901
NUDT4P1	172.801	0.383283	0.145521	0.00383514	0.0159635
TFAM	1597.68	0.383071	0.14533	0.00384059	0.0159728
RFWD3	3184.81	0.382592	0.169023	0.0103867	0.0364478
FUS	3025.86	0.381847	0.111058	0.00028108	0.00165808
DCAF16	1208.1	0.381352	0.103845	0.000116765	0.000774237
SFPQ	10153.3	0.381032	0.112518	0.000358482	0.00204735
WWP1	719.669	0.380309	0.119637	0.000705894	0.00371657
PTPN9	2418.06	0.380185	0.0654346	3.1614e-09	5.09968e-08
FAS	1155.66	0.380177	0.107791	0.000203838	0.00125152
FUNDC2	2195.92	0.380113	0.0766913	3.59039e-07	4.06829e-06
STAT3	5535.91	0.380077	0.17272	0.0120895	0.0413985
TBC1D23	2667.31	0.379975	0.114906	0.000453462	0.00252491
GMPS	3881.9	0.379653	0.103555	0.000120076	0.000792472
SNRNP35	501.835	0.379593	0.101156	8.51048e-05	0.000581784
CTH	262.65	0.379117	0.156943	0.00711061	0.0265139
KRAS	1096.39	0.378744	0.103124	0.000117552	0.00077809
TXN	13330.7	0.378735	0.0712705	5.43184e-08	7.1761e-07
ATG16L1	1580.68	0.378669	0.0785171	7.16641e-07	7.58356e-06
AFAP1L2	583.296	0.378509	0.173467	0.0128556	0.0434007
PRDM4	1651.54	0.378464	0.100746	8.40826e-05	0.000576119
NUMB	2095.8	0.377958	0.0766332	4.10527e-07	4.55804e-06
EXT1	5341.99	0.377769	0.104083	0.000130237	0.000849734
UBE2K	1420.01	0.377764	0.103948	0.000127032	0.00083211
QKI	3437.59	0.37691	0.104308	0.000153939	0.000979908
SNRPG	2362.46	0.376722	0.147235	0.00487843	0.0194889
PTBP3	1728.16	0.376047	0.1127	0.000414215	0.00233166
UTP11L	2093	0.375957	0.102403	0.000118259	0.00078221
EMC8	1721.29	0.375871	0.100229	9.03351e-05	0.000615279
COMMD5	1033.52	0.375805	0.0836011	3.50695e-06	3.21125e-05
CCNC	1886.08	0.375407	0.108613	0.000265017	0.00157518
DUSP12	997.127	0.375304	0.115549	0.000564747	0.0030521
UTP18	2350.71	0.374781	0.147875	0.0053336	0.0209475
SNRPA1	1241.22	0.37437	0.172699	0.0135262	0.0452362
KRR1	1924.66	0.374294	0.131734	0.00192847	0.00890691
SIK2	1155.84	0.373439	0.0854185	6.24942e-06	5.46375e-05
CTNNB1	23929.5	0.373174	0.0476981	2.69528e-15	9.05871e-14
MAP2K7	385.102	0.372461	0.123575	0.00125278	0.00615393
MEAF6	1462.76	0.372246	0.0715265	1.00887e-07	1.27621e-06
RNMTL1	740.439	0.372108	0.138344	0.00346691	0.0146811
TMEM39A	1974.65	0.372103	0.0927805	3.07116e-05	0.00023235
DBN1	10298.6	0.37208	0.0878882	1.1756e-05	9.73496e-05
DHRS7	1899.41	0.371753	0.101594	0.00012576	0.000824502
GNL1	3284.91	0.371628	0.104412	0.000148291	0.000949638
KIF9	141.061	0.371462	0.161262	0.00977765	0.0346288
RNR1	13515.6	0.370887	0.150534	0.00658279	0.0249329
AP5Z1	1124.06	0.370779	0.142195	0.00438044	0.0177996
FAM103A1	1182.77	0.370676	0.0731183	2.06825e-07	2.43625e-06
C11orf95	1153.05	0.370328	0.0911593	2.46901e-05	0.000191066
ZNF586	496.576	0.370231	0.0902759	2.09743e-05	0.000165493
TBC1D25	291.541	0.369993	0.123415	0.00132987	0.00647922
CYR61	4128.92	0.36997	0.142991	0.0045839	0.018526
RC3H1	1357.07	0.369777	0.0888446	1.61364e-05	0.000130432
SIVA1	2120.6	0.369657	0.144183	0.00492492	0.0196482
DEXI	1073.34	0.369596	0.0833275	4.72279e-06	4.2309e-05
E2F3	751.391	0.369269	0.126325	0.00169901	0.00798755
HIPK1	2034.7	0.368999	0.0801191	2.14246e-06	2.0435e-05
SRC	563.138	0.368868	0.121961	0.00122737	0.00604707
ORAOV1	465.746	0.368669	0.118509	0.000923979	0.00470008
WIPI2	2603.59	0.368472	0.0823607	3.96719e-06	3.60388e-05
COPS2	3341.73	0.368375	0.108981	0.000357119	0.00204191
MTF2	1063.73	0.368273	0.127514	0.00192261	0.00888667
SELK	1120.93	0.368134	0.127682	0.00199335	0.00914327
THAP4	2266.92	0.368045	0.100555	0.000128181	0.000838528
TIMM8A	461.477	0.368012	0.157396	0.00908726	0.0325711
GMEB1	525.149	0.367987	0.130109	0.0022823	0.0102476
TMEM57	848.111	0.367946	0.107416	0.000308469	0.00179968
KCTD12	525.489	0.367935	0.140885	0.00436147	0.0177426
TAX1BP1	4764.82	0.36793	0.100497	0.000127327	0.000833674
FAM160B1	1293.03	0.367803	0.129316	0.00216051	0.00978935
AKIRIN2	419.149	0.367472	0.126316	0.00177931	0.00829952
PAK1IP1	1775.72	0.367399	0.165171	0.0121056	0.0414346
NRF1	674.706	0.366995	0.138195	0.00389382	0.0161626
JUN	3402.62	0.366928	0.154277	0.00823901	0.0299708
CRIP2	777	0.366575	0.135982	0.00362082	0.0152203
GFPT1	4083.44	0.365991	0.0953995	6.29923e-05	0.000443689
NUDT11	906.817	0.365663	0.0830754	5.57208e-06	4.91485e-05
C2CD2L	240.361	0.365502	0.118142	0.000988057	0.00499531
FHL3	596.717	0.364805	0.158561	0.0100982	0.0355693
KIAA0930	2578.77	0.364633	0.112478	0.000614164	0.00329049
CENPC	684.843	0.364503	0.132157	0.00301158	0.012997
RWDD2A	295.377	0.364314	0.135764	0.00357539	0.0150654
PJA2	5566.8	0.364265	0.0901085	2.60408e-05	0.000200373
PUS7	1264.9	0.364081	0.145722	0.00595804	0.0229638
ZNF317	951.693	0.363996	0.0750997	6.61963e-07	7.07028e-06
HNRNPAB	7522.95	0.363986	0.15899	0.0106237	0.0371744
MSANTD3	2819.55	0.363859	0.143891	0.00555972	0.0216755
RASA3	3823.32	0.363852	0.0919893	3.96515e-05	0.000291829
FMNL3	1659.33	0.363456	0.0914072	3.66032e-05	0.000271272
DDX20	1277.52	0.36309	0.146835	0.00652575	0.0247609
SMIM4	321.805	0.362924	0.149178	0.00720879	0.0268329
TNKS1BP1	3647.61	0.362879	0.117279	0.000995972	0.00502849
PRKD3	2658.52	0.36269	0.134041	0.00336509	0.0143192
KLHL17	275.685	0.362427	0.141691	0.00514435	0.0203817
RUSC1	1152.82	0.362207	0.0744222	6.0037e-07	6.4652e-06
ARFIP2	2178.67	0.362043	0.0785346	2.12632e-06	2.02941e-05
NANP	567.023	0.361958	0.156761	0.0100461	0.0354111
SGTB	804.243	0.361767	0.118073	0.00109051	0.00544123
YTHDC1	1941.53	0.36174	0.0883146	2.22424e-05	0.000174207
SAMD4B	965.249	0.361373	0.0890652	2.60849e-05	0.000200609
VMP1	3271.78	0.361166	0.0914258	4.08308e-05	0.000299916
CYTH2	1935.3	0.36096	0.094883	7.40945e-05	0.000514549
ITGA5	22682.6	0.360946	0.120999	0.0014265	0.00687127
WDR20	794.267	0.360628	0.0861546	1.50102e-05	0.00012266
ZNF207	8759.24	0.36057	0.077459	1.80384e-06	1.75195e-05
SMG8	1635.92	0.360415	0.0726029	3.69178e-07	4.17682e-06
PVT1	214.199	0.358975	0.153666	0.00948541	0.0337463
LEF1	378.346	0.35891	0.141258	0.00545498	0.0213006
MOB2	573.316	0.358829	0.14216	0.00570136	0.0221638
COLEC10	3912.1	0.35877	0.0981969	0.000136517	0.000883356
DNAL1	448.666	0.358346	0.138394	0.00478149	0.0191736
NPLOC4	4264.54	0.358172	0.082953	8.42449e-06	7.21289e-05
JKAMP	1904.84	0.358052	0.110107	0.000580761	0.00313296
MBNL1-AS1	406.024	0.357909	0.157809	0.011285	0.0391021
ELF2	1503.2	0.357822	0.133349	0.0035826	0.0150852
RAB9A	790.495	0.357793	0.0877429	2.38868e-05	0.000185679
MRGBP	1216.26	0.357578	0.0895385	3.44529e-05	0.000257515
THEM4	605.244	0.357269	0.0865614	1.94763e-05	0.000154988
ZNF350	325.93	0.357117	0.13121	0.00327292	0.0139909
SLC25A15	1420.63	0.357071	0.0976857	0.000134419	0.000872432
RAB23	1818.04	0.357033	0.0826171	8.29535e-06	7.10642e-05
KRT18	4954.33	0.356948	0.118638	0.00135809	0.00659941
PPP1R18	2986.9	0.356928	0.0854727	1.5808e-05	0.000128334
GYPC	4552.16	0.356733	0.0887631	3.10474e-05	0.00023438
MDFIC	1414.96	0.356503	0.0755456	1.27537e-06	1.27614e-05
SNHG9	182.091	0.356445	0.151976	0.00927474	0.0331473
NDUFV2	5628.64	0.356372	0.0931769	5.88876e-05	0.000417911
MCC	1065.38	0.356247	0.164782	0.0147255	0.0486138
SCML1	597.929	0.355691	0.106836	0.000456349	0.00253624
CLEC2B	767.73	0.355441	0.143889	0.00669427	0.0252716
XBP1	7501.23	0.355239	0.095896	9.90007e-05	0.00066782
RBM25	3625.79	0.355125	0.104513	0.000356398	0.00203857
HIST1H3A	3439.37	0.355024	0.163009	0.0143237	0.0474766
RPF1	1922.43	0.354971	0.121927	0.00184863	0.00859865
JAK1	12156.3	0.354952	0.102905	0.000295421	0.00173581
DR1	2192.56	0.354909	0.0861364	2.05704e-05	0.000162738
ZNF124	1178.83	0.354699	0.0891798	3.71992e-05	0.000275278
ABRACL	1307.52	0.354417	0.122234	0.00194162	0.00895562
MTMR10	476.684	0.353862	0.13563	0.00467111	0.018807
ATP6V0A2	1048.15	0.353758	0.119934	0.00164913	0.00779488
LRFN4	740.208	0.353656	0.121042	0.00180126	0.00838879
WAPAL	3117.61	0.353529	0.109271	0.000637488	0.0033959
USP7	3899	0.353513	0.119487	0.00161143	0.00763852
WDR45B	4016.14	0.353384	0.0680193	1.11669e-07	1.39836e-06
TBK1	1183.33	0.353355	0.108077	0.000567145	0.00306394
RPS16	14468.1	0.353182	0.0869453	2.46282e-05	0.000190785
CERS5	1233.69	0.353041	0.0811326	7.33982e-06	6.34995e-05
RBMXL1	794.849	0.352862	0.116335	0.00129822	0.0063437
U2AF1	1924.36	0.352833	0.114498	0.00107486	0.00537395
SLC25A44	809.99	0.352721	0.114546	0.00108613	0.00542392
EMP2	756.138	0.352398	0.0945616	0.000103763	0.00069654
FOXF1	3904.79	0.352396	0.15713	0.0125457	0.0425884
GMFB	2240.85	0.352029	0.12239	0.00208903	0.00952052
RIN3	144.511	0.351549	0.158376	0.0130069	0.0438344
UTP6	2832.83	0.351381	0.119592	0.00185117	0.00860509
POLR1D	2839.62	0.351176	0.0773205	3.04567e-06	2.82889e-05
MALSU1	1036.36	0.351058	0.0803608	6.80931e-06	5.91159e-05
PPP2CA	5792.9	0.35095	0.112386	0.0010346	0.00519707
DNAJB6	4184.66	0.350903	0.0874334	3.24157e-05	0.000243265
SNORD17	3720.95	0.350744	0.154101	0.0112637	0.0390571
MCMBP	4768.78	0.350399	0.113274	0.00104496	0.00524208
UFM1	2867.21	0.350088	0.125019	0.00270813	0.0118662
DAZAP2	4916.46	0.350048	0.0685216	1.82455e-07	2.18023e-06
SUPV3L1	1054.81	0.34995	0.103949	0.000406886	0.00229214
IER3IP1	1899.37	0.349874	0.0754489	1.94514e-06	1.8733e-05
UBA2	6728.23	0.349437	0.107356	0.000616025	0.00329809
MRPL47	2275.09	0.348884	0.127924	0.00332688	0.014189
BTN2A1	1146.39	0.348716	0.0811992	9.62142e-06	8.11633e-05
ZBTB33	780.424	0.348108	0.105311	0.000510888	0.00279861
PLAGL2	301.63	0.347935	0.140516	0.00682844	0.0256468
PPP4R1L	176.572	0.347825	0.154966	0.0124516	0.0423173
TSHZ3	890.252	0.347774	0.154653	0.0123092	0.0419535
GRWD1	2717.98	0.347722	0.117736	0.00166136	0.00784524
RNF220	2276.63	0.347498	0.06828	2.00493e-07	2.3805e-06
CDK20	231.119	0.347348	0.158777	0.0142904	0.0473874
ADRM1	4475.42	0.34732	0.11619	0.00142635	0.00687127
ERBB2IP	6062.79	0.347181	0.127543	0.00339541	0.0144358
HSPA9	19860.3	0.346921	0.133897	0.00523722	0.0206507
TTL	3427.39	0.34677	0.120593	0.0021339	0.00968057
LRWD1	821.938	0.346751	0.125808	0.0030669	0.0131974
DUSP10	1697.89	0.346212	0.132144	0.00454492	0.0183934
SEC62	3445.81	0.346052	0.0860355	3.16929e-05	0.000238201
NOP58	4023.19	0.345783	0.158593	0.0146836	0.0485184
FKBP1A	7785.79	0.345389	0.0715324	7.64265e-07	8.03612e-06
AGFG1	2708.13	0.344797	0.129698	0.00413134	0.0169751
CENPB	3507.58	0.344358	0.0937575	0.000130703	0.000851656
ARHGAP21	5123.19	0.344086	0.110407	0.000987948	0.00499531
TOM1	1692.52	0.344029	0.158538	0.0152209	0.0499612
DDX51	557.299	0.34393	0.10753	0.000747957	0.00390646
RAP1B	4097.11	0.343912	0.116936	0.00169267	0.00796529
RREB1	603.512	0.343439	0.115891	0.00157239	0.00748901
PLEKHG2	814.646	0.343145	0.149321	0.0110588	0.038408
KCMF1	2966.61	0.343045	0.0924342	0.000113902	0.000757428
ZBED4	1108.8	0.342985	0.12365	0.00296162	0.0128222
LRIG3	1673.88	0.342639	0.118944	0.00212574	0.00965534
LINC01128	317.673	0.342587	0.114622	0.00150962	0.00722725
ZBTB39	598.269	0.342515	0.0897807	7.56537e-05	0.000523667
DKC1	4399.15	0.342505	0.155425	0.0141012	0.0469169
HMGXB3	3137.75	0.341925	0.0955104	0.000180375	0.00112746
TOMM40	3991.34	0.341902	0.156531	0.0148226	0.0488802
ZNF324	466.432	0.341704	0.1233	0.00298023	0.0128841
NKIRAS1	292.79	0.341465	0.156268	0.0147157	0.048592
ST7	480.083	0.341111	0.0944051	0.000167702	0.00105891
PVR	3054.93	0.341084	0.138576	0.00741129	0.0274494
DDX46	3398.32	0.340566	0.110032	0.00107272	0.00536813
FAM101B	2858.94	0.340174	0.0795614	1.08381e-05	9.07071e-05
ALDH1B1	3255.13	0.34006	0.0991968	0.000343066	0.00197049
LYPLA2	2000.57	0.33977	0.107775	0.000887531	0.00453793
VPS4B	2376.74	0.339608	0.0680854	3.49673e-07	3.96518e-06
C6orf47	901.868	0.339599	0.0927365	0.000139282	0.000898122
CHERP	210.314	0.339255	0.130566	0.00500981	0.0199228
FRMD6	9933.49	0.338823	0.146378	0.0108877	0.0379111
FNDC3A	4270.22	0.33856	0.0854009	4.15039e-05	0.00030441
EDNRA	617.898	0.338441	0.136711	0.00708643	0.0264436
NEK3	635.12	0.338025	0.125307	0.00377837	0.0157757
RIOK2	1535.68	0.338018	0.124467	0.00355266	0.0149888
BTBD3	1008.46	0.337779	0.11977	0.00261138	0.0115032
KPNA4	4856.7	0.337036	0.130742	0.00534328	0.02098
PINX1	666.352	0.336954	0.135039	0.00673148	0.0253798
SCO2	902.124	0.336946	0.0939728	0.000188659	0.00117039
UBE2B	684.461	0.33674	0.101566	0.000510017	0.00279486
B4GALT1	989.752	0.336617	0.131783	0.00571569	0.0222022
TMEM55A	644.906	0.336454	0.0815723	2.1073e-05	0.000166009
ZNF134	670.785	0.336008	0.0852849	4.62646e-05	0.000335362
SETD3	2693.25	0.335909	0.0830354	2.97879e-05	0.000226397
PSPC1	2151.16	0.335742	0.0765802	6.67445e-06	5.80806e-05
TNPO1	12458.8	0.335082	0.128421	0.00495308	0.0197394
BAG1	906.107	0.334991	0.092329	0.000160974	0.00102076
KIF1B	2967	0.334933	0.10427	0.000735943	0.00385283
TESK1	370.016	0.334254	0.133017	0.00645785	0.0245283
SLC31A1	3156.69	0.334163	0.0966726	0.000308	0.00179765
CNNM4	258.88	0.333753	0.124699	0.00406061	0.0167336
MIER1	1396.03	0.333509	0.0774345	9.55629e-06	8.07512e-05
PRKAB1	1059.73	0.333463	0.0892225	0.000105694	0.000708224
RBM7	1194.87	0.333285	0.101089	0.000552826	0.00299965
ARIH2	3444.24	0.333125	0.0784171	1.25485e-05	0.000103567
DBR1	698.772	0.333009	0.109689	0.00134064	0.00652099
CLUH	1357.88	0.332864	0.132395	0.0064718	0.0245688
ANKRD40	2158.99	0.332746	0.112352	0.00170816	0.00802296
SIRPA	1096.57	0.332742	0.112978	0.00179587	0.0083663
ACTR6	604.248	0.332605	0.115082	0.00214901	0.0097402
TMEM161B	365.037	0.332527	0.135451	0.00763085	0.028081
DHX15	9882.3	0.332353	0.12198	0.00354672	0.0149765
SUPT4H1	2170.29	0.332252	0.0702314	1.29956e-06	1.29773e-05
NXT2	237.599	0.331789	0.121106	0.0033993	0.0144482
DHX33	790.167	0.331623	0.132572	0.00674292	0.0254165
SPCS3	5166.69	0.331556	0.137524	0.00862618	0.031166
CAPN15	962.619	0.331482	0.11133	0.00159218	0.0075617
RAB21	1132.39	0.331382	0.109865	0.00143607	0.00691513
IPO11-LRRC70	288.529	0.331106	0.131237	0.00634396	0.0241326
MEX3C	1833.06	0.330786	0.100785	0.000542465	0.0029488
RBM39	8432	0.330216	0.0623703	7.04674e-08	9.07604e-07
ISY1-RAB43	1702.26	0.330121	0.120889	0.00342014	0.0145203
CCND3	3460.75	0.329969	0.0798589	2.09577e-05	0.00016545
NUTM2A-AS1	249.224	0.329928	0.12316	0.00408714	0.0168243
MPLKIP	778.342	0.329452	0.11608	0.00253911	0.011228
ZNF639	988.991	0.329062	0.0958682	0.000343137	0.00197049
SCO1	1741.99	0.328867	0.105857	0.00107306	0.00536813
PAQR4	377.281	0.328636	0.146077	0.0131613	0.0442543
IFT20	899.037	0.328595	0.0993359	0.00053715	0.00292632
PSMD7	5908.08	0.32851	0.0987832	0.000505868	0.00277686
ZNF511	1151.96	0.328261	0.113292	0.00210444	0.00957903
DDX10	2829.89	0.328239	0.118883	0.0034454	0.0146025
BRMS1	2865.92	0.328189	0.125279	0.00491417	0.0196159
EIF4E	3853.41	0.327686	0.145744	0.0136192	0.0455063
VAPA	6203.02	0.327435	0.0696128	1.51722e-06	1.49404e-05
POM121C	292.137	0.327367	0.146078	0.0135604	0.0453403
SOCS7	704.936	0.326604	0.100594	0.000670984	0.00354895
SDCBP	5174.91	0.326268	0.0827188	4.76599e-05	0.000344136
RNF219	1197.07	0.326201	0.126701	0.00568235	0.0220957
CCDC107	455.606	0.325935	0.125716	0.0053091	0.0208678
STARD3NL	2672.46	0.325773	0.0812799	3.60402e-05	0.000268167
BNIP1	654.199	0.325097	0.122861	0.00461269	0.0185969
ELF4	931.737	0.325085	0.0870988	0.00011141	0.000742188
TPBG	1759.92	0.324787	0.121028	0.00412583	0.0169695
RIPK1	1672.73	0.324447	0.122276	0.00449235	0.0182004
SEC22B	5430.13	0.324417	0.0850738	8.03029e-05	0.000553532
GTF2IRD1	1312.34	0.324152	0.12216	0.00453054	0.0183402
CTDSPL2	1434.81	0.323992	0.0900373	0.000187775	0.00116591
PHF5A	1844.85	0.323735	0.10724	0.00145193	0.00698248
PVRL3	3262.11	0.323616	0.128822	0.00666534	0.0251879
SCARA3	3128.72	0.323538	0.116638	0.00328574	0.0140377
RIOK3	2342.01	0.323089	0.093069	0.000309024	0.00180222
SLC31A2	244.236	0.323041	0.131852	0.00798816	0.0291723
ATF5	392.426	0.322782	0.107142	0.00148917	0.00714543
NMD3	2678.82	0.322718	0.109752	0.0018854	0.00874235
PPP1R2	1197.9	0.32264	0.0767437	1.56228e-05	0.000127108
SUB1	5184.49	0.322629	0.0809057	4.00067e-05	0.000294298
HNRNPF	11068.7	0.322411	0.0787556	2.52555e-05	0.000194833
UQCRHL	509.91	0.322051	0.134032	0.0090919	0.0325798
ZNF513	688.131	0.3219	0.0963068	0.000484396	0.00267315
MOSPD1	1258.28	0.321878	0.0982355	0.000616447	0.00329916
CAMSAP2	2354.79	0.321227	0.125713	0.00601805	0.0231412
MEF2A	1009.12	0.320993	0.11799	0.00375358	0.0156814
FAM133B	820.805	0.320866	0.124314	0.00560057	0.0218119
RAB22A	1437.83	0.320589	0.114754	0.00299268	0.0129304
PDE8A	1364.87	0.320152	0.0970301	0.000570231	0.0030795
FAM175B	1102.35	0.319905	0.0993001	0.000747241	0.00390512
OSER1	1497.23	0.319796	0.0978969	0.000619945	0.0033116
PMF1	1777.64	0.319025	0.0975829	0.000634808	0.00338284
AUP1	4074.11	0.318989	0.110584	0.00227339	0.0102169
ACTG1	178521	0.318816	0.0807825	6.89629e-05	0.000480931
SPEN	657.487	0.318119	0.133341	0.00997389	0.0352233
DHX30	3811.31	0.317912	0.107706	0.00185048	0.00860456
CARHSP1	4844.74	0.317686	0.0774869	2.49483e-05	0.000192663
CGRRF1	366.474	0.317612	0.099939	0.000876347	0.00448691
STAMBPL1	1177.84	0.317444	0.125225	0.00659984	0.0249911
RPIA	487.65	0.317383	0.125711	0.00663197	0.0250809
DNLZ	414.663	0.316895	0.143125	0.0150558	0.0494958
EIF2AK3	814.666	0.31675	0.101576	0.00107886	0.00539184
COX11	886.508	0.316216	0.0995504	0.000882763	0.0045151
EPN2	1493.61	0.315827	0.0880906	0.000202782	0.00124761
BAG2	1987.75	0.315599	0.134157	0.0106324	0.0371959
FOPNL	2089.88	0.315477	0.085024	0.000124774	0.000818396
CD9	3327.12	0.315337	0.0881053	0.000207625	0.00127111
KIF7	770.723	0.314917	0.0946903	0.000526254	0.00287432
PITHD1	1381.48	0.314725	0.138541	0.0130923	0.0440722
STX5	2066.67	0.314062	0.0783635	3.73326e-05	0.000276128
TAB2	1431.49	0.313538	0.106417	0.00191028	0.0088357
DDX27	2496.29	0.313344	0.0979759	0.000830517	0.0042868
SBDS	3742.26	0.31321	0.0937429	0.000502669	0.00276171
MTMR2	3115.94	0.31217	0.0959696	0.000671958	0.00355251
SNX8	1250.6	0.312102	0.106667	0.00204343	0.0093499
SIK3	660.149	0.31199	0.117764	0.00475582	0.0190964
RAP2C	947.899	0.311956	0.080579	6.68583e-05	0.000467788
TMEM184B	1238.77	0.311953	0.0871242	0.000209182	0.00128011
ZNF598	1118.91	0.31175	0.114258	0.00377283	0.015757
FHL2	6823.97	0.311695	0.108581	0.00266227	0.0116997
RPP40	409.512	0.311452	0.129057	0.00918412	0.0328707
CCSER2	1504.5	0.311445	0.109844	0.00264156	0.0116155
NRAS	5779.04	0.311369	0.119721	0.00548852	0.0214147
CSNK1G1	1271.21	0.311348	0.0879837	0.000245286	0.0014732
CSRNP2	1144.55	0.311318	0.086768	0.00020353	0.00125067
EOGT	846.054	0.311312	0.111165	0.00303314	0.0130672
WASF3	396.918	0.311109	0.133781	0.01161	0.040005
ZNF195	804.743	0.310866	0.118142	0.00502246	0.0199678
RBM12	5226.03	0.310589	0.110738	0.00296539	0.0128311
RCOR1	976.179	0.310418	0.0949594	0.000654729	0.00347655
PDE12	1131	0.310386	0.10692	0.00221937	0.0100134
PPP2R2D	1139.77	0.310126	0.0989729	0.00104367	0.00523733
NSFL1C	2330.71	0.309968	0.0937036	0.000595709	0.00320199
TCEB1	2261.21	0.309926	0.124342	0.00744941	0.0275427
SPPL3	426.264	0.309815	0.118389	0.00524798	0.0206712
MAPKAPK5	1374.36	0.309694	0.108583	0.00259871	0.0114574
ZNF286A	1644.16	0.309493	0.0795265	6.13526e-05	0.000433339
BRAP	1030.3	0.309288	0.0776196	4.17726e-05	0.000305778
MRPS23	2704.46	0.308877	0.125792	0.00828097	0.0300941
FURIN	1515.73	0.30886	0.0899259	0.000364076	0.00207294
GNA12	3379.69	0.308766	0.0701824	6.77541e-06	5.89247e-05
SLC3A2	9370.66	0.308587	0.0899749	0.000370548	0.00210255
C9orf89	1084.16	0.308338	0.102697	0.00162371	0.0076845
PI4KB	3779.1	0.308174	0.0613275	2.56581e-07	2.96602e-06
FAM219A	958.045	0.308053	0.0769004	3.84491e-05	0.000283642
ORMDL3	1583.67	0.307943	0.0987113	0.00110053	0.0054857
ZNF622	1909.71	0.307874	0.0748847	2.44171e-05	0.000189347
PUS1	659.815	0.307672	0.113368	0.00397568	0.0164382
ABCF1	3913.67	0.307303	0.108712	0.00275735	0.0120535
TMEM132A	1350.47	0.306972	0.126995	0.00921703	0.0329648
MRPS35	2667.12	0.306816	0.0851412	0.000194344	0.00120216
PRCC	1047.79	0.306617	0.0918503	0.00051908	0.00284035
ASNSD1	2107.42	0.306559	0.101954	0.00159593	0.0075771
CMTM7	670.283	0.306509	0.0937568	0.000660382	0.00350033
SDF4	3014.22	0.306435	0.093298	0.000629273	0.00335695
UBE3A	2690.82	0.306411	0.107385	0.00261885	0.0115327
FAM3C	1426.76	0.306369	0.12738	0.00961732	0.0341503
FUBP1	8407.17	0.305789	0.122361	0.00735027	0.0272747
TSPYL1	4068.09	0.305175	0.0536416	8.12842e-09	1.23746e-07
C8orf76	718.373	0.304942	0.0797302	8.19302e-05	0.000563114
KRBOX4	488.695	0.304867	0.0978502	0.00112696	0.0056137
STAT5B	2000.46	0.304701	0.114473	0.00469174	0.0188696
BOD1L1	2982.71	0.304474	0.11537	0.00500125	0.0198994
HPCAL1	656.443	0.304213	0.1269	0.00982167	0.0347516
KLHDC3	2785.05	0.303634	0.0906038	0.000499908	0.00274756
TMEM165	2244.1	0.303444	0.0754967	3.6746e-05	0.000272195
TBC1D12	449.936	0.302288	0.117204	0.00600272	0.0231001
PHLDA3	2338.85	0.302019	0.119726	0.00703637	0.0263095
MAPRE1	6250.41	0.301994	0.120899	0.00790041	0.0289157
ZBTB9	444.086	0.301926	0.114816	0.0052041	0.0205528
GIT1	983.978	0.301597	0.100139	0.00160795	0.00762446
SF3B14	3423.9	0.301413	0.0826068	0.000166199	0.00105076
TVP23B	1421.01	0.30127	0.116352	0.00582083	0.0225224
FBXW7	881.735	0.301161	0.0757166	4.41699e-05	0.000321902
TEAD4	682.566	0.299984	0.0983819	0.00142218	0.00685492
ARHGAP42	546.574	0.299522	0.129885	0.0127232	0.0430535
CEP170B	1041.2	0.29952	0.112489	0.00475758	0.0190983
PSMG3	1157.89	0.299453	0.0906394	0.000597792	0.0032074
CRK	4101.78	0.299285	0.0780609	8.0695e-05	0.000555464
CDV3	11260	0.299142	0.121632	0.00846716	0.0306584
PSMG2	2068.87	0.299061	0.0634414	1.56442e-06	1.53645e-05
FOXJ2	354.571	0.298794	0.118303	0.00706742	0.0263997
TMEM199	823.085	0.298757	0.112819	0.00497498	0.0198002
TRAF3IP2	718.167	0.29853	0.0847694	0.000269859	0.00160077
ZDHHC5	3111.61	0.298217	0.0738593	3.4653e-05	0.00025888
PLEKHM2	2594.25	0.29762	0.0858331	0.000333617	0.00192453
PPP6R3	5181.38	0.297569	0.0811064	0.000155392	0.000988311
NACC1	2591.05	0.29755	0.101561	0.00211674	0.00961735
MGAT1	5400.48	0.297105	0.0731462	3.11034e-05	0.000234599
U2SURP	4396.01	0.296919	0.122129	0.00948954	0.0337529
ALG5	1083.23	0.296905	0.0803638	0.000140944	0.000906876
BICD2	2447.6	0.296882	0.112905	0.00529308	0.0208211
RP2	1041.06	0.296709	0.103711	0.0026375	0.0116011
ZFYVE27	742.941	0.296147	0.0870407	0.000423366	0.00237958
RAB7A	4006.75	0.296066	0.0565763	1.09391e-07	1.37329e-06
BAG3	1761.64	0.295704	0.106336	0.00338929	0.0144139
ASB7	604.145	0.295498	0.079613	0.000132112	0.000860462
[truncated: 2,538 more rows]
