# Supplementary material for: Rapid cyclic stretching of cultured human visceral smooth muscle cells promotes a synthetic, proinflammatory phenotype
Source: JCI Insight. 2025 Sep 16;10(20):e188669. doi: 10.1172/jci.insight.188669 (PMC12581679; doi:10.1172/jci.insight.188669)
Supplement: Supporting data values [file jciinsight-10-188669-s260.xlsx]

## Sheet: Figure 1C
Aligned Intensity Sum Ch3=MYH11/volume	Non-Aligned Intensity Sum Ch3=MYH11/volume
96.469	44.6027
56.6948	30.6733
49.1804	23.9436
134.652	19.4245
39.1751	38.1223
100.607	28.1431
73.2707	20.6252
43.6551	27.4341
76.4595	35.558
55.2591	80.5754
63.4	38.0097
56.1201	22.839
65.8441	27.9344
89.5082	24.4609
37.7805	23.7968
32.6335	21.0169
135.558	44.4161
75.3695	34.28
54.3873	25.8655
54.9787	39.0592
129.562	28.0058
89.8814	18.5327
129.905	18.9674
70.6757	33.2588
58.8637	24.2997
68.3687	20.7052
40.0738	20.6441
72.83	25.9427
98.7297	26.7301
153.004	32.8822
43.4204	25.0437
58.0103	15.1968
69.2905	18.0341
24.3502	26.619
59.6414	20.4573
72.8806	28.4742
121.072	20.0001
39.021	38.4934
35.3226	27.5419
80.8693	24.6946
55.8877	26.3073
83.8911	40.359
49.1816	62.7941
38.4152	36.8213
64.4556	20.5773
60.0855	27.4411
87.5278	28.2753
61.3761	38.8878
100.14	33.3066
48.2541	23.0047
43.5899	23.2251
62.7153	23.6492
65.8241	30.3957
37.7386	42.8907
34.4893	51.5529
68.3774	63.9586
107.316	34.204
95.7815	24.5403
193.389	22.1454
47.5041	43.5247
170.497	43.2993
47.4722	24.0574
41.3648	34.6031
67.5102	32.0816
59.89	32.6958
90.5114	27.4394
112.341	30.3921
84.5641	43.2501
137.47	51.6692
81.2167	54.7647
73.1893	56.0628
74.7569	45.0335
49.3327	42.5471
76.5239	61.8586
58.7257	12.6849
55.9958	17.4458
81.4273	26.4168
55.7171	41.2984
99.7275	33.7251
127.835	36.945
37.9733	42.4644
57.9982	35.3712
46.4126	26.298
58.8704	32.0995
74.2588	39.4761
55.5735	42.1763
41.8955	63.5007
69.4491	44.1119
75.0934	42.8824
31.0108	30.1906
38.3709	55.8821
81.0183	35.9416
100.204	30.5949
71.4113	52.3383
125.505	39.5773
38.4014	25.1864
101.403	31.6096
61.8369	24.8476
43.1197	38.7251
116.185	46.9661
26.2858	70.6213
67.6776	29.6219
57.4203	26.4902
95.4905	71.4594
67.3523	37.6872
88.9919	37.5993
39.6978	41.8935
115.084	35.8593
108.553	39.0397
90.4143	40.034
42.7999	148.522
25.2876	277.275
19.6883	178.674
98.0345	107.821
93.8674	38.6174
74.476	69.6748
192.137	45.9299
60.6044	48.5852
298.102	203.272
105.233	432.726
108.007	385.347
87.3126	541.089
	23.8226
	214.256
	114.102
	381.15
	428.498
	134.444
	322.401
	394.356
	80.0054
	461.847
	442.841
	129.102
	225.51
	177.303
	131.91
	465.542
	988.142
	239.911
	31.0694
	18.8
	258.001
	175.27
	38.5402
	83.0509
	273.948
	587.024
	200.966
	103.83
	150.979
	170.535
	155.991
	352.773
	103.076
	114.553
	352.979
	39.4661
	163.762
	212.868
	341.265
	367.86
	53.8037
	30.4553
	32.4921
	58.3961
	134.429
	151.529
	418.778
	156.574
	518.972
	38.0889
	122.715
	36.6102
	149.641
	205.834
	185.572
	503.881
	100.026
	199.086
	286.775
	185.62
	420.468
	175.06
	326.867
	93.4732
	130.387
	310.598
	102.668
	482.272
	1147.8
	124.799
	267.319
	225.082
	246.818
	143.602
	89.1357
	190.783
	78.1589
	54.4693
	118.43
	92.663
	466.315
	103.933
	377.763
	536.438
	145.45
	35.8368
	33.7454
	398.69
	32.8276
	712.254
	418.58
	232.862
	359.887
	281.759
	94.6612
	176.233
	143.465
	777.106
	76.6854
	239.353
	368.349
	259.495
	246.822
	117.333
	124.933
	429.949
	112.591
	722.562
	331.931
	102.354
	214.758
	37.2371
	85.4167
	263.226
	184.091
	650.323
	244.421
	169.956
	232.108
	196.805
	407.006
	310.736
	219.276
	49.6138
	107.957
	179.877
	464.487
	191.024
	45.7243
	41.6387
	40.0966
	34.023
	49.6751
	41.0564
	33.7181
	63.2825
	48.1522
	29.7701
	21.0574
	51.6599
	46.6219
	42.566
	49.6268
	30.3369
	39.3266
	48.6309
	39.4699

## Sheet: Figure 1D-1J
	Gene	Replicate#1	Replicate#2	Replicate#3	Mean Ct	ΔCt	Relative Expression
2022-02-18
Controls
HISMC P3 PCL n=1 Aligned noRT	YWHAZ
HISMC P3 PCL n=1 Non-aligned noRT	YWHAZ	38.092		37.4829	37.7874
HISMC P3 PCL n=2 Aligned noRT	YWHAZ
NTC	YWHAZ
Samples
HISMC P3 PCL n=1 Aligned	YWHAZ	25.2707	25.1883	25.1944	25.2178
	ACTG2-2	25.7734	25.7158	25.6491	25.7127	-0.494938	0.709592
	ACTA2	26.6408	26.5632	26.5559	26.5866	-1.36881	0.387211
	MYH11	34.0932	34.2672	34.8517	34.404	-9.18622	0.00171662
	VIM	31.531	31.2091	31.2716	31.3372	-6.11938	0.0143841
	MMP14	23.9993	23.8899	23.8476	23.9123	1.30555	2.47177
	FN1	21.4549	21.5339	21.4665	21.4851	3.73269	13.2939
	COL1A1	21.5998	21.6837	22.6917	21.9917	3.22609	9.35726
Samples
HISMC P3 PCL n=1 Non-aligned	YWHAZ	24.3856	24.1016	24.1174	24.2015
	ACTG2-2	24.0627	24.1237	24.1768	24.1211	0.0804625	1.05736
	ACTA2	24.7388	24.8153	25.3107	24.9549	-0.753383	0.593211
	MYH11	32.5317	32.472	32.3835	32.4624	-8.26085	0.00326015
	VIM	29.9291	29.49	29.1737	29.531	-5.32943	0.0248703
	MMP14	22.9635	23.044	22.956	22.9878	1.21371	2.31933
	FN1	20.5777	20.5604	21.132	20.7567	3.44484	10.8893
	COL1A1	20.059	19.9312	19.9755	19.9886	4.21296	18.5451
Samples
HISMC P3 PCL n=2 Aligned	YWHAZ	23.7752	23.6948	23.7538	23.7413
	ACTG2-2	24.0734	23.9637	24.2667	24.1013	-0.359982	0.779174
	ACTA2	26.4176	26.2619	26.1559	26.2785	-2.53719	0.172278
	MYH11	32.6553	32.7361	32.6506	32.6807	-8.93939	0.00203692
	VIM	30.4163	30.6249	30.662	30.5677	-6.82646	0.00881114
	MMP14	23.2457	23.3145	24.0158	23.5253	0.215947	1.16147
	FN1	21.4446	21.2632	21.2012	21.303	2.43825	5.41982
	COL1A1	21.6322	21.5933	21.6012	21.6089	2.13237	4.38438
HISMC P3 PCL n=2 Non-aligned noRT	YWHAZ
HISMC P3 PCL n=3 Aligned noRT	YWHAZ
HISMC P3 PCL n=3 Non-aligned noRT	YWHAZ
NTC	YWHAZ
Samples
HISMC P3 PCL n=2 Non-Aligned	YWHAZ	26.9867	27.0502	27.0084	27.0151
	ACTG2-2	27.2323	27.1075	27.0811	27.1403	-0.125219	0.916865
	ACTA2	27.682	27.8545	27.7014	27.7459	-0.730843	0.602552
	MYH11	34.949	34.8256	36.1542	35.3096	-8.2945	0.00318499
	VIM	32.9193	32.0144	32.2049	32.3795	-5.36443	0.0242743
	MMP14	24.3667	24.3536	24.2936	24.3379	2.67715	6.39591
	FN1	22.4704	22.6781	22.5217	22.5567	4.45835	21.9836
	COL1A1	22.4996	23.0421		22.7709	4.24422	18.9513
Samples
HISMC P3 PCL n=3 Aligned	YWHAZ	26.1902	25.9911	25.9732	26.0515
	ACTG2-2	26.0934	26.1397	26.0828	26.1053	-0.0537785	0.96341
	ACTA2	26.6657	26.598	27.0976	26.7871	-0.735615	0.600562
	MYH11	33.5499	33.5269	33.8353	33.6374	-7.58587	0.00520507
	VIM	31.6602	31.1546	31.4666	31.4272	-5.37567	0.0240858
	MMP14	24.4898	24.3765	24.3869	24.4177	1.63379	3.10326
	FN1	22.2612	22.5371	22.5036	22.4339	3.61754	12.2741
	COL1A1	21.0296	21.1243	22.391	21.5149	4.53655	23.2079
Samples
HISMC P3 PCL n=3 Non-aligned	YWHAZ	25.3692	25.0833	25.1601	25.2042
	ACTG2-2	25.5303	25.7155	25.8702	25.7053	-0.501161	0.706538
	ACTA2	26.1016	26.0222	26.5681	26.2307	-1.02647	0.49091
	MYH11	33.3802	33.1747	32.8635	33.1394	-7.93526	0.00408552
	VIM	30.838	30.5839	30.5459	30.6559	-5.45174	0.0228487
	MMP14	24.0432	24.1016	24.0684	24.071	1.13313	2.19335
	FN1	22.0168	21.9054	22.6603	22.1942	3.01	8.05566
	COL1A1	21.16	20.9068	20.9868	21.0179	4.1863	18.2054
HISMC P3 PCL n=4 Aligned noRT	YWHAZ
HISMC P3 PCL n=4 Non-aligned noRT	YWHAZ
HISMC P3 PCL n=5 Aligned noRT	YWHAZ
NTC	YWHAZ
Samples
HISMC P3 PCL n=4 Aligned	YWHAZ	24.5537	24.497	24.9968	24.6825
	ACTG2-2	25.4815	25.5247	25.5852	25.5305	-0.847985	0.55556
	ACTA2	26.1423	26.0395	26.0437	26.0752	-1.39266	0.380863
	MYH11	33.245	33.0958	32.8244	33.0551	-8.37258	0.00301719
	VIM	30.6514	30.8586	30.6892	30.7331	-6.05059	0.0150865
	MMP14	24.2294	24.1793	24.9957	24.4682	0.214335	1.16017
	FN1	22.1734	22.0658	21.8551	22.0314	2.65107	6.28134
	COL1A1	20.7987	20.6511	20.6256	20.6918	3.9907	15.8971
Samples
HISMC P3 PCL n=4 Non-aligned	YWHAZ	24.3519	24.075	24.2309	24.2193
	ACTG2-2	24.4421	24.5068	24.6033	24.5174	-0.298104	0.813321
	ACTA2	25.3147	25.3402	25.6465	25.4338	-1.2145	0.430921
	MYH11	32.7706	32.1148	32.1121	32.3325	-8.1132	0.00361146
	VIM	29.6	29.349	29.4524	29.4671	-5.24782	0.0263177
	MMP14	23.3503	23.4044	23.4491	23.4013	0.818032	1.763
	FN1	21.2474	21.1233	21.3645	21.2451	2.97424	7.85843
	COL1A1	20.0911	19.8499	19.9209	19.954	4.26534	19.2308
Samples
HISMC P3 PCL n=5 Aligned	YWHAZ	23.7049	23.6413	23.7563	23.7008
	ACTG2-2	24.3806	24.4382	24.202	24.3403	-0.639456	0.641955
	ACTA2	25.6425	25.526	25.3389	25.5025	-1.80162	0.286851
	MYH11	32.2352	32.0814	32.0214	32.1127	-8.41185	0.00293617
	VIM	30.1607	30.2767	30.2871	30.2415	-6.54065	0.0107416
	MMP14	23.4623	23.4502	23.5916	23.5014	0.199445	1.14826
	FN1	21.0582	20.8695	20.7623	20.8966	2.80418	6.98461
	COL1A1	20.3881	20.3456	20.2397	20.3245	3.37634	10.3843
HISMC P3 PCL n=5 Non-aligned noRT	YWHAZ
NTC	YWHAZ
Samples
HISMC P3 PCL n=5 Non-aligned	YWHAZ	25.2393	25.0766	25.1959	25.1706
	ACTG2-2	24.5298	24.4749	24.6027	24.5358	0.634814	1.55274
	ACTA2	26.4602	26.283	27.0106	26.5846	-1.41399	0.375273
	MYH11	32.8411	32.2929	32.7078	32.6139	-7.44332	0.00574562
	VIM	30.4174	30.3651	30.409	30.3972	-5.22655	0.0267086
	MMP14	23.4274	23.4949	23.4789	23.4671	1.70355	3.257
	FN1	21.6379	21.6511	22.1674	21.8188	3.3518	10.2092
	COL1A1	20.635	20.2874	20.3664	20.4296	4.74102	26.7417

## Sheet: Figure 2C
Sample_Name	PC1	PC2	Group
S12	-16.1841	7.59773	loaded
S9	-13.3479	-7.69309	loaded
S2	15.0182	1.42409	unloaded
S4	15.965	10.7847	unloaded
S11	-13.3275	-3.20425	loaded
S1	14.8769	-2.42428	unloaded
S3	11.8618	-10.3393	unloaded
S10	-14.8623	3.85438	loaded

## Sheet: Figure 2D
Gene_Symbol	baseMean	log2FoldChange	lfcSE	pvalue	padj
IL8	25512.7	5.54653	0.124234	0	0
NR4A1	2414.45	5.27867	0.136147	0	0
AREG	3230.2	5.64106	0.161061	1.20817e-269	5.99613e-266
IL11	14286.5	5.43154	0.175062	2.46099e-212	9.16043e-209
CXCL3	657.532	5.49043	0.189655	2.02997e-185	6.04484e-182
JARID2	1934.34	2.96712	0.109557	8.31991e-163	2.06458e-159
MAFF	2860.1	2.77708	0.111734	1.62319e-137	3.45252e-134
CHMP1B	6171.17	2.64808	0.114661	3.06645e-119	5.70705e-116
EREG	671.072	5.52577	0.247239	2.36359e-111	3.91017e-108
GREM1	12869.8	2.08527	0.0947892	1.63266e-108	2.43086e-105
TGIF1	3089.8	1.41731	0.0660012	2.29847e-103	3.11109e-100
CXCL2	242.084	4.12466	0.194766	1.72748e-100	2.14337e-97
CSF3	284.716	6.00455	0.284158	4.78553e-99	5.48091e-96
NR4A3	294.405	5.68051	0.272582	1.57306e-97	1.67294e-94
NFATC2	388.009	4.25962	0.206616	2.29557e-95	2.27858e-92
CAMKK1	776.329	2.0931	0.10195	8.83172e-95	8.21847e-92
C12orf44	3602.46	1.29313	0.0635053	3.38172e-93	2.96179e-90
IL6	433.59	3.74338	0.184431	6.37786e-93	5.27555e-90
NR4A2	196.278	5.06393	0.251184	6.52268e-91	5.11138e-88
FOSB	294.843	4.06214	0.204225	2.82388e-89	2.10223e-86
SOWAHC	794.276	2.26345	0.113882	4.79956e-89	3.40289e-86
GEM	2358.62	2.82047	0.142139	8.36805e-89	5.66327e-86
TSC22D1	5491.69	1.72207	0.0894274	9.38363e-84	6.07447e-81
RELB	906.281	1.81424	0.0944499	2.38127e-83	1.47728e-80
ZNF449	256.668	-2.74874	0.144373	4.69157e-82	2.79411e-79
LIF	2298.86	3.12198	0.166777	2.03663e-79	1.16628e-76
MYC	4878.77	1.87827	0.103783	2.34325e-74	1.29217e-71
NAB1	1715.61	1.68789	0.0933335	2.97959e-74	1.5844e-71
IER3	3784.15	2.16128	0.119674	4.53868e-74	2.33022e-71
ABHD17B	810.728	1.65422	0.0923491	7.61449e-73	3.77907e-70
SLC19A2	1664.03	2.58133	0.14569	2.00058e-71	9.60858e-69
IRAK2	1285.71	2.23708	0.129046	1.78811e-68	8.31973e-66
MAP3K8	179.323	3.1465	0.181728	3.17531e-68	1.43264e-65
LOC102724250	755.401	-1.45195	0.0839778	4.77467e-68	2.09088e-65
KBTBD8	699.639	3.15103	0.185729	1.01256e-65	4.30745e-63
PDE4D	2114.48	1.49366	0.0883582	3.28836e-65	1.36001e-62
MCL1	16801.3	1.57135	0.0940571	9.19272e-64	3.6992e-61
CSRNP1	1159.8	2.05205	0.122996	1.22886e-63	4.81487e-61
CCL20	525.609	5.32682	0.320475	2.63586e-63	1.00629e-60
TFPI2	3620.9	2.05945	0.125115	4.70218e-62	1.75027e-59
PTGS2	1011.82	4.99705	0.304467	7.39546e-62	2.68564e-59
SPSB1	1899.85	2.2884	0.141936	1.15031e-59	4.07786e-57
C8orf4	894.413	3.16162	0.197111	3.79957e-59	1.31562e-56
RND3	10261.7	1.72507	0.10736	7.16366e-59	2.42409e-56
FZD8	608.14	2.1441	0.135832	3.05015e-57	1.00919e-54
NFKBIA	4872.25	1.49154	0.0950571	1.49891e-56	4.85158e-54
RRAD	706.677	3.51931	0.22775	5.06961e-55	1.60599e-52
SLC30A1	728.156	1.66559	0.108089	1.08098e-54	3.35308e-52
CDC42SE1	5560.57	1.14659	0.0747088	3.7869e-54	1.15068e-51
STC1	10381.2	3.5333	0.234935	2.29815e-52	6.84344e-50
DLL4	2272.6	2.64849	0.177986	2.72901e-51	7.96709e-49
HCFC2	718.172	-1.28242	0.0866385	1.27373e-50	3.64704e-48
BMP2	688.371	2.59598	0.176262	2.43233e-50	6.83301e-48
SNRK	1672.58	1.29588	0.0879363	3.45914e-50	9.53763e-48
PHLDA1	9189.91	1.33454	0.090751	6.33169e-50	1.71405e-47
CLCF1	463.204	1.96826	0.13454	1.19108e-49	3.16677e-47
AHR	5677.68	1.28646	0.0882363	2.32829e-49	6.08173e-47
TNFAIP3	1480.28	2.8855	0.199342	1.01106e-48	2.59546e-46
AVPI1	812.922	1.93095	0.133391	1.16472e-48	2.93925e-46
DYRK3	911.232	1.31514	0.090948	1.99441e-48	4.94912e-46
ITPRIP	4060.89	2.41762	0.167654	2.41415e-48	5.89251e-46
ATF3	717.2	2.22619	0.154378	2.45469e-48	5.89482e-46
YEATS2	2538.14	-1.06577	0.0743986	1.65805e-47	3.91854e-45
KLF3	1515.21	1.22026	0.085313	2.04776e-47	4.76392e-45
KLF5	239.591	1.94744	0.136649	3.14357e-47	7.2007e-45
COQ10B	1453.3	1.24713	0.0877995	4.59831e-47	1.03734e-44
RHOB	3200.72	1.45212	0.102578	1.4117e-46	3.13713e-44
PRDM1	377.582	2.76086	0.195938	2.68952e-46	5.88887e-44
LPIN1	2717.22	-0.851154	0.060436	6.91055e-46	1.49118e-43
RASSF8	1842.97	1.2052	0.0860299	1.32193e-45	2.81174e-43
CLK2	532.298	-1.4338	0.102787	2.41707e-45	5.06869e-43
GAB2	574.155	1.39185	0.100138	5.681e-45	1.17478e-42
MAP2K3	1502.86	1.9784	0.143512	2.14682e-44	4.37863e-42
SRSF5	6532.57	1.12302	0.0815475	3.99927e-44	8.04663e-42
ETS2	9015.42	1.25728	0.0920631	1.7573e-43	3.48859e-41
HRH1	1732.78	1.13488	0.0832614	2.78337e-43	5.45284e-41
ENTPD7	2292.42	1.88857	0.139393	5.54086e-43	1.0714e-40
RGS3	2139.07	1.09873	0.0811283	9.49165e-43	1.81181e-40
NEXN-AS1	179.127	2.17775	0.161415	1.34565e-42	2.53613e-40
G0S2	3406.61	2.63649	0.196192	1.54278e-42	2.87131e-40
NR3C1	4437.28	1.40817	0.104947	3.99625e-42	7.34571e-40
DUSP6	4922.89	1.91489	0.143093	5.2731e-42	9.57454e-40
ZNF248	283.105	-1.58053	0.118168	6.81994e-42	1.2234e-39
DGKD	1300.7	1.24014	0.0931453	1.86827e-41	3.31151e-39
FAM46B	264.381	-2.69583	0.203929	3.49134e-41	6.1156e-39
ZC3H12C	1876.5	1.81857	0.137865	7.21209e-41	1.24861e-38
FOXL1	2787.66	1.6656	0.126799	1.52448e-40	2.60896e-38
DUSP2	258.385	4.62515	0.352855	2.14175e-40	3.6237e-38
PIM3	926.216	1.58851	0.122011	6.27917e-40	1.05046e-37
KLHL21	1546.3	1.39931	0.107742	1.25233e-39	2.07176e-37
SRXN1	7027.83	1.42061	0.109182	1.40694e-39	2.30198e-37
MAFK	976.896	1.88955	0.146216	2.39591e-39	3.83577e-37
SDE2	1589.21	1.13431	0.0877909	2.38317e-39	3.83577e-37
DAPK3	2610.2	1.04481	0.0807353	3.02778e-39	4.79581e-37
SPHK1	2694.91	2.91656	0.226292	3.06486e-39	4.80345e-37
FAM83G	881.649	1.85781	0.144696	7.18917e-39	1.11499e-36
TM4SF1	8339.04	1.68081	0.131683	1.93932e-38	2.97676e-36
IGF1R	931.97	1.14086	0.0892994	2.29356e-38	3.48458e-36
FBXO33	861.136	1.11627	0.0879247	6.69253e-38	1.00652e-35
C5orf54	180.324	-2.00177	0.159974	3.91076e-37	5.82274e-35
FMN1	139.622	3.17597	0.257126	4.15008e-36	6.11787e-34
C17orf80	823.755	-1.01185	0.0820891	7.3917e-36	1.07897e-33
TBX3	1372.4	1.51519	0.12414	2.52145e-35	3.64484e-33
MEF2D	806.545	1.44538	0.118547	2.58705e-35	3.70371e-33
FAM178A	1652.25	-0.963047	0.0796724	1.51953e-34	2.15469e-32
PER2	275.615	1.49895	0.124584	1.88065e-34	2.64161e-32
CRY1	1173.64	1.17792	0.0977367	1.97531e-34	2.74864e-32
TDG	1331.17	1.33815	0.111206	2.3832e-34	3.28551e-32
KBTBD2	2181.36	1.35283	0.112872	3.52819e-34	4.81938e-32
SPRY4	2681.24	2.23559	0.187921	7.39751e-34	1.00129e-31
ZKSCAN3	166.641	-1.92667	0.161994	9.22599e-34	1.23753e-31
WDR5B	257.856	-1.56967	0.132432	1.54806e-33	2.05796e-31
INHBA	3559.4	2.48285	0.210363	2.71322e-33	3.57497e-31
BAK1	1870.8	0.974697	0.0822863	2.91662e-33	3.80926e-31
JAG1	888.013	1.5319	0.130602	6.94376e-33	8.99005e-31
SMOX	1546.44	1.76137	0.150458	8.24359e-33	1.05809e-30
EIF1	9873.63	0.694515	0.0589514	1.05001e-32	1.3362e-30
BDKRB1	1339.5	1.72133	0.148133	2.33063e-32	2.94075e-30
BIN3	1305.79	0.934438	0.0801933	3.01171e-32	3.76818e-30
CHAC1	7856.11	1.50559	0.129802	3.22108e-32	3.99655e-30
AKAP12	16672.3	1.32514	0.114515	3.71319e-32	4.56906e-30
NBPF1	476.313	-1.42581	0.123386	5.18664e-32	6.32983e-30
ZNF546	102.496	-2.1503	0.186725	8.40358e-32	1.01724e-29
KDM7A	814.811	1.97253	0.171781	1.04888e-31	1.25942e-29
SNIP1	996.996	1.04269	0.0912512	3.57954e-31	4.26366e-29
ZSWIM6	1242.68	1.43497	0.126301	5.63005e-31	6.65284e-29
EHD1	3014.09	1.20255	0.105991	7.58098e-31	8.88765e-29
ZSCAN20	266.851	-1.46735	0.129621	7.98599e-31	9.28933e-29
ZC3H12A	828.312	1.74423	0.154219	8.22696e-31	9.49545e-29
BCOR	948.405	1.41763	0.12561	1.25497e-30	1.43733e-28
JUND	888.046	1.32176	0.11797	3.25785e-30	3.70276e-28
ZNF35	728.535	1.19457	0.106779	4.02734e-30	4.54266e-28
CHIC2	943.257	1.31924	0.118022	4.64642e-30	5.20155e-28
GPR3	152.764	2.14034	0.191842	5.19397e-30	5.77112e-28
MAD2L1BP	1501.32	0.89865	0.0802732	5.95261e-30	6.56507e-28
ZBTB40	1007.61	-1.08217	0.0972266	9.3261e-30	1.021e-27
PMAIP1	2815.84	1.81582	0.163777	1.04034e-29	1.13063e-27
HEATR6	1126.91	-0.975187	0.0876862	1.18784e-29	1.28157e-27
KLF13	2981.35	1.15296	0.103914	1.31303e-29	1.40645e-27
SLC25A25	1214.15	0.995927	0.0896669	1.3789e-29	1.46646e-27
ZFP62	575.56	-1.3378	0.121469	2.70603e-29	2.85745e-27
IER2	669.733	1.32313	0.120159	3.08285e-29	3.23244e-27
CSNK1E	4710.76	1.05781	0.0962452	4.66365e-29	4.85574e-27
RNA18S5	91028	2.80877	0.257764	6.99166e-29	7.22908e-27
UBAP1	2217.86	0.864893	0.078915	8.85639e-29	9.09398e-27
JRK	739.167	-1.41158	0.129506	9.28754e-29	9.47138e-27
GIN1	169.947	-1.53516	0.141	1.06276e-28	1.07642e-26
RNF25	1533.14	0.863204	0.0790398	1.35254e-28	1.36068e-26
PIK3R3	526.188	-1.37652	0.126826	1.49472e-28	1.49362e-26
TSC1	1396.79	-0.881736	0.0809906	1.83475e-28	1.82117e-26
MICALCL	63.0506	3.48288	0.320848	2.0007e-28	1.97275e-26
EAF1	1071.94	0.904961	0.0831776	2.02569e-28	1.98425e-26
KRBA2	207.855	-1.45777	0.134852	2.62539e-28	2.55486e-26
HSPA1B	2669.39	-0.950634	0.0878364	3.24716e-28	3.13941e-26
FASTKD5	1167.33	1.09933	0.101781	3.74217e-28	3.59465e-26
TRMT10C	1415.89	1.30565	0.122001	6.86757e-28	6.55457e-26
IL24	117.167	2.86134	0.267782	9.52781e-28	9.03564e-26
ZFP14	109.037	-2.95855	0.277109	1.01903e-27	9.54765e-26
ZNF512	1135.27	-0.738455	0.0686516	1.0196e-27	9.54765e-26
ZNF132	174.699	-1.7428	0.163515	1.17901e-27	1.09715e-25
CXCL5	846.613	2.05389	0.193006	1.23147e-27	1.13884e-25
ETV3	1595.6	1.09712	0.102707	1.35449e-27	1.24488e-25
FEM1B	3308.42	1.13751	0.106835	2.0204e-27	1.84551e-25
ANGPTL4	4310.12	2.75884	0.260901	2.22731e-27	2.0221e-25
PLIN2	11789.7	1.27042	0.119713	2.34905e-27	2.1197e-25
TRAF4	1803.05	0.967426	0.091116	3.10988e-27	2.78934e-25
AJUBA	1763.51	-0.789019	0.0742562	3.72242e-27	3.31875e-25
MAPKAPK2	3832.04	0.793341	0.0746551	3.8403e-27	3.40347e-25
RBM5	3142.62	-0.96118	0.0908589	4.37143e-27	3.85125e-25
MSC	1328.93	2.13602	0.204065	7.50765e-27	6.57538e-25
SERPINB2	101.127	4.19999	0.401404	1.03672e-26	9.02675e-25
VIPAS39	939.063	-1.00346	0.095959	1.55205e-26	1.34351e-24
FEM1A	1864.21	0.86792	0.0828332	1.60333e-26	1.37989e-24
BPGM	1120.6	0.998652	0.0955698	1.78662e-26	1.52879e-24
RELT	671.977	1.59916	0.153664	1.80447e-26	1.53525e-24
UBA6-AS1	198.227	-1.36764	0.131428	1.96064e-26	1.65863e-24
RCAN1	3928.34	1.29592	0.124551	2.08957e-26	1.75772e-24
S100PBP	938.951	-0.91952	0.0881837	2.44443e-26	2.04467e-24
RGCC	359.738	2.25586	0.218022	2.79264e-26	2.32288e-24
DCP1A	1187.55	0.827015	0.0793536	3.13791e-26	2.59558e-24
ARHGAP31	1748.4	1.36535	0.131753	3.29849e-26	2.71332e-24
ZSWIM3	144.516	-1.96762	0.190605	3.5934e-26	2.93967e-24
DBT	627.57	-1.03247	0.0996189	3.97246e-26	3.23202e-24
MAVS	2595.33	-0.686846	0.0660518	5.20499e-26	4.2118e-24
DDX28	690.634	0.935574	0.0904038	5.43714e-26	4.37587e-24
KRCC1	724.403	-1.21379	0.117932	6.91995e-26	5.53931e-24
LRCH1	1284.89	1.06209	0.103065	7.54399e-26	6.00655e-24
PMEPA1	448.48	1.58484	0.15434	7.59387e-26	6.0141e-24
NFKB1	3291.74	1.62791	0.159021	9.68602e-26	7.63043e-24
SKIL	1638.89	1.17775	0.114844	1.12762e-25	8.83642e-24
SLC16A6	605.43	2.62214	0.257035	1.17727e-25	9.17717e-24
CCDC71L	1939.8	1.79398	0.176769	2.30603e-25	1.78825e-23
IL1B	692.381	5.35161	0.530747	3.30569e-25	2.55018e-23
PSMD5-AS1	101.11	-2.42375	0.239806	3.45323e-25	2.65027e-23
ZNF397	262.539	-1.62993	0.161542	4.32433e-25	3.30179e-23
VPS37B	1083.48	1.09837	0.108647	5.41273e-25	4.11174e-23
NDEL1	2148.67	0.771348	0.075971	5.62035e-25	4.24779e-23
ELF1	1136.22	0.975508	0.0964307	5.6927e-25	4.28074e-23
BMP6	404.313	1.66038	0.165442	7.92285e-25	5.9278e-23
LIMS1	3827.27	0.804652	0.0797669	1.02514e-24	7.63163e-23
DENND2C	127.408	2.3824	0.239962	2.04054e-24	1.51153e-22
WWTR1	3072.56	1.14493	0.11487	2.1881e-24	1.61281e-22
DNAJB1	3240.65	-0.818508	0.08189	2.50492e-24	1.83723e-22
EGR1	345.201	2.70679	0.274286	3.17138e-24	2.31464e-22
RIPK2	1967.91	1.43709	0.145133	3.50084e-24	2.54263e-22
ELL	694.652	1.40336	0.141865	3.5658e-24	2.57724e-22
TADA2A	583.703	-1.04589	0.105647	4.50177e-24	3.23801e-22
NFKB2	1139.8	1.05911	0.107062	5.05571e-24	3.61896e-22
AKAP8	1450.95	0.99403	0.100402	5.15195e-24	3.67021e-22
NKX3-1	210.933	1.84616	0.187574	5.37172e-24	3.80855e-22
KCTD10	4382.52	0.86606	0.087597	5.51948e-24	3.89476e-22
ARID5A	336.639	1.21639	0.123333	5.86044e-24	4.11585e-22
SPATA2L	377.69	2.12374	0.216587	6.61992e-24	4.62742e-22
MED18	493.903	-1.13739	0.1155	6.75464e-24	4.69953e-22
CTGF	6773.81	1.9411	0.198784	7.53992e-24	5.22148e-22
PPP1R15B	3083.82	0.853931	0.0865876	8.96698e-24	6.18099e-22
SRF	2016.66	1.07807	0.109709	9.50049e-24	6.51856e-22
LOC101928172	104.802	2.3942	0.245869	1.33136e-23	9.09296e-22
GTF2B	1542.52	0.68474	0.0695078	1.43258e-23	9.73958e-22
PXDC1	1738.92	1.25109	0.128127	1.467e-23	9.92826e-22
CITED4	152.969	1.5669	0.160719	1.52852e-23	1.02978e-21
CLP1	1182.75	1.07642	0.110156	1.62562e-23	1.08616e-21
ZFP90	843.334	-1.04882	0.107343	1.6268e-23	1.08616e-21
RAMP1	333.421	2.54397	0.262337	1.72574e-23	1.14708e-21
KIAA0430	900.817	-0.869577	0.088824	1.7638e-23	1.16716e-21
ARHGEF2	3896.32	-0.707233	0.0720092	1.7861e-23	1.17151e-21
MCTP1	388.658	1.05547	0.108065	1.77919e-23	1.17151e-21
DDIT4	6472.2	-2.19785	0.226852	2.16798e-23	1.41575e-21
KCTD7	400.695	-1.28678	0.132657	2.63118e-23	1.71073e-21
FIGN	214.185	-1.34175	0.138443	2.69184e-23	1.74255e-21
AHNAK2	2663.97	-0.772148	0.0790925	2.77348e-23	1.78763e-21
ATF7IP	1400.5	-0.893471	0.0920133	3.68134e-23	2.36257e-21
ZNF697	1221.09	1.51329	0.156858	3.8946e-23	2.4887e-21
ETS1	5880.66	1.3392	0.138674	4.0077e-23	2.55003e-21
ZKSCAN7	135.559	-1.77687	0.184575	4.16929e-23	2.64156e-21
SHC4	327.669	1.30532	0.135473	4.83973e-23	3.05334e-21
PLEKHO1	4519.01	0.912796	0.0944877	6.0719e-23	3.81453e-21
NXT1	1093.06	0.962893	0.0998997	6.92667e-23	4.33324e-21
DKK1	2040.74	2.39239	0.250327	7.27794e-23	4.53394e-21
LOC102724135	274.111	-1.14013	0.11867	7.42053e-23	4.60351e-21
BRD8	1676.78	-0.788002	0.081676	8.11674e-23	5.01453e-21
MEDAG	189.458	2.21723	0.232574	8.88005e-23	5.46343e-21
HIC1	633.321	1.94483	0.204071	1.01611e-22	6.22585e-21
STC2	3274.16	-0.848375	0.0884993	1.32451e-22	8.08221e-21
TXNRD1	57642.3	0.979622	0.102079	1.54547e-22	9.39205e-21
LRRC4	92.0955	2.33739	0.246073	1.58293e-22	9.58058e-21
PER1	979.795	1.23294	0.129635	1.71237e-22	1.03221e-20
ZNF594	313.058	-1.00954	0.105928	1.83528e-22	1.10183e-20
TBX2	3208.21	1.6807	0.177939	2.4797e-22	1.47681e-20
VPS18	2255.59	0.623365	0.0650927	2.47423e-22	1.47681e-20
ABT1	1569.78	0.732049	0.07671	2.61985e-22	1.55406e-20
ZNF281	2654.38	1.34414	0.142752	4.14598e-22	2.44958e-20
ARID3B	264.371	1.56322	0.16634	4.41994e-22	2.60113e-20
HERC2P2	1120.06	-1.50315	0.160205	4.73379e-22	2.77486e-20
FPGT	373.172	-1.0673	0.113534	5.74556e-22	3.35473e-20
NR1D2	902.653	0.981196	0.104326	6.38964e-22	3.71623e-20
RNF19B	715.479	0.868457	0.092177	6.48615e-22	3.75768e-20
AKIRIN1	2958.07	0.762397	0.0807685	6.66419e-22	3.84585e-20
ADNP2	1732.42	0.783792	0.083136	7.2137e-22	4.13095e-20
TOR1A	2357.04	0.696387	0.0736974	7.19459e-22	4.13095e-20
SIK1	189.937	2.32835	0.250512	7.98748e-22	4.55654e-20
RNF152	661.588	2.20739	0.237316	8.6944e-22	4.94088e-20
YRDC	1576.98	1.46814	0.157469	9.29685e-22	5.26315e-20
PTPN1	5646.08	1.17056	0.125328	9.68543e-22	5.46236e-20
WTAP	3758.59	0.774087	0.082399	9.90179e-22	5.56331e-20
PTGER4	487.454	-0.950366	0.101864	1.31701e-21	7.3718e-20
RECQL5	454.291	-1.16292	0.125072	1.34524e-21	7.50162e-20
EZH1	533.689	-1.0814	0.116252	1.47792e-21	8.21074e-20
PANK1	265.418	-1.10611	0.119666	2.45385e-21	1.35819e-19
FRAT2	245.585	1.15677	0.125438	2.87165e-21	1.58355e-19
C5orf30	474.458	1.13168	0.123259	4.37009e-21	2.40097e-19
ZNF135	168.414	-1.52857	0.167332	4.88974e-21	2.67659e-19
KIAA0247	852.976	1.91867	0.210395	4.93359e-21	2.6907e-19
SPRY2	3969.83	2.23251	0.245161	5.25367e-21	2.85481e-19
PTPRE	343.192	2.07206	0.227629	5.53891e-21	2.988e-19
RNF168	2113.32	0.703858	0.0762622	5.52403e-21	2.988e-19
HBEGF	561.061	2.41444	0.265928	6.54631e-21	3.5187e-19
ZNF445	948.329	-0.933716	0.101933	6.68588e-21	3.5808e-19
REL	194.461	1.79004	0.196808	6.71033e-21	3.58101e-19
MITF	886.269	-1.00648	0.110081	6.90313e-21	3.67074e-19
KCNJ15	176.796	1.74074	0.191437	7.40012e-21	3.92101e-19
RNF19A	1717.85	0.719018	0.0782652	8.01623e-21	4.2324e-19
ABHD17C	827.77	1.36614	0.150371	8.63171e-21	4.54125e-19
KCTD5	1494.96	0.817154	0.0892681	8.78786e-21	4.60713e-19
LOC102724428	181.51	2.7271	0.301283	9.49985e-21	4.96292e-19
NAMPT	11165.2	1.86318	0.207885	1.5589e-20	8.11554e-19
CTSL	5128.18	0.490618	0.0534508	1.58808e-20	8.23864e-19
FAM46A	813.673	0.913054	0.100904	1.93859e-20	9.99943e-19
ZNF772	293.406	-1.32936	0.147791	1.94092e-20	9.99943e-19
HOMEZ	357.223	-1.04765	0.11623	2.20785e-20	1.13354e-18
ZNF280D	1112.55	-0.695889	0.0767859	2.54843e-20	1.3039e-18
ZKSCAN1	1893.79	-0.927826	0.103086	2.84218e-20	1.44922e-18
CBFB	1836.22	0.868704	0.0963703	2.88062e-20	1.46381e-18
KLF4	211.112	2.11439	0.237326	3.26195e-20	1.65194e-18
EIF4A2	6987.03	-0.599679	0.0662073	3.43793e-20	1.7293e-18
SHISA2	110.014	2.05179	0.230437	3.42866e-20	1.7293e-18
GADD45B	1190.37	-0.871777	0.0972194	4.23135e-20	2.12123e-18
BTG3	1540.18	1.0855	0.121531	4.46491e-20	2.23081e-18
ZNF300P1	77.1186	-1.94513	0.218812	4.4854e-20	2.23355e-18
CDR2	2006.59	0.942947	0.10539	4.68778e-20	2.32655e-18
AXIN1	1015.59	1.05824	0.11849	4.72569e-20	2.33757e-18
RLTPR	95.3391	1.68742	0.190162	5.35119e-20	2.63821e-18
URGCP	1832.78	0.683572	0.0761005	5.64523e-20	2.77399e-18
HOTAIRM1	115.591	1.72693	0.194662	5.77804e-20	2.82991e-18
ZNF780A	485.751	-0.955444	0.10714	5.88547e-20	2.87307e-18
HOXD4	111.542	-1.80952	0.204627	6.76599e-20	3.29212e-18
SAT1	2880.34	1.98324	0.22572	9.13982e-20	4.43266e-18
FOS	262.315	2.08377	0.237513	1.06821e-19	5.16384e-18
ZNF33A	521.546	-1.14712	0.130013	1.09145e-19	5.25908e-18
YOD1	599.082	1.06419	0.12042	1.11969e-19	5.36227e-18
ZNF33B	362.497	-1.49954	0.170498	1.12007e-19	5.36227e-18
TRMT1L	600.044	-1.12452	0.128846	2.50064e-19	1.19334e-17
RAD52	195.677	-1.26134	0.144784	2.52629e-19	1.20172e-17
SH3RF3-AS1	89.5594	2.6156	0.30168	2.80543e-19	1.33025e-17
DUSP1	2485.26	0.962252	0.110084	2.87502e-19	1.35893e-17
PYGO2	658.34	-0.810083	0.0926365	3.46386e-19	1.63207e-17
OSGIN2	1131.48	1.26131	0.145287	3.52295e-19	1.65468e-17
FRMD8	1018.32	0.986367	0.113377	4.01898e-19	1.88172e-17
KTI12	685.993	0.89622	0.102885	4.22772e-19	1.97325e-17
SNAI1	184.043	1.32629	0.153355	4.52397e-19	2.10492e-17
TMEM87A	2931.17	0.568824	0.0649331	5.59023e-19	2.59293e-17
GATA2	106.805	1.8664	0.217835	7.04684e-19	3.2584e-17
PEX11B	721.667	-0.863374	0.099886	8.4008e-19	3.87243e-17
SLC35G2	569.945	1.11209	0.129336	8.43836e-19	3.87774e-17
PKDCC	2685.93	-1.67111	0.19604	1.0316e-18	4.72599e-17
UTP3	1994.37	0.99616	0.115913	1.06574e-18	4.86742e-17
ZNF606	202.408	-1.12042	0.13089	1.17645e-18	5.35663e-17
RIC8B	551.634	-0.822784	0.0957752	1.37246e-18	6.23005e-17
NIPAL1	33.7852	3.44663	0.404037	1.65377e-18	7.48417e-17
ZNF263	1398.67	0.749944	0.0873825	1.70058e-18	7.67273e-17
ZSCAN30	452.541	-1.07304	0.126058	1.8188e-18	8.18129e-17
PHC2	7167.04	0.874243	0.102343	1.87723e-18	8.41868e-17
CXCL1	1823.53	2.42303	0.288542	2.14894e-18	9.60828e-17
SPOCD1	1420.85	0.870015	0.102074	2.24487e-18	1.00072e-16
ZNF623	800.36	-0.730443	0.0855222	2.47268e-18	1.09897e-16
CTDP1	900.397	0.720148	0.0842966	2.54196e-18	1.1264e-16
MFSD2A	448.308	2.31123	0.274887	2.56673e-18	1.13401e-16
AGPAT9	447.02	1.10083	0.130042	2.66166e-18	1.17247e-16
FAM220A	434.599	-0.830137	0.0977175	2.96711e-18	1.30316e-16
SHB	1399.15	1.04608	0.123937	3.62608e-18	1.5879e-16
KCNF1	36.2761	3.30451	0.39265	3.65202e-18	1.59457e-16
HIVEP2	2620.07	1.35465	0.161352	3.83759e-18	1.6707e-16
NFKBIE	837.675	1.25819	0.149666	3.88775e-18	1.6876e-16
TRAF3	1478.49	0.730311	0.0860438	4.03486e-18	1.74637e-16
ANKRD42	520.985	0.971858	0.115351	4.36195e-18	1.88246e-16
PPARGC1B	113.515	1.41914	0.169849	5.59662e-18	2.40833e-16
GNA13	3572.97	0.895995	0.106542	5.6368e-18	2.41167e-16
USP37	702.958	-0.839476	0.0997197	5.63202e-18	2.41167e-16
NBEAL1	986.604	-0.883587	0.10508	5.75984e-18	2.45726e-16
DUSP11	1087.07	0.798905	0.09482	5.88211e-18	2.50225e-16
SMYD4	410.688	-1.09383	0.130733	5.96613e-18	2.53076e-16
ZSCAN26	417.235	-0.910459	0.108598	6.70539e-18	2.83627e-16
PEX12	198.971	-1.21719	0.146584	8.99933e-18	3.79578e-16
TRIB1	719.713	1.02773	0.123703	1.1161e-17	4.69423e-16
FAM167A	1976.17	1.76161	0.213968	1.24153e-17	5.20708e-16
SPECC1	769.733	0.787712	0.0945765	1.3344e-17	5.58088e-16
SIX4	1200.48	0.950815	0.114706	1.44943e-17	6.04499e-16
MARS2	916.301	1.50958	0.183487	1.4682e-17	6.10615e-16
CAMSAP1	2618.25	0.576408	0.0687772	1.52322e-17	6.31734e-16
SLC22A4	97.6739	1.69637	0.206318	1.55405e-17	6.4273e-16
AAR2	1944.89	0.562533	0.0671408	1.56264e-17	6.4449e-16
BRPF1	1023.32	0.881075	0.106338	1.67059e-17	6.87111e-16
RELL1	1410.05	0.594267	0.0711084	1.71929e-17	7.05194e-16
IFFO2	745.218	1.00812	0.122084	1.76631e-17	7.22489e-16
KLHL12	1719.7	-0.506545	0.0604821	1.85958e-17	7.58558e-16
TMEM217	44.8166	2.57268	0.313962	1.92431e-17	7.82814e-16
CSRP1	13112.6	0.874822	0.10584	1.99535e-17	8.09502e-16
DPM1	2006.97	0.672687	0.0809144	2.0352e-17	8.23426e-16
KBTBD7	222.831	-1.2603	0.153898	2.28124e-17	9.2047e-16
PELI1	405.262	1.509	0.184807	2.40941e-17	9.6956e-16
EMP1	8334.04	1.48651	0.18263	2.68451e-17	1.07735e-15
NRBF2	1268.38	0.755984	0.0920206	3.76651e-17	1.50752e-15
SMURF1	1714.43	0.797809	0.097279	3.77812e-17	1.50811e-15
METRNL	543.337	1.16924	0.143677	3.89295e-17	1.54979e-15
MYADM	1552.56	0.892379	0.1089	3.94497e-17	1.56631e-15
LOC100129917	135.888	-1.55181	0.191444	3.99899e-17	1.58354e-15
KLHL15	627.803	1.05279	0.129307	4.32684e-17	1.70881e-15
C17orf59	183.591	-1.73533	0.214911	4.41011e-17	1.73709e-15
ZNF79	378.849	-0.951414	0.117014	5.1379e-17	2.01842e-15
SYTL3	211.934	1.312	0.162091	5.16267e-17	2.02282e-15
TLE3	715.125	1.12357	0.138772	5.66425e-17	2.21352e-15
FRS2	884.678	0.903501	0.111088	5.75487e-17	2.24304e-15
SPIN3	174.083	-1.19168	0.147304	5.79243e-17	2.25179e-15
TRIM66	101.642	-1.56371	0.193878	5.81272e-17	2.25379e-15
IPPK	857.654	1.06614	0.131884	6.82204e-17	2.63827e-15
KCTD21	505.162	-0.798884	0.0983073	6.94052e-17	2.67713e-15
LATS2	1448.22	0.920497	0.113439	7.30769e-17	2.81148e-15
LOC100507520	125.128	-1.58347	0.19756	7.40924e-17	2.8432e-15
NUDT18	173.915	-1.39154	0.173082	7.45457e-17	2.85324e-15
GOLPH3	2326.67	0.555662	0.0678323	7.66255e-17	2.92532e-15
SERTAD1	1122.19	1.00293	0.124336	8.42759e-17	3.20916e-15
TJP2	2859.43	1.35413	0.168893	8.91256e-17	3.38518e-15
POLR1C	2005.67	1.07168	0.133132	8.98827e-17	3.40525e-15
CCDC68	2093.45	0.767436	0.0946546	9.22638e-17	3.48659e-15
ASB6	1187.8	0.786639	0.0970506	9.43082e-17	3.55482e-15
ZNF621	691.189	-0.792029	0.0978761	9.56181e-17	3.59509e-15
RRP1	1603.84	0.926863	0.114977	9.81148e-17	3.67967e-15
CSGALNACT2	1893.85	1.13805	0.142003	1.10488e-16	4.13332e-15
JRKL	480.695	-0.893965	0.111303	1.29625e-16	4.83706e-15
ASB8	626.564	-0.807918	0.100679	1.58004e-16	5.88132e-15
F2RL1	318.328	1.04524	0.131083	1.75009e-16	6.49803e-15
ISCA1	1151.73	0.608673	0.0755227	1.95206e-16	7.22278e-15
TCEANC2	266.781	-0.960706	0.120598	1.95499e-16	7.22278e-15
TANK	1696.39	0.712998	0.0889975	2.21199e-16	8.15205e-15
CSRP2BP	586.942	-0.900303	0.113247	2.42849e-16	8.92786e-15
C16orf91	585.497	0.741861	0.0930282	2.79588e-16	1.02532e-14
RAB35	2874.4	0.507038	0.0629902	2.86995e-16	1.04989e-14
ZNF212	320.063	0.924523	0.11667	3.04432e-16	1.11095e-14
RASD1	52.7653	2.25567	0.2885	3.62942e-16	1.32123e-14
EIF5A2	553.425	0.800296	0.101118	4.06065e-16	1.47461e-14
NCBP2-AS2	557.195	0.776536	0.0981776	4.34609e-16	1.57443e-14
GTF3C4	1673.71	0.728273	0.0919148	4.39402e-16	1.58793e-14
LINC00152	6886.21	0.840021	0.106454	4.52297e-16	1.63057e-14
ZNF584	506.566	0.975692	0.124136	4.74629e-16	1.70694e-14
SERPINB8	986.72	1.27998	0.164003	5.23443e-16	1.87796e-14
AHSA2	500.289	-1.4363	0.184596	5.4258e-16	1.94194e-14
LINC00654	59.7094	-2.18215	0.281228	5.77096e-16	2.06052e-14
OTUD4	2205.96	1.29338	0.166494	6.88992e-16	2.45416e-14
BNIP2	2746.01	0.760975	0.0971683	8.57322e-16	3.04646e-14
CCDC36	95.8702	-1.49698	0.193965	9.13363e-16	3.23018e-14
MT1E	5146.26	0.962922	0.123921	9.11439e-16	3.23018e-14
LINC01000	351.943	-1.06312	0.137097	9.21867e-16	3.25253e-14
SNX9	3117.5	0.610315	0.0775948	9.3575e-16	3.29371e-14
AASDH	521.677	-0.802656	0.102979	1.00959e-15	3.54523e-14
UCK2	4484.9	0.897815	0.116322	1.02942e-15	3.60636e-14
SPOP	1508.71	-0.558481	0.0710191	1.06707e-15	3.7295e-14
ZNF862	262.427	-1.49128	0.194025	1.10376e-15	3.84867e-14
NFKBIZ	1051.32	1.35797	0.176556	1.19718e-15	4.16467e-14
TTC23	683.302	-0.920844	0.1189	1.23323e-15	4.28009e-14
NMNAT1	431.266	-0.817354	0.105399	1.33847e-15	4.63452e-14
KDSR	1443.98	0.722796	0.092852	1.34926e-15	4.65026e-14
LRRC8A	3536.83	1.07963	0.139477	1.34858e-15	4.65026e-14
ARHGEF39	123.792	-1.47332	0.192464	1.3897e-15	4.77857e-14
HAS2	2060.85	1.07838	0.139986	1.40413e-15	4.81707e-14
ZNF267	795.03	1.09951	0.143409	1.84356e-15	6.31006e-14
NAB2	2673.98	1.32688	0.174105	2.09601e-15	7.15769e-14
RNA28S5	848536	1.42437	0.185689	2.25609e-15	7.68671e-14
HECA	504.992	0.943131	0.123218	2.47724e-15	8.42091e-14
WDR37	979.169	0.668717	0.0865937	2.49231e-15	8.45285e-14
FGF2	2218.24	1.30376	0.171626	2.59217e-15	8.77153e-14
PLCL2	187.829	1.07164	0.140595	2.67983e-15	9.04762e-14
MIR210HG	262.571	-1.61585	0.213712	2.68822e-15	9.05541e-14
CTNNB1	23929.5	0.373174	0.0476981	2.69528e-15	9.05871e-14
LHFPL2	1115.37	1.07816	0.141554	2.76883e-15	9.28492e-14
VASP	5748.43	0.620564	0.0803638	2.78326e-15	9.31233e-14
MESDC1	521.439	1.13211	0.148996	3.05336e-15	1.01932e-13
SENP8	125.537	-1.37212	0.181252	3.15216e-15	1.04995e-13
AP5B1	676.946	0.831182	0.108765	3.26248e-15	1.08427e-13
GCH1	177.84	2.95885	0.394336	3.30817e-15	1.097e-13
ZNF181	219.773	-1.27972	0.169423	3.61216e-15	1.19514e-13
MAB21L2	5818.96	-0.945888	0.124154	3.70557e-15	1.22333e-13
SRGAP2	1109.6	-0.510329	0.066213	4.26266e-15	1.40413e-13
FNIP1	1812.25	0.648015	0.0846132	4.37908e-15	1.4393e-13
LEMD3	1439.88	0.769657	0.101343	5.351e-15	1.75487e-13
C15orf52	267.743	-1.00308	0.13323	5.68675e-15	1.86088e-13
ZNF780B	324.829	-1.20337	0.160446	5.86119e-15	1.91376e-13
ADO	1029.42	0.738996	0.0974074	6.01373e-15	1.95927e-13
NIP7	3028.9	1.10048	0.146586	6.13351e-15	1.99393e-13
USP12	1580.27	0.894381	0.118809	7.24185e-15	2.3491e-13
ALAS1	2980.57	0.512966	0.0672679	8.11914e-15	2.62795e-13
RNF34	1134.09	-0.786347	0.104565	8.80967e-15	2.84528e-13
CDC42EP3	4129.98	-1.15584	0.155437	9.04041e-15	2.91348e-13
TMEM79	79.3874	-1.8763	0.253988	9.53011e-15	3.06466e-13
CD83	122.461	1.28236	0.173049	1.156e-14	3.70941e-13
NSD1	3649.8	-0.548624	0.0725439	1.16426e-14	3.7279e-13
AGO2	1457.49	0.933572	0.125292	1.19645e-14	3.82272e-13
RBBP6	1681.67	0.67507	0.0898559	1.24802e-14	3.97895e-13
PVRL2	3675.27	0.567603	0.0751948	1.25979e-14	4.00791e-13
TNFAIP1	2399.31	0.852539	0.114388	1.32678e-14	4.21204e-13
MDM1	251.644	-1.07046	0.144719	1.43161e-14	4.53515e-13
ZNF394	739.041	0.821541	0.110368	1.51201e-14	4.7797e-13
DYRK2	1020.55	1.21591	0.165279	1.73758e-14	5.48112e-13
C19orf44	159.41	-1.12839	0.153341	1.77876e-14	5.59913e-13
TCF7	101.834	2.1824	0.299306	1.80705e-14	5.6762e-13
BAIAP2	551.68	1.00608	0.136431	1.88767e-14	5.90608e-13
LINC00473	46.6528	6.79666	0.886888	1.88817e-14	5.90608e-13
TMEM158	1885.04	1.35082	0.185068	2.36516e-14	7.38256e-13
BCDIN3D	151.643	-1.12719	0.154214	2.6202e-14	8.16154e-13
SH3BP1	492.954	1.03123	0.140783	2.65068e-14	8.23925e-13
LFNG	85.5046	2.5107	0.346899	2.73424e-14	8.48128e-13
C2CD5	825.328	-0.642571	0.0869126	3.26667e-14	1.01117e-12
TGFBR3	601.856	0.931315	0.127388	3.36619e-14	1.03982e-12
JMJD6	1885.53	0.828484	0.113027	3.43154e-14	1.05781e-12
MTHFR	540.594	-1.65207	0.229114	3.72582e-14	1.14615e-12
RNF126	748.489	0.882213	0.120735	3.75619e-14	1.15311e-12
EMR2	51.6629	1.83438	0.25404	3.97059e-14	1.21642e-12
SDPR	2226.97	-0.779544	0.106547	4.02541e-14	1.23069e-12
PPP1R15A	2719.76	0.882529	0.121187	4.53172e-14	1.38264e-12
PNPLA3	229.835	-1.17341	0.162418	4.73193e-14	1.44077e-12
USP3	1380.47	0.617864	0.084066	4.9288e-14	1.49765e-12
MT2A	22954.3	1.10842	0.153559	5.07294e-14	1.53831e-12
RBM4B	486.931	-0.733537	0.100508	5.2346e-14	1.58411e-12
C3orf52	724.485	2.00613	0.280621	5.42212e-14	1.63753e-12
TAF4B	358.904	1.43629	0.200022	5.46542e-14	1.64726e-12
TMEM167B	2156.07	0.615873	0.0839671	5.53325e-14	1.66433e-12
DNM3OS	514.905	-0.987688	0.136822	5.73572e-14	1.72176e-12
IQCJ-SCHIP1	435.598	0.949752	0.131269	5.81993e-14	1.74352e-12
LINC00847	163.9	-1.22308	0.17005	5.83555e-14	1.74469e-12
OAF	1714.12	0.730753	0.100302	6.10437e-14	1.8214e-12
CBX8	195.178	-1.38969	0.194415	6.505e-14	1.93706e-12
ZNF717	189.141	-1.00622	0.139722	6.57076e-14	1.95274e-12
ZMYM4	2804.98	-0.574523	0.0784763	6.79946e-14	2.01668e-12
ZNF439	56.2392	-1.94052	0.271752	6.96052e-14	2.06034e-12
SLX4IP	74.9909	-1.56995	0.220138	7.572e-14	2.23689e-12
ZNF229	1113.31	0.897195	0.124675	8.35064e-14	2.46203e-12
CREB5	272.884	1.65	0.232202	8.43169e-14	2.48102e-12
ZYX	4213.38	0.667522	0.0924231	9.22137e-14	2.70803e-12
PMM2	2178.76	0.787692	0.109349	9.65301e-14	2.82921e-12
AMER1	515.127	0.871725	0.121393	9.77836e-14	2.86031e-12
HSPA1A	2389.17	-0.797437	0.110902	1.02775e-13	3.00044e-12
E2F6	769.322	0.813701	0.1133	1.08553e-13	3.1629e-12
RNF214	543.652	-0.693924	0.0963184	1.15627e-13	3.36244e-12
XIRP1	41.4848	7.97177	1.33839	1.20319e-13	3.49208e-12
CCNH	1993.38	0.946913	0.132794	1.24031e-13	3.59279e-12
STK17B	1764.37	0.94385	0.132395	1.26619e-13	3.66063e-12
PFKFB3	2304.28	1.02608	0.144379	1.34242e-13	3.87351e-12
UBALD2	724.894	1.04578	0.147314	1.36097e-13	3.91944e-12
GSKIP	1040.24	0.654177	0.0910209	1.48979e-13	4.28215e-12
CCDC89	98.699	-1.4437	0.205507	1.63992e-13	4.70459e-12
ISG20	152.472	1.63371	0.233143	1.65858e-13	4.74895e-12
SPRTN	640.009	0.713967	0.099976	1.77629e-13	5.07622e-12
LUZP1	4983.74	0.886501	0.124847	1.79969e-13	5.13327e-12
PMPCA	3665.74	0.484619	0.0670536	1.8056e-13	5.14027e-12
TIMP1	18831.6	0.760432	0.106262	1.85365e-13	5.26698e-12
SDF2	1987.5	0.454286	0.0627926	1.87804e-13	5.32611e-12
ZNF692	241.35	-1.23309	0.176032	2.12616e-13	6.01832e-12
SPTY2D1	1416.94	0.585367	0.0817173	2.1466e-13	6.06465e-12
PALM2	188.495	1.40492	0.200818	2.15507e-13	6.07705e-12
SH3RF3	890.877	0.834291	0.117937	2.32074e-13	6.53185e-12
NSUN5P1	147.271	-1.11732	0.159602	2.61762e-13	7.35353e-12
GPR68	919.45	1.57111	0.226508	2.8607e-13	8.02127e-12
SAMD4A	2726.17	1.05505	0.150918	2.97596e-13	8.32878e-12
FGFR1OP2	1348.41	0.632019	0.0890377	2.99662e-13	8.36642e-12
LOC642852	879.154	-0.860301	0.122455	3.00065e-13	8.36642e-12
ZNF658	252.191	-1.017	0.145497	3.06081e-13	8.5182e-12
BANP	369.837	-1.06587	0.153111	3.41512e-13	9.48652e-12
SNX4	1173.24	0.608694	0.0859095	3.4836e-13	9.65872e-12
SPRED2	608.829	1.00082	0.143565	3.65037e-13	1.00836e-11
ZNF589	205.913	-1.37773	0.199374	3.64855e-13	1.00836e-11
BAG5	1986.37	0.728974	0.103608	3.70068e-13	1.02036e-11
OGT	3383.09	-1.02223	0.14701	3.84726e-13	1.05834e-11
ZNF337	703.222	-0.782122	0.111556	3.85266e-13	1.05834e-11
MLH3	1011.19	-0.663148	0.094145	3.99685e-13	1.09593e-11
AMPD3	1410.99	0.992583	0.14265	4.00786e-13	1.09655e-11
SLX4	235.77	-1.09677	0.158126	4.01384e-13	1.09655e-11
YIPF5	3863.45	0.634996	0.0900097	4.05291e-13	1.1052e-11
CEBPB	1245.66	1.28049	0.18536	4.16708e-13	1.13425e-11
IL27RA	311.804	1.21807	0.176277	4.33317e-13	1.17731e-11
PELO	6007.74	0.594789	0.0843132	4.52718e-13	1.22778e-11
ZNRF3	301.038	1.12834	0.163339	4.82054e-13	1.30496e-11
EXOC8	989.017	0.71958	0.102871	4.98899e-13	1.34811e-11
STK38L	1145.26	1.23575	0.179396	5.07752e-13	1.36955e-11
ZNF410	3137.59	0.573542	0.0814605	5.39148e-13	1.4516e-11
ZNF71	511.964	0.609365	0.0870074	5.43765e-13	1.46139e-11
FAM60A	2189.79	0.795416	0.11431	5.57469e-13	1.49552e-11
SOCS5	1281.93	0.63768	0.0910311	5.79328e-13	1.55137e-11
ANKZF1	698.516	-0.996934	0.144621	6.08488e-13	1.62653e-11
SLC2A3	5817.68	1.00451	0.145515	6.20025e-13	1.6544e-11
ZNF302	440.557	-1.00661	0.146152	6.31027e-13	1.68074e-11
RCL1	1006.38	0.956348	0.138767	6.72343e-13	1.78759e-11
COX15	1669.96	-0.539136	0.0768777	7.04005e-13	1.86844e-11
DET1	271.088	-0.888305	0.128787	7.13664e-13	1.8907e-11
TPST2	735.886	0.685286	0.0985922	7.58859e-13	2.00686e-11
IRS2	297.953	0.973411	0.141636	7.65786e-13	2.02159e-11
RNF146	754.759	-0.578219	0.0828537	7.98107e-13	2.10319e-11
B3GNT2	550.784	1.10847	0.162083	8.145e-13	2.1426e-11
PPAPDC2	225.631	-1.0611	0.155247	8.68052e-13	2.27944e-11
SOCS6	1574.66	0.618509	0.0889316	8.80578e-13	2.30826e-11
CCRN4L	617.839	1.14656	0.168161	8.95325e-13	2.34279e-11
SRSF12	49.9928	2.57868	0.382719	9.29023e-13	2.4267e-11
PPIF	4577.38	1.01311	0.148254	9.33157e-13	2.42898e-11
ZNF610	57.4518	-1.67105	0.246682	9.32107e-13	2.42898e-11
ZNF252P	725.194	-0.736661	0.106858	9.69343e-13	2.51877e-11
RABGEF1	2015.64	0.843729	0.122884	9.74044e-13	2.52657e-11
C12orf65	441.202	-0.800782	0.116586	9.93721e-13	2.56867e-11
ERF	1410.65	0.949606	0.13888	9.93701e-13	2.56867e-11
PNPLA8	1523.07	0.719646	0.104327	1.02486e-12	2.64457e-11
RELA	1251.57	0.530807	0.0761831	1.02771e-12	2.64734e-11
CDK17	2787.7	1.20821	0.178534	1.1921e-12	3.06548e-11
TMEM200A	776.377	1.39114	0.206526	1.26909e-12	3.25785e-11
EGR2	40.3356	4.69801	0.699854	1.27264e-12	3.26133e-11
ZNF510	488.471	-0.761299	0.111232	1.29283e-12	3.30739e-11
MED20	1285.85	-0.528479	0.0763091	1.35406e-12	3.45809e-11
MMP3	2201.21	1.53953	0.229751	1.60865e-12	4.10122e-11
UBALD1	247.031	1.25838	0.187467	1.66593e-12	4.23999e-11
PTCD2	342.59	-0.914039	0.135153	1.70517e-12	4.33248e-11
TTC30B	144.983	-1.12865	0.168001	1.77858e-12	4.51128e-11
DOT1L	477.331	0.811285	0.119493	1.78682e-12	4.52449e-11
ZNF430	352.157	0.744371	0.109409	1.8261e-12	4.6161e-11
ZNF607	165.869	-0.911953	0.134928	1.83676e-12	4.63518e-11
PRDM15	324.092	-0.807121	0.119092	1.93551e-12	4.8761e-11
IFNGR2	2629.56	0.63751	0.0933516	1.99752e-12	5.02383e-11
ZNF619	206.128	-1.12768	0.168305	2.01786e-12	5.06642e-11
ZNF292	1442.26	-0.728523	0.107309	2.06902e-12	5.18613e-11
PURB	1337.59	1.11048	0.165637	2.07544e-12	5.19349e-11
DDIT3	1193.01	-1.03149	0.15377	2.10085e-12	5.24825e-11
TOPORS	1778.01	0.632413	0.0926903	2.111e-12	5.26478e-11
MMP1	1526.24	1.64992	0.248479	2.14581e-12	5.34265e-11
ZC3H6	224.799	-0.90781	0.134922	2.23943e-12	5.56642e-11
ZNF839	310.752	-0.811457	0.12031	2.3372e-12	5.79976e-11
LOC148413	362.982	-0.889274	0.132336	2.37571e-12	5.87574e-11
TUT1	436.636	-0.805993	0.11953	2.37345e-12	5.87574e-11
CDC42EP4	1177.28	0.53259	0.0778401	2.44589e-12	6.03927e-11
FST	2303.27	1.36216	0.205277	2.47444e-12	6.09966e-11
USP36	826.86	0.966865	0.144304	2.50333e-12	6.16067e-11
C1orf51	82.9897	-1.53899	0.232803	2.772e-12	6.8106e-11
ISG20L2	790.239	0.565764	0.0831163	2.82536e-12	6.93028e-11
MAP3K1	1316.59	-0.768043	0.114284	2.84867e-12	6.9645e-11
NCOA3	2641.6	0.507003	0.074209	2.84508e-12	6.9645e-11
OTUD7B	1388.12	0.590166	0.0869486	3.00553e-12	7.33595e-11
FAM196A	69.8589	1.75812	0.266782	3.03092e-12	7.38583e-11
GSDMB	94.4128	-1.38192	0.20918	3.20714e-12	7.80247e-11
FAM107B	1667.13	1.10418	0.166818	3.57139e-12	8.67447e-11
MAGI3	418.498	-0.833148	0.124763	3.60525e-12	8.74244e-11
INTU	310.24	-0.774547	0.115826	3.79826e-12	9.1955e-11
LRRC8E	407.932	0.766975	0.114689	3.82656e-12	9.24897e-11
ZNF662	61.7395	-1.52191	0.231591	3.97119e-12	9.58299e-11
CDCA4	1789.62	0.985576	0.148709	4.02703e-12	9.70202e-11
SFMBT1	443.374	0.846132	0.127145	4.16322e-12	1.00139e-10
KLF16	411.364	0.947965	0.143002	4.21709e-12	1.01271e-10
LRIF1	657.396	-0.688878	0.103002	4.46499e-12	1.07052e-10
RARA	493.124	1.07425	0.163009	4.55434e-12	1.09019e-10
MAFG	1489.7	0.611921	0.0911635	4.7424e-12	1.13338e-10
SASH1	1017.43	0.572568	0.0851388	4.87285e-12	1.16269e-10
HPS6	1717.56	0.523266	0.0776449	5.17748e-12	1.2334e-10
BCL7B	1609.84	0.722521	0.108661	5.5848e-12	1.32831e-10
FBXO30	1659.16	0.832219	0.12585	5.59852e-12	1.32945e-10
EFHD2	2772.86	0.604996	0.0904946	5.85761e-12	1.38876e-10
FAN1	977.401	-0.664247	0.0997982	6.00071e-12	1.42042e-10
ZNF214	106.287	-1.18907	0.182052	6.15706e-12	1.45512e-10
SH2B3	2339.79	1.02101	0.155825	6.29394e-12	1.48511e-10
FZD2	837.224	-0.77679	0.117309	6.3768e-12	1.49991e-10
RTKN	271.154	-0.958497	0.146099	6.37611e-12	1.49991e-10
HSDL1	736.106	-0.617255	0.0927984	6.92121e-12	1.62539e-10
CREB1	1106.53	-0.585475	0.0878759	7.09991e-12	1.66473e-10
NKX2-3	870.228	-1.73517	0.269282	7.2922e-12	1.70713e-10
ELK1	1153.04	0.568505	0.0852693	7.36766e-12	1.72209e-10
TREM1	23.3881	3.81249	0.584276	7.38414e-12	1.72324e-10
DIS3	3415.06	0.756621	0.114726	7.4076e-12	1.72576e-10
ZNF311	60.4444	-1.54702	0.238873	7.41816e-12	1.72576e-10
ZNF879	104.675	-1.1834	0.182105	7.602e-12	1.76577e-10
FAM161B	144.107	-1.1438	0.176269	8.18284e-12	1.89773e-10
MIRLET7BHG	147.693	-1.11058	0.171105	8.25988e-12	1.91262e-10
PPP3R1	1359.84	0.665839	0.10084	8.70765e-12	2.01317e-10
ZNF69	123.386	-1.057	0.162637	8.78961e-12	2.02897e-10
PPTC7	688.11	0.890954	0.136255	8.8535e-12	2.04055e-10
GDF15	931.95	0.964691	0.148254	9.1272e-12	2.10038e-10
NAT9	1111.39	-0.518664	0.0780486	9.37186e-12	2.15336e-10
RPUSD2	762.253	0.699614	0.106211	9.54484e-12	2.18972e-10
DCUN1D3	783.806	0.52979	0.0797926	9.98332e-12	2.28679e-10
USP40	1322.81	-0.523964	0.0788797	1.0052e-11	2.29898e-10
HMOX1	1260.41	1.27844	0.1986	1.03e-11	2.34857e-10
TRHDE-AS1	252.666	-1.36177	0.212031	1.03003e-11	2.34857e-10
ZSWIM4	285.605	1.21401	0.188311	1.03535e-11	2.35708e-10
ELAC1	169.471	-0.997708	0.154104	1.05415e-11	2.396e-10
NFATC1	138.441	1.59304	0.248601	1.05566e-11	2.396e-10
ST3GAL5	1217.12	0.654068	0.0994353	1.05987e-11	2.40189e-10
C21orf58	216.225	-0.992614	0.153523	1.11296e-11	2.51837e-10
SDHAF2	1347.72	0.494867	0.0745567	1.12895e-11	2.55011e-10
TAGLN3	208.14	1.57577	0.246319	1.13041e-11	2.55011e-10
SH3RF1	1420.78	0.988282	0.152793	1.15027e-11	2.59098e-10
CHD1	2988.76	0.834005	0.128333	1.17239e-11	2.63681e-10
KIFC3	2964.65	0.604846	0.0919357	1.20266e-11	2.70082e-10
C16orf72	2115.12	0.449675	0.0676762	1.24137e-11	2.78356e-10
RPP14	1089.51	0.586028	0.0891695	1.32937e-11	2.9764e-10
TNRC6B	1295.01	-0.542125	0.0823295	1.37268e-11	3.06873e-10
CLDND1	2027.94	0.493484	0.0747046	1.39893e-11	3.11807e-10
DNTTIP2	4423.37	0.793528	0.122284	1.39766e-11	3.11807e-10
CCDC8	1216.51	-0.916513	0.14238	1.50234e-11	3.33857e-10
IP6K3	271.37	-1.31594	0.206555	1.50103e-11	3.33857e-10
ATP6V1G1	3211.47	0.515839	0.0785374	1.67828e-11	3.72398e-10
RASA2	707.546	0.752729	0.116281	1.68639e-11	3.73641e-10
HS3ST3B1	795.311	0.762361	0.117852	1.7271e-11	3.82092e-10
PLAUR	6150.63	1.22381	0.192671	1.77527e-11	3.92166e-10
CYTH1	662.033	0.736406	0.114072	1.77809e-11	3.92208e-10
TFB2M	1081.68	0.807932	0.125435	1.86151e-11	4.1e-10
CROCCP3	69.6402	-1.53077	0.242201	1.90067e-11	4.18006e-10
LOC440300	101.476	-1.35184	0.213611	1.90774e-11	4.18943e-10
ZNF233	28.3253	-3.12476	0.495418	1.93255e-11	4.23766e-10
PTGER3	154.53	1.8584	0.295419	1.96723e-11	4.30736e-10
ADAMTS4	130.007	1.27716	0.201703	2.07414e-11	4.53478e-10
KIAA1468	1085.11	-0.524977	0.080458	2.15642e-11	4.70775e-10
LRRC8C	2401.85	1.26866	0.200916	2.24719e-11	4.89875e-10
ZNF501	173.596	-0.938451	0.147303	2.29241e-11	4.99001e-10
STK17A	2601.95	1.21034	0.191646	2.412e-11	5.24266e-10
SOX8	31.6327	6.20002	0.942135	2.5057e-11	5.43839e-10
LOC102723772	26.16	-2.55091	0.40579	2.53102e-11	5.48534e-10
TBC1D15	1077.03	0.730021	0.113769	2.59654e-11	5.61916e-10
SZT2	603.416	-0.654819	0.101724	2.62955e-11	5.68234e-10
LOC100288175	180.812	1.83133	0.292961	2.67072e-11	5.76295e-10
ZNF608	986.104	-1.17145	0.186314	2.89076e-11	6.22872e-10
RBM3	9372.15	0.493598	0.0760583	3.03373e-11	6.52734e-10
LINC00843	594.754	0.777762	0.122029	3.09243e-11	6.63924e-10
MLLT10	908.767	-0.592398	0.09201	3.09687e-11	6.63924e-10
PAQR8	206.728	-1.18802	0.189127	3.09912e-11	6.63924e-10
AARS	9094.88	-0.417082	0.0640199	3.16546e-11	6.77163e-10
RPP38	575.289	0.621687	0.0967593	3.18446e-11	6.80251e-10
NUDT16	1401.95	-0.485921	0.075026	3.32203e-11	7.08621e-10
MAP1LC3B	2488.04	0.533394	0.0826123	3.34341e-11	7.10851e-10
ZNF441	279.295	-0.73433	0.115268	3.34189e-11	7.10851e-10
ZNF75A	159.458	-1.06544	0.169419	3.34681e-11	7.10851e-10
TMEM136	397.053	-0.650402	0.101653	3.45714e-11	7.3324e-10
ZNF334	90.0069	-1.77914	0.286479	3.5169e-11	7.44852e-10
NCKIPSD	641.946	-0.548217	0.0851356	3.5459e-11	7.49927e-10
DIXDC1	1177.52	0.780671	0.122699	3.56633e-11	7.53178e-10
ADM	3615.31	-0.948128	0.151516	3.7208e-11	7.84689e-10
MLF1	440.542	0.730738	0.114982	3.8525e-11	8.10168e-10
ZNF605	417.756	-0.944356	0.150186	3.85221e-11	8.10168e-10
RIN2	2857.53	0.757086	0.119141	3.92305e-11	8.2384e-10
FANCF	323.324	-0.661096	0.103749	3.99257e-11	8.37259e-10
PDLIM4	2479.82	0.734451	0.115708	4.03942e-11	8.45891e-10
GGNBP2	2489.04	0.441881	0.0683534	4.20652e-11	8.79648e-10
BCL2A1	21.325	4.07773	0.649804	4.25344e-11	8.88211e-10
ICAM1	1808.73	1.82633	0.2961	4.30548e-11	8.97819e-10
RSL24D1	4627.91	0.546432	0.0852448	4.33404e-11	9.02511e-10
CXorf40B	978.388	0.531413	0.0828468	4.43984e-11	9.23251e-10
JOSD1	2689.44	0.565207	0.088906	4.62497e-11	9.60407e-10
BACH2	43.6565	2.52553	0.411002	4.63997e-11	9.62179e-10
LURAP1L	351.4	-1.70957	0.277699	4.76516e-11	9.86766e-10
YTHDF2	3672.87	0.635754	0.100138	4.89603e-11	1.01246e-09
ARMCX2	1837.14	-0.608356	0.0956505	4.91197e-11	1.01435e-09
DACT1	918.405	1.7593	0.286842	5.48435e-11	1.13098e-09
TRIP11	2072.1	-0.613659	0.0967846	5.56226e-11	1.14546e-09
CPEB4	825.469	1.15521	0.186628	5.68833e-11	1.1698e-09
BCAR1	2775.17	0.788974	0.125643	5.78884e-11	1.18883e-09
PIF1	305.356	-1.0145	0.16344	5.79812e-11	1.18909e-09
ZBTB46	306.585	1.49204	0.242786	5.81989e-11	1.19192e-09
C1D	749.878	0.70032	0.111381	6.33889e-11	1.29642e-09
MINA	2263.02	-0.496515	0.0779824	6.61535e-11	1.35111e-09
TAF1	1457.32	-0.475827	0.0746329	6.70222e-11	1.36698e-09
CHSY1	1989.27	0.61859	0.0976349	6.76572e-11	1.37804e-09
BIRC2	3676.12	0.800251	0.128306	6.88297e-11	1.40001e-09
FAM196B	981.075	1.61743	0.265086	7.28262e-11	1.47928e-09
SS18L2	664.559	0.588925	0.0933471	7.42544e-11	1.50623e-09
DUSP14	2105.57	0.643149	0.102341	7.46458e-11	1.51211e-09
ALG2	1387.3	0.621205	0.0987157	7.52945e-11	1.52318e-09
GADD45A	1045.47	0.839206	0.135896	7.66361e-11	1.54822e-09
PEX11A	239.484	-0.998191	0.162062	8.0645e-11	1.627e-09
ZNF525	175.606	-0.822425	0.132509	8.10947e-11	1.63385e-09
GLA	1387.26	0.536379	0.0849534	8.3431e-11	1.67865e-09
UPP1	1053.49	0.757491	0.12167	8.58485e-11	1.72496e-09
SLC35E2B	1211.65	-0.798035	0.129147	8.66e-11	1.73772e-09
CCDC173	16.8919	3.29526	0.536012	8.88908e-11	1.78128e-09
GOLGA6L9	141.017	-1.12511	0.18396	9.22923e-11	1.84696e-09
FAM120C	264.21	-0.697504	0.111983	9.32779e-11	1.86418e-09
KLF9	2930.06	1.18025	0.193236	9.40981e-11	1.87303e-09
MTHFSD	304.722	-0.881925	0.143131	9.39786e-11	1.87303e-09
VIMP	2160.27	0.489275	0.077396	9.40718e-11	1.87303e-09
C5orf63	86.8291	-1.27992	0.210009	9.55615e-11	1.89962e-09
BCAR3	2375.46	0.88515	0.143613	9.57675e-11	1.90118e-09
GABPB1	1709.53	0.860244	0.139381	9.5974e-11	1.90274e-09
DNASE1	97.6803	-1.30633	0.214824	9.64602e-11	1.90984e-09
TTC32	82.362	1.15792	0.189644	9.92273e-11	1.96201e-09
TAF13	842.084	0.800298	0.129471	1.00148e-10	1.97759e-09
ZNF341	81.552	-1.18438	0.194418	1.02357e-10	2.01853e-09
PUS10	139.314	-0.95144	0.155168	1.04637e-10	2.06077e-09
MTERFD3	187.985	-0.852335	0.138477	1.05047e-10	2.0661e-09
HSD17B7P2	47.1376	-1.62982	0.269288	1.0535e-10	2.06933e-09
FOXP1	2030.42	0.645197	0.103606	1.06116e-10	2.08164e-09
VEGFC	1466.99	1.20295	0.197959	1.09445e-10	2.14411e-09
ST7-AS1	67.0471	1.28967	0.212659	1.12033e-10	2.19193e-09
TRIM38	1220.79	0.615329	0.0987513	1.13116e-10	2.21022e-09
LOC101928841	157.062	1.74677	0.290406	1.1943e-10	2.33053e-09
HMGCL	1455.47	-0.652995	0.105311	1.21284e-10	2.3636e-09
PPM1A	1443.41	0.563265	0.0902053	1.21885e-10	2.37222e-09
RAPGEF2	2609.76	0.702158	0.113573	1.23919e-10	2.40865e-09
ZNF800	901.417	0.904735	0.147965	1.27436e-10	2.47379e-09
PRPF40B	317.448	-0.66644	0.107858	1.36749e-10	2.65111e-09
SETDB1	1167.84	-0.504077	0.0807494	1.43729e-10	2.78281e-09
SEC14L2	912.029	0.736276	0.11979	1.4398e-10	2.78405e-09
GLRX	2848.46	0.485139	0.0776191	1.49043e-10	2.87821e-09
MYO1E	3860.78	0.629382	0.101901	1.49454e-10	2.88241e-09
RCE1	496.498	0.633311	0.10257	1.54511e-10	2.97608e-09
THAP6	289.618	-0.970087	0.160106	1.57106e-10	3.02217e-09
STARD9	721.879	-0.850124	0.139653	1.59254e-10	3.05953e-09
ZNF597	147.584	1.23581	0.205471	1.60396e-10	3.0775e-09
LINC01004	141.17	-1.09743	0.181908	1.62407e-10	3.11207e-09
MUL1	1341.65	0.482833	0.0774618	1.66148e-10	3.17967e-09
ZSCAN23	95.884	-1.15897	0.192443	1.68964e-10	3.2294e-09
HEATR5B	1063.61	-0.610395	0.0989793	1.70456e-10	3.25373e-09
GOLPH3L	542.775	-0.863499	0.142879	1.77071e-10	3.37569e-09
DOPEY1	614.403	-0.90184	0.148984	1.79512e-10	3.41784e-09
FCHSD2	603.582	0.750206	0.122908	1.81668e-10	3.45006e-09
ZFAND2A	644.846	0.483799	0.0777912	1.81502e-10	3.45006e-09
DLC1	6043.23	0.729996	0.119245	1.82133e-10	3.4545e-09
CITED2	3169.86	0.614632	0.099847	1.82762e-10	3.46201e-09
ARL5B	1441.6	0.844275	0.139124	1.88312e-10	3.56261e-09
BEND3	252.642	1.07382	0.178749	1.95816e-10	3.69988e-09
ACACA	4927.08	-0.57724	0.093776	1.9623e-10	3.703e-09
RCC2	4641	0.472745	0.0760816	1.96978e-10	3.71242e-09
MGA	2007.44	-0.814378	0.134296	1.98952e-10	3.74432e-09
ZNF429	59.7307	-1.33533	0.223607	1.99174e-10	3.74432e-09
KCTD1	155.857	-0.885334	0.146419	1.997e-10	3.74948e-09
PFKFB4	877.106	-1.50224	0.253259	2.06717e-10	3.87634e-09
TMEM156	468.805	0.987572	0.164661	2.30794e-10	4.32237e-09
HNRNPDL	9330.86	0.671402	0.11038	2.3288e-10	4.35597e-09
BLOC1S4	506.365	0.757235	0.124985	2.37175e-10	4.43073e-09
C10orf2	666.231	0.962174	0.160451	2.38204e-10	4.44438e-09
RP5-1057J7.6	83.0808	-1.53957	0.260254	2.38616e-10	4.44649e-09
TRERF1	499.331	-0.669927	0.110081	2.42773e-10	4.51831e-09
KLHL25	397.141	0.721796	0.1191	2.52439e-10	4.69233e-09
KAT6B	999.622	-0.719467	0.118823	2.54322e-10	4.72146e-09
SLC25A32	1753.9	0.791592	0.131163	2.58079e-10	4.78523e-09
DCAF12	1046.98	0.540198	0.0880808	2.63588e-10	4.8813e-09
SMIM3	4690.17	0.670237	0.110252	2.74278e-10	5.07295e-09
SLC35E2	733.011	-0.84087	0.140055	2.75205e-10	5.08379e-09
PTP4A1	2125.77	0.855826	0.142413	2.76795e-10	5.10681e-09
GAREM	246.519	0.770929	0.127958	2.77797e-10	5.11896e-09
SOCS3	2586.93	0.737043	0.121944	2.81864e-10	5.18292e-09
STX3	707.259	0.850399	0.141752	2.81964e-10	5.18292e-09
MAPK8	1165.62	0.669996	0.110448	2.84504e-10	5.22315e-09
C2orf44	858.38	-0.707719	0.117097	2.84864e-10	5.22332e-09
CREM	706.954	0.66977	0.110602	2.92013e-10	5.34783e-09
REST	3255.1	0.987415	0.165886	2.99793e-10	5.48356e-09
TBPL1	778.263	0.593007	0.0974545	3.02886e-10	5.53333e-09
NAPEPLD	126.381	-1.09506	0.184688	3.04965e-10	5.56448e-09
IFIT2	62.0825	-1.55871	0.265366	3.06098e-10	5.57832e-09
CCDC93	1102.79	-0.661166	0.10929	3.08627e-10	5.61754e-09
GPRIN3	41.7448	2.86273	0.491757	3.21036e-10	5.83627e-09
YPEL5	2504.8	0.869334	0.145612	3.25869e-10	5.91691e-09
DCP1B	746.298	-0.690189	0.114702	3.32188e-10	6.02429e-09
DUSP7	564.262	0.855661	0.143375	3.39406e-10	6.14771e-09
DIRAS3	32.2692	1.85026	0.31582	3.4215e-10	6.18989e-09
PLAU	27724.2	0.775095	0.12933	3.45357e-10	6.24032e-09
TNFRSF10B	7353.93	0.623623	0.103122	3.53776e-10	6.38469e-09
BACH1	4316.01	0.601182	0.0993494	3.65108e-10	6.58123e-09
ZNF471	144.55	-1.34935	0.230889	3.92898e-10	7.07359e-09
MIEF1	1660.98	0.475501	0.0779272	3.94763e-10	7.09858e-09
GPR137C	74.6196	1.48702	0.2551	4.02792e-10	7.23422e-09
TRAF1	227.911	0.759798	0.127244	4.06075e-10	7.28439e-09
APOLD1	136.52	-1.07395	0.183052	4.47959e-10	8.02607e-09
PHF13	770.627	0.828051	0.139782	4.61116e-10	8.25187e-09
ZNF285	123.884	-0.984376	0.167202	4.6857e-10	8.37519e-09
RP5-1180C10.2	44.482	-1.73447	0.299632	4.78762e-10	8.5471e-09
PAPD7	732.754	0.662972	0.110854	4.80273e-10	8.56382e-09
ELMO2	1453.05	-0.427186	0.0702224	4.88329e-10	8.69704e-09
ZNF793	78.9881	-1.49146	0.257684	4.95602e-10	8.81603e-09
WNT16	88.1955	1.49931	0.258939	5.11542e-10	9.08872e-09
TACC2	299.681	0.932727	0.15863	5.18335e-10	9.19843e-09
AKAP2	15248.8	0.923248	0.15714	5.28445e-10	9.36668e-09
ZRANB1	2860.58	0.502659	0.0832558	5.34644e-10	9.4653e-09
DDX3X	18363.4	0.659304	0.109318	5.48179e-10	9.6934e-09
RASSF3	1293.26	0.707026	0.11923	5.84109e-10	1.03165e-08
STARD8	128.332	1.26732	0.218717	5.91805e-10	1.044e-08
SPATA13	1424.47	1.02517	0.175855	5.99043e-10	1.05552e-08
SOD2	5590.16	1.33952	0.232105	6.19136e-10	1.08964e-08
GPATCH3	537.905	0.704029	0.119023	6.39165e-10	1.12356e-08
DYRK1A	1720.88	0.546135	0.0912499	6.8527e-10	1.20318e-08
PAIP2	1695.7	0.583696	0.0981115	7.16278e-10	1.25614e-08
STAG3L5P-PVRIG2P-PILRB	251.44	-0.869478	0.148977	7.26027e-10	1.27174e-08
SGK1	3095.26	0.818698	0.14002	7.52496e-10	1.31656e-08
MOAP1	471.762	0.783518	0.133717	7.53701e-10	1.31712e-08
ANKRD13C	1519.7	0.541318	0.0908461	7.76068e-10	1.35462e-08
USB1	354.601	0.822914	0.1409	7.86518e-10	1.37125e-08
C1orf213	129.44	-1.08275	0.187942	8.14429e-10	1.41825e-08
STARD5	103.632	-1.29415	0.225677	8.17115e-10	1.42126e-08
GPR157	158.014	1.03914	0.179836	8.22121e-10	1.4283e-08
ACVR1	978.776	0.69436	0.118139	8.28378e-10	1.4375e-08
CFLAR	2299.29	0.846149	0.14534	8.34135e-10	1.4458e-08
CSRNP3	32.6797	-2.18423	0.383942	8.47058e-10	1.46649e-08
LOC100996763	383.384	0.554703	0.0935673	8.8173e-10	1.52327e-08
TRMT12	702.794	0.603034	0.102099	8.81898e-10	1.52327e-08
PAFAH2	570.438	-0.605367	0.102636	8.99762e-10	1.55232e-08
HTR7	262.494	1.3594	0.23848	9.45723e-10	1.62973e-08
INVS	819.021	-0.465577	0.0782374	1.00703e-09	1.73338e-08
BBS10	421.635	-0.782213	0.134786	1.03479e-09	1.7791e-08
TPPP	30.329	1.89464	0.334453	1.05067e-09	1.80432e-08
TNFRSF12A	8290.92	0.881918	0.152735	1.05294e-09	1.80612e-08
ACBD3	3166.55	0.44958	0.0755511	1.08027e-09	1.85088e-08
TMEM100	152.155	-1.96376	0.349701	1.12561e-09	1.92635e-08
SH3PXD2B	2612.41	0.588054	0.100162	1.13876e-09	1.94661e-08
DENND5B	912.197	0.5882	0.100561	1.17646e-09	2.00874e-08
ANKS1A	525.871	-0.70891	0.122148	1.21764e-09	2.07378e-08
LOC257396	104.433	-1.00237	0.175171	1.21872e-09	2.07378e-08
PDE4B	350.649	1.33533	0.236152	1.21853e-09	2.07378e-08
CHD7	377.707	1.0141	0.17755	1.23541e-09	2.09977e-08
ZNF514	343.041	-0.840963	0.146249	1.27174e-09	2.15734e-08
ZNF674	118.062	-0.951587	0.166333	1.27218e-09	2.15734e-08
CEP350	2472.44	-0.517575	0.0880112	1.30504e-09	2.21055e-08
CD82	2295.66	0.579055	0.0989579	1.31236e-09	2.22042e-08
NAF1	222.408	0.981057	0.171827	1.32724e-09	2.24304e-08
ZBTB48	301.618	-0.873691	0.152498	1.34329e-09	2.2676e-08
PAQR5	436.173	0.929055	0.162626	1.38164e-09	2.3297e-08
HSPB8	121.578	1.11456	0.196734	1.40427e-09	2.36518e-08
EIF1AD	921.05	0.515921	0.0878937	1.43126e-09	2.40792e-08
MOSPD2	621.788	-0.619138	0.106523	1.46245e-09	2.4576e-08
YES1	2696.62	0.509378	0.086995	1.59094e-09	2.67052e-08
ZNF70	226.354	-0.776249	0.135414	1.59688e-09	2.67748e-08
MED30	317.225	0.647648	0.112069	1.67945e-09	2.81275e-08
KCNG1	1537.7	0.936947	0.165099	1.72761e-09	2.89015e-08
HTATSF1P2	169.109	-0.774871	0.135556	1.80972e-09	3.02412e-08
CCDC12	1279.02	0.601321	0.103908	1.82253e-09	3.04212e-08
AGFG2	247.639	-0.791981	0.139022	1.87735e-09	3.1266e-08
SLC2A14	97.3221	1.11069	0.197685	1.87734e-09	3.1266e-08
UBR2	1951.74	-0.482335	0.0827148	1.96892e-09	3.27545e-08
SYNRG	1215.98	-0.538389	0.0928621	2.00872e-09	3.33792e-08
ERCC6	196.187	-0.913292	0.161846	2.08388e-09	3.45896e-08
FBXL4	635.716	-0.597109	0.103692	2.14818e-09	3.56173e-08
C11orf68	1432.84	-0.746409	0.131227	2.19022e-09	3.62739e-08
MED26	248.264	0.678222	0.118726	2.29711e-09	3.80018e-08
MMAA	181.508	-0.818891	0.144929	2.37509e-09	3.92428e-08
RNVU1-6	87.7474	1.38268	0.249942	2.37739e-09	3.92428e-08
AMMECR1L	1216.81	0.562083	0.0975827	2.39031e-09	3.94123e-08
HIF1A	23259	0.796169	0.139626	2.5e-09	4.11753e-08
YAF2	381.175	0.552005	0.0958998	2.53869e-09	4.17664e-08
H3F3B	22083.3	0.454946	0.0787998	2.54354e-09	4.18e-08
NCR3LG1	968.778	1.00247	0.179503	2.58453e-09	4.24268e-08
ZNF572	54.8025	-1.96738	0.358787	2.62649e-09	4.30681e-08
RANBP10	329.381	-0.642601	0.112723	2.65184e-09	4.3436e-08
IRF2BP2	2119.06	0.532137	0.0924462	2.68431e-09	4.39194e-08
MAPK6	5039.39	0.6877	0.121166	2.69409e-09	4.40277e-08
SETDB2	427.594	-0.780069	0.138267	2.69684e-09	4.40277e-08
TNFSF15	265.768	4.37499	0.809671	2.71274e-09	4.42388e-08
ANGEL2	889.058	-0.505142	0.0877499	2.72978e-09	4.4468e-08
MAPK14	2330.93	-0.405139	0.0696523	2.76253e-09	4.49523e-08
FOXO3B	389.94	0.755353	0.133705	2.78432e-09	4.52573e-08
TRMT44	280.563	-0.640379	0.112594	2.88096e-09	4.67771e-08
CASP7	1482.25	0.452928	0.0783116	2.92501e-09	4.74407e-08
ABL2	5290.33	1.06828	0.192809	3.01983e-09	4.89252e-08
2025-03-07	3867.86	0.530962	0.0925638	3.03951e-09	4.91905e-08
KNOP1	847.836	-0.78808	0.140415	3.07305e-09	4.96488e-08
ZNF614	583.019	0.715163	0.126637	3.07449e-09	4.96488e-08
PTPN9	2418.06	0.380185	0.0654346	3.1614e-09	5.09968e-08
HOXA9	296.259	-0.776662	0.138457	3.23543e-09	5.21346e-08
DDX5	25403.4	0.655463	0.115772	3.25803e-09	5.24419e-08
KBTBD6	711.644	-0.721451	0.128235	3.31724e-09	5.33374e-08
DNAJA2	4135.59	0.395848	0.0683674	3.38988e-09	5.44465e-08
THAP8	136.061	-1.30449	0.238215	3.42711e-09	5.49852e-08
KCNQ1OT1	1718.39	-1.26041	0.230291	3.46212e-09	5.5487e-08
OTUB2	47.4977	-2.00249	0.369457	3.4694e-09	5.55439e-08
ZNF766	498.223	-0.640201	0.113229	3.48055e-09	5.56627e-08
NCOA7	823.043	0.913672	0.16453	3.56205e-09	5.68609e-08
PITPNB	1640.96	0.602858	0.10632	3.56311e-09	5.68609e-08
PLK3	688.899	0.755897	0.134889	3.60249e-09	5.74278e-08
ZNF184	427.258	-0.680024	0.120992	3.81622e-09	6.07697e-08
PLEKHA2	1308.65	-0.56927	0.100496	3.98413e-09	6.33757e-08
RAB18	2207.8	0.480828	0.0841099	4.04616e-09	6.42938e-08
SLC35E4	341.863	0.790295	0.141999	4.16401e-09	6.60958e-08
CCNA1	22.3326	2.23909	0.412893	4.2172e-09	6.68689e-08
GRPEL1	3453.13	0.660633	0.117586	4.22196e-09	6.68732e-08
MUC12	87.7123	1.3182	0.242649	4.38742e-09	6.94201e-08
MMACHC	233.129	-0.957443	0.174071	4.3939e-09	6.94488e-08
OTUD1	133.065	0.926563	0.168257	4.46497e-09	7.04972e-08
ADAP1	158.875	0.996314	0.181498	4.55293e-09	7.181e-08
CDC42SE2	1207.03	0.681334	0.121842	4.59154e-09	7.23423e-08
CCDC66	338.602	-0.698861	0.125403	4.83317e-09	7.60687e-08
AFF4	4377.82	0.6537	0.116868	4.85387e-09	7.6314e-08
BCL10	1158.41	0.522028	0.0922786	4.9325e-09	7.74683e-08
FAM89A	1155.19	0.874454	0.158851	4.95743e-09	7.76971e-08
IFRD1	1490.92	-0.618694	0.110574	4.9575e-09	7.76971e-08
GTPBP4	6009.2	0.858896	0.156062	5.14973e-09	8.06249e-08
HOXB3	311.801	-0.677928	0.121747	5.22336e-09	8.16918e-08
NPIPB4	274.459	-0.896298	0.163398	5.28979e-09	8.26439e-08
AJAP1	294.686	1.40959	0.261546	5.31754e-09	8.29904e-08
ARHGAP17	1163.38	0.432272	0.0759673	5.44357e-09	8.48684e-08
RPS6KA3	2206.8	0.677125	0.121721	5.47139e-09	8.51239e-08
ZNF616	484.252	-0.744635	0.134676	5.47018e-09	8.51239e-08
SUOX	474.528	-0.615503	0.110185	5.50521e-09	8.55606e-08
LONRF2	23.2909	2.69961	0.504381	5.62669e-09	8.73259e-08
PLEKHA3	514.497	0.633927	0.113599	5.63052e-09	8.73259e-08
ZNF702P	105.478	-1.06867	0.196653	5.74571e-09	8.90197e-08
CARD10	528.738	0.644677	0.115812	5.79911e-09	8.97535e-08
ZFP69B	228.207	0.881198	0.160969	5.9328e-09	9.17274e-08
ZBTB2	1221.58	0.604235	0.108261	5.99284e-09	9.25595e-08
ZNF346	435.752	-0.574704	0.102852	6.10563e-09	9.42039e-08
TUSC1	211.239	0.82549	0.150572	6.14485e-09	9.47108e-08
FAM227A	53.6786	-1.54029	0.288396	6.42385e-09	9.89087e-08
LOC101929792	335.106	0.717996	0.130329	6.70121e-09	1.03073e-07
C4orf29	219.388	-0.728862	0.132535	6.73684e-09	1.03514e-07
B3GNT5	2275.05	1.13447	0.212633	7.31902e-09	1.12343e-07
STK38	1451.43	-0.452861	0.0805939	7.56225e-09	1.15957e-07
AGAP3	1828.92	0.562927	0.101117	7.76782e-09	1.18987e-07
KCNJ2	91.514	-1.60798	0.30411	7.89579e-09	1.20699e-07
ZNF282	1088.14	0.500325	0.0895586	7.89111e-09	1.20699e-07
ZBTB6	501.269	0.571964	0.103117	7.97268e-09	1.21749e-07
PIP4K2B	2748.76	-0.35472	0.0625617	7.98182e-09	1.21764e-07
NOG	144.667	1.18504	0.221486	7.99792e-09	1.21884e-07
TSPYL1	4068.09	0.305175	0.0536416	8.12842e-09	1.23746e-07
PPIL2	1131.92	-0.438134	0.0780996	8.28036e-09	1.25931e-07
ARPC5L	1587.78	0.625899	0.113538	8.33678e-09	1.2666e-07
PTRH2	1131.27	0.744057	0.136301	8.39903e-09	1.27475e-07
LANCL2	946.125	0.546892	0.0986275	8.43398e-09	1.27875e-07
TTC30A	344.947	-0.778402	0.143308	8.89504e-09	1.34729e-07
GPCPD1	1436.03	0.691402	0.125742	9.21109e-09	1.39374e-07
ZNF490	197.577	-0.853222	0.15809	9.26524e-09	1.40051e-07
ARFRP1	877.542	-0.645934	0.117859	9.30422e-09	1.40498e-07
INSIG2	277.778	-0.893275	0.166067	9.52549e-09	1.43693e-07
POLR3F	573.333	0.578947	0.105041	9.53598e-09	1.43706e-07
CCDC59	1115.55	0.70002	0.128448	9.57997e-09	1.44077e-07
SEPSECS	224.789	-0.836404	0.154845	9.57729e-09	1.44077e-07
FGFRL1	875.954	0.638404	0.11657	9.81334e-09	1.47438e-07
PNRC2	4116.9	0.495273	0.0893067	1.01395e-08	1.52185e-07
PHLDB1	4017.3	0.574605	0.104469	1.02822e-08	1.54016e-07
ZHX2	130.519	1.13106	0.212966	1.02742e-08	1.54016e-07
SIAH2	1331.94	0.444187	0.07978	1.0578e-08	1.58288e-07
XPC	2069.78	-0.580163	0.10581	1.06066e-08	1.58556e-07
SEMA4C	1352.31	0.55376	0.100613	1.07631e-08	1.60734e-07
NKTR	1966.37	-0.860436	0.160359	1.08023e-08	1.61157e-07
RANBP9	1166.27	0.443903	0.0798158	1.09775e-08	1.63608e-07
LOC102724873	93.7762	-1.00487	0.18868	1.12011e-08	1.66773e-07
ATP6V0E2-AS1	40.0854	-1.59421	0.304641	1.13394e-08	1.68663e-07
LRIG1	774.433	0.756999	0.140162	1.1376e-08	1.69039e-07
VRK3	784.671	-0.440625	0.0793886	1.16134e-08	1.72395e-07
LOC100379224	42.3526	-1.45127	0.276974	1.22252e-08	1.81296e-07
DNAH11	66.2205	-1.22768	0.233172	1.23774e-08	1.8337e-07
C16orf87	574.951	0.760007	0.141234	1.23898e-08	1.83371e-07
ZCCHC7	711.222	-0.479924	0.087026	1.24923e-08	1.84705e-07
LUC7L	999.665	-0.49181	0.089342	1.25904e-08	1.85971e-07
OGFRL1	5321.88	0.895663	0.168059	1.27087e-08	1.87532e-07
UBTD1	874.53	0.679045	0.125526	1.29358e-08	1.90695e-07
TRIM45	159.229	-0.864234	0.161958	1.29519e-08	1.90743e-07
ABCG1	139.087	1.13255	0.215416	1.34017e-08	1.96783e-07
KIAA1731	1189.25	-0.74674	0.139093	1.33935e-08	1.96783e-07
METTL15	815.03	-0.497524	0.0905766	1.33798e-08	1.96783e-07
LINC00909	291.427	-0.637886	0.117881	1.40264e-08	2.05753e-07
NNT-AS1	128.035	-0.890007	0.167558	1.41615e-08	2.0753e-07
KLHDC10	1484.65	-0.401887	0.0725834	1.43509e-08	2.10099e-07
CUL9	761.907	-0.553508	0.101646	1.46969e-08	2.14742e-07
LIMA1	4555.76	0.625909	0.11577	1.46856e-08	2.14742e-07
ZNF398	761.828	0.532609	0.0975545	1.47785e-08	2.15722e-07
MT1X	378.011	0.654853	0.121458	1.48297e-08	2.16258e-07
SLK	4390.29	0.636436	0.117769	1.4859e-08	2.16473e-07
CLCN6	377.275	-0.68485	0.127352	1.48837e-08	2.16622e-07
CASP3	2066.39	0.520958	0.0954336	1.50463e-08	2.18774e-07
RNF149	862.941	0.458615	0.0835505	1.57846e-08	2.29285e-07
SYNJ1	168.738	-0.735215	0.13745	1.59806e-08	2.31905e-07
RRN3	3008.79	0.562207	0.103727	1.67469e-08	2.4279e-07
ZNF425	73.9518	-1.67777	0.325615	1.69415e-08	2.45372e-07
OXSM	290.981	-0.805058	0.151833	1.7054e-08	2.46761e-07
LRP12	1039.23	0.539855	0.099307	1.71502e-08	2.47912e-07
DCUN1D5	2049.69	0.630498	0.117537	1.76117e-08	2.54337e-07
NUDT12	426.373	-0.640238	0.11936	1.78193e-08	2.57085e-07
CEP57	1568.65	-0.370418	0.067194	1.81687e-08	2.61873e-07
DYNLL1-AS1	323.757	-0.865752	0.164356	1.84723e-08	2.6599e-07
SH3TC2	103.287	-0.975882	0.186162	1.84991e-08	2.66119e-07
PIGA	592.196	0.806892	0.15257	1.86098e-08	2.67453e-07
SH3GL1	4127.07	0.491113	0.090277	1.86946e-08	2.68412e-07
KIAA1614	239.161	-1.15446	0.222443	1.88673e-08	2.70631e-07
SOX4	688.925	1.12977	0.217544	1.90769e-08	2.73375e-07
ZNF182	204.76	-0.730054	0.137372	1.91097e-08	2.73581e-07
GEMIN8	548.906	-0.487965	0.08978	1.92647e-08	2.75535e-07
ZBTB43	787.641	0.49537	0.0912446	1.95911e-08	2.79934e-07
MYO9A	3014.9	-0.508663	0.0939634	1.96438e-08	2.80419e-07
ZNF48	471.527	0.689312	0.129367	1.97265e-08	2.81329e-07
MAMLD1	98.08	1.25551	0.24297	1.98661e-08	2.8305e-07
HELB	83.0699	-1.0714	0.206107	2.027e-08	2.88528e-07
PIP5K1A	3489.34	0.454371	0.0834797	2.08169e-08	2.96029e-07
KDM4A	2280.56	-0.532306	0.0988467	2.15995e-08	3.06865e-07
C7orf26	601.56	0.480367	0.0886687	2.19293e-08	3.11254e-07
RBM38	375.941	0.610299	0.114135	2.19724e-08	3.11569e-07
SIRT4	21.4223	-2.16363	0.423819	2.22535e-08	3.15255e-07
C22orf46	217.788	-0.858853	0.164144	2.24203e-08	3.17316e-07
ERN1	232.114	0.906131	0.173582	2.27823e-08	3.22133e-07
ZFP28	358.088	-0.668252	0.1259	2.28702e-08	3.23068e-07
FAM57A	1030.19	0.601412	0.112548	2.29156e-08	3.23403e-07
SH3D21	153.081	-1.22324	0.237982	2.30733e-08	3.2532e-07
GPR183	17.8845	2.78158	0.546394	2.32244e-08	3.2686e-07
LOC100128882	16.3715	-5.55331	1.01089	2.32264e-08	3.2686e-07
ARL17A	287.063	-0.85973	0.16468	2.39106e-08	3.36171e-07
ZMYM3	957.29	-0.5407	0.100842	2.41559e-08	3.38986e-07
ZNF691	208.656	-0.833222	0.159419	2.41564e-08	3.38986e-07
UBL3	762.069	0.569309	0.10631	2.43687e-08	3.41644e-07
ATXN1L	1240.98	0.583694	0.109294	2.44673e-08	3.42704e-07
TICRR	388.569	-0.986696	0.190648	2.46e-08	3.44238e-07
EVA1A	1296.56	1.09742	0.212926	2.46274e-08	3.44297e-07
PTCH1	246.49	-1.17533	0.228963	2.48704e-08	3.47369e-07
CCDC117	651.023	-0.468775	0.0868054	2.48956e-08	3.47395e-07
ZBTB3	254.895	-0.719693	0.136683	2.54474e-08	3.54763e-07
MFHAS1	911.514	0.491192	0.0912385	2.55936e-08	3.56467e-07
CHMP4B	2135.21	0.519126	0.096511	2.6044e-08	3.62401e-07
GDF5	390.719	-1.56685	0.309832	2.6876e-08	3.73628e-07
FDX1	938.683	0.595817	0.112408	2.72343e-08	3.78257e-07
CNBP	12181.7	0.422206	0.0783123	2.745e-08	3.80897e-07
CEBPZ	4608.34	0.643053	0.121393	2.78261e-08	3.85756e-07
LOC100289230	52.2068	-1.35493	0.266091	2.79826e-08	3.87565e-07
ZBTB34	694.491	0.690766	0.131245	2.8086e-08	3.88636e-07
HMGXB4	1615.47	0.567979	0.106969	2.86803e-08	3.96491e-07
PARS2	197.989	-0.830046	0.159648	2.8764e-08	3.97279e-07
RNF139	1005.35	0.672028	0.127575	2.88658e-08	3.98316e-07
CD55	1219.35	1.17499	0.230207	2.93243e-08	4.0423e-07
LOC100131564	161.056	-1.14152	0.223281	2.93487e-08	4.0423e-07
ZNF681	64.3433	-1.36571	0.269163	3.01055e-08	4.1427e-07
IRF2	390.975	-0.542638	0.101954	3.01526e-08	4.14536e-07
FOXD1	435.225	1.1841	0.232575	3.1299e-08	4.299e-07
UGDH	3756.26	0.551044	0.103682	3.14773e-08	4.3195e-07
RPGR	390.19	0.767229	0.147454	3.23804e-08	4.43933e-07
MTOR	3626.21	-0.336508	0.0620131	3.28809e-08	4.5038e-07
SPRED1	2248.62	0.666445	0.12694	3.32088e-08	4.54454e-07
ZNF232	174.251	-0.900993	0.175152	3.33932e-08	4.56558e-07
MBD4	1383.05	0.435141	0.0811061	3.39602e-08	4.63884e-07
RICTOR	1665.58	0.6491	0.123868	3.44025e-08	4.69494e-07
FGF18	12.8805	4.82589	0.900409	3.48257e-08	4.74835e-07
GBA2	1113.68	-0.377974	0.0700874	3.49152e-08	4.7562e-07
USP49	136.393	-0.843036	0.163748	3.66705e-08	4.99075e-07
ZNF222	212.77	0.649968	0.124261	3.7044e-08	5.03697e-07
MBIP	520.936	0.465897	0.0874266	3.73695e-08	5.0766e-07
MSANTD4	1072.82	-0.526749	0.0995986	3.79591e-08	5.15198e-07
SSH2	536.148	-0.621146	0.11867	3.83863e-08	5.20523e-07
BRWD3	632.788	-0.749805	0.144976	3.87018e-08	5.24324e-07
SEMA7A	953.332	1.21116	0.240527	4.06549e-08	5.50283e-07
TSTD2	767.831	-0.500633	0.0946379	4.11504e-08	5.56484e-07
HSD11B1	498.564	0.597828	0.114234	4.23363e-08	5.72001e-07
ELL2	4161.81	0.506016	0.0967152	4.38484e-08	5.91893e-07
TMEM115	2080.36	0.531231	0.101019	4.43795e-08	5.9852e-07
HSPA1L	41.1635	-1.48418	0.29704	4.45294e-08	5.99999e-07
GJB2	40.3935	1.76615	0.35524	4.51221e-08	6.07435e-07
TSSC4	1870.92	0.430835	0.0810613	4.54551e-08	6.11365e-07
NUFIP2	4505.13	0.695931	0.134586	4.56929e-08	6.14008e-07
FLJ44342	230.904	-1.16912	0.233082	4.57752e-08	6.14559e-07
GPN2	882.712	0.443677	0.0836452	4.59812e-08	6.16769e-07
RBM24	138.467	1.11271	0.221176	4.66995e-08	6.25841e-07
NLRX1	339.769	-0.753726	0.146827	4.70465e-08	6.29924e-07
ZNF280C	277.018	-0.743222	0.144744	4.8043e-08	6.42689e-07
PGBD2	134.322	-0.978365	0.193807	4.86262e-08	6.49906e-07
ZNF18	343.087	-0.736261	0.143416	4.89185e-08	6.53226e-07
RASL11B	70.2095	-1.66313	0.336754	5.03091e-08	6.71193e-07
ZFHX4	279.316	-0.722142	0.140594	5.04441e-08	6.72393e-07
TNFAIP6	96.9533	1.18623	0.237088	5.05534e-08	6.73246e-07
ZNF275	523.634	0.716762	0.139425	5.08663e-08	6.76809e-07
SMAD6	73.3728	-1.67179	0.339112	5.17249e-08	6.87618e-07
LOC728743	76.9516	-1.61397	0.326657	5.18326e-08	6.88435e-07
PTGFR	138.923	-0.966634	0.191835	5.273e-08	6.9973e-07
RAD50	1911.36	-0.46372	0.0880818	5.2996e-08	7.02634e-07
MAPK7	300.345	-0.743324	0.145311	5.30588e-08	7.0284e-07
NAIF1	250.96	-0.86086	0.16996	5.3696e-08	7.10649e-07
ZSCAN31	42.8155	-1.65245	0.335595	5.41264e-08	7.15709e-07
TXN	13330.7	0.378735	0.0712705	5.43184e-08	7.1761e-07
SECISBP2	1009.61	-0.464991	0.0885654	5.66226e-08	7.47388e-07
CNST	1169.42	0.565721	0.108897	5.67637e-08	7.48586e-07
ZNF14	178.611	-0.744452	0.145857	5.77005e-08	7.60268e-07
SRSF6	6040.76	0.450406	0.0856999	5.83206e-08	7.67759e-07
ZNF749	207.775	0.715833	0.139979	5.8932e-08	7.75122e-07
JUNB	1332.14	1.54253	0.315576	5.90912e-08	7.76531e-07
ARL8A	900.361	0.518136	0.0994035	5.97636e-08	7.84674e-07
EPHA2	1992.61	0.655049	0.127102	6.04842e-08	7.93436e-07
C7orf13	101.179	-1.02164	0.20448	6.07141e-08	7.9575e-07
IST1	4934.3	0.43533	0.0828242	6.15833e-08	8.06433e-07
SNAI2	2213	-1.26641	0.256652	6.24818e-08	8.1748e-07
DAXX	2432.93	0.434001	0.0826041	6.27095e-08	8.19738e-07
CARKD	1190.88	-0.530797	0.102247	6.29725e-08	8.22454e-07
STK10	2020.46	0.478282	0.0915142	6.31017e-08	8.23419e-07
EMC3	2710.12	0.409382	0.0777372	6.34085e-08	8.26699e-07
IL33	22.049	2.97101	0.607244	6.42349e-08	8.3674e-07
RNF138P1	36.4618	-2.19546	0.451923	6.49909e-08	8.45847e-07
NPC1	2933.33	0.586547	0.113865	6.71963e-08	8.73787e-07
GOLGA8A	887.211	-1.11329	0.224925	6.7568e-08	8.77853e-07
CDC14A	149.219	0.811251	0.160706	6.77242e-08	8.79116e-07
F3	20558.4	0.94017	0.187856	6.80944e-08	8.82383e-07
LOC101927841	248.101	0.692613	0.135956	6.80444e-08	8.82383e-07
HMCES	1289.89	0.448726	0.0858133	6.82288e-08	8.83355e-07
PANX1	4199.52	0.804397	0.159409	6.8352e-08	8.84182e-07
MALT1	1207.7	0.66614	0.130436	6.87521e-08	8.88585e-07
DNAH5	1210.9	-0.652402	0.127957	6.94621e-08	8.96983e-07
TRIM65	1084.52	-0.500517	0.0964339	6.97198e-08	8.99531e-07
TANC2	1627.24	0.663209	0.12995	6.98207e-08	9.00052e-07
RBM39	8432	0.330216	0.0623703	7.04674e-08	9.07604e-07
SUPT20H	1833.44	-0.474782	0.0913379	7.08605e-08	9.11877e-07
MSANTD2	412.801	-0.755041	0.149819	7.48374e-08	9.62223e-07
FKBP1A-SDCBP2	25.1836	2.19134	0.452418	7.60051e-08	9.76393e-07
C21orf91	430.325	0.671488	0.132135	7.66758e-08	9.8416e-07
ZNF547	62.3121	-1.25092	0.255182	7.75176e-08	9.94108e-07
FOXO1	49.8596	1.76032	0.36344	7.84677e-08	1.00543e-06
DIEXF	1312.02	0.773085	0.15353	7.86917e-08	1.00743e-06
FOXJ3	1051.69	0.490405	0.0947298	7.91592e-08	1.01176e-06
RXRB	1180.42	-0.574027	0.112061	7.91659e-08	1.01176e-06
SCYL3	334.469	-0.608145	0.119171	7.98082e-08	1.0191e-06
BPTF	1615.07	-0.421344	0.0808254	8.11392e-08	1.03455e-06
NFYA	1069.05	-0.580902	0.113552	8.11574e-08	1.03455e-06
ZNF436	723.119	-0.69869	0.138287	8.22424e-08	1.04748e-06
LINC00865	55.2785	-1.41155	0.290226	8.38359e-08	1.06687e-06
SYAP1	4084.51	0.41296	0.0791613	8.41618e-08	1.0701e-06
EYA3	1200.09	-0.456321	0.0880643	8.49674e-08	1.07942e-06
ZDHHC18	1028.03	0.552131	0.10773	8.58992e-08	1.09033e-06
RHOT1	1057.93	-0.480631	0.0932955	9.06948e-08	1.15022e-06
LOC100507507	586.744	0.518876	0.101402	9.85827e-08	1.24919e-06
MEAF6	1462.76	0.372246	0.0715265	1.00887e-07	1.27621e-06
TRIM56	347.215	-0.719549	0.143757	1.00804e-07	1.27621e-06
PDGFA	198.708	1.02717	0.209756	1.01292e-07	1.28025e-06
MAP7D1	3107.57	0.529824	0.103731	1.01923e-07	1.28713e-06
PDDC1	995.429	-0.54284	0.106675	1.03674e-07	1.30814e-06
C6orf203	317.92	-0.574738	0.113366	1.05053e-07	1.32441e-06
CSMD3	61.5063	-1.79866	0.376531	1.05679e-07	1.33118e-06
MAP6D1	125.741	0.896276	0.182039	1.07554e-07	1.35365e-06
NSUN6	294.733	-0.656427	0.130732	1.08332e-07	1.3623e-06
ZNF84	821.924	-0.540762	0.106394	1.08519e-07	1.3635e-06
RAB7A	4006.75	0.296066	0.0565763	1.09391e-07	1.37329e-06
RYBP	1004.1	0.68912	0.137746	1.10504e-07	1.3861e-06
ZNF670	192.453	0.805459	0.162611	1.1139e-07	1.39603e-06
WDR45B	4016.14	0.353384	0.0680193	1.11669e-07	1.39836e-06
ZNF26	440.645	0.620534	0.123216	1.12147e-07	1.40316e-06
RAI1	779.271	0.638887	0.127161	1.13092e-07	1.4138e-06
CDKN1B	700.119	-0.99216	0.203393	1.14749e-07	1.4333e-06
CCDC130	491.867	-0.721246	0.144984	1.15267e-07	1.43856e-06
ADAM17	2140.53	0.680468	0.136123	1.16175e-07	1.44868e-06
GORAB	300.397	-0.703076	0.141171	1.17477e-07	1.46369e-06
ZNF573	85.4691	-1.00017	0.205162	1.17615e-07	1.46419e-06
ANKRD33B	180.449	-0.884223	0.180309	1.20303e-07	1.4964e-06
CYLD	1440.49	0.511198	0.100545	1.2087e-07	1.50219e-06
RNF145	2913.34	0.567245	0.112537	1.23378e-07	1.53209e-06
PXMP4	435.348	-0.568725	0.112876	1.25768e-07	1.56047e-06
ETF1	10552.6	0.587325	0.11816	1.26946e-07	1.57377e-06
ZNF382	127.397	-0.81228	0.165083	1.27456e-07	1.57878e-06
SPECC1L	3354.7	-0.367652	0.0712932	1.28664e-07	1.59242e-06
AEN	7310.39	0.847638	0.172856	1.29606e-07	1.60274e-06
CDC42EP1	1753.48	0.606104	0.120842	1.29724e-07	1.60288e-06
PRKCD	694.538	0.455043	0.0891786	1.3123e-07	1.62014e-06
KMT2A	1184.45	-0.686092	0.138139	1.3225e-07	1.63138e-06
RPP25L	530.547	-0.563027	0.111906	1.32596e-07	1.63429e-06
SNHG15	702.694	0.675286	0.135753	1.32784e-07	1.63525e-06
TNFRSF1B	903.336	0.666179	0.133857	1.33777e-07	1.64612e-06
LOC102724335	38.8177	-1.36823	0.286014	1.33996e-07	1.64746e-06
GNAL	119.453	1.17405	0.244756	1.39442e-07	1.71299e-06
MED10	682.775	0.623963	0.12569	1.39631e-07	1.71391e-06
TBC1D10A	955.198	0.695912	0.140534	1.39881e-07	1.71555e-06
SCAND2P	128.709	-1.1113	0.231413	1.43224e-07	1.75511e-06
HERC2P9	162.722	-0.765535	0.155699	1.43655e-07	1.75894e-06
KLHL22	696.116	-0.632432	0.12717	1.46412e-07	1.79123e-06
USP27X	139.852	0.829661	0.169764	1.47083e-07	1.79796e-06
NEURL4	470.365	-0.648613	0.130702	1.47763e-07	1.8048e-06
PQLC1	1537.94	0.670106	0.135254	1.48285e-07	1.80969e-06
PPFIA4	119.402	-1.99555	0.426021	1.49618e-07	1.82297e-06
TSPYL5	1572.01	-0.335711	0.0652134	1.49577e-07	1.82297e-06
HEXIM2	99.4323	-1.35449	0.285458	1.50144e-07	1.82788e-06
EXOSC4	785.155	0.525815	0.104518	1.52461e-07	1.85457e-06
ENC1	1942.87	0.952126	0.197055	1.55677e-07	1.89214e-06
STX7	1352.42	-0.412647	0.0810066	1.56641e-07	1.90231e-06
ACAD11	895	-0.402433	0.0789278	1.57652e-07	1.91302e-06
SLC35F2	1592.18	0.962533	0.199558	1.59855e-07	1.93818e-06
DIS3L	990.183	-0.448157	0.0884645	1.60324e-07	1.94228e-06
RAB12	947.533	0.421685	0.082947	1.6165e-07	1.95676e-06
PNP	3948.96	1.10956	0.232063	1.61933e-07	1.95858e-06
RBM15	1736.86	0.443762	0.0875928	1.66092e-07	2.00726e-06
LYSMD4	202.019	-0.685486	0.13926	1.66256e-07	2.00761e-06
UBE2J2	1587.98	0.432827	0.0854221	1.70927e-07	2.06234e-06
WNT5A	4169.87	0.510066	0.101659	1.71455e-07	2.06703e-06
LOC100996273	17.6953	-2.65126	0.565207	1.71639e-07	2.06758e-06
BAMBI	438.997	-1.63013	0.348302	1.7199e-07	2.07013e-06
KDM6A	1113.72	0.433126	0.0855167	1.72226e-07	2.0713e-06
ALPK1	478.033	-0.91186	0.189392	1.75689e-07	2.10954e-06
ZNF649	481.812	0.677191	0.137673	1.75677e-07	2.10954e-06
THNSL1	215.286	-0.943465	0.196411	1.76013e-07	2.11173e-06
BCL7A	422.45	0.739265	0.151257	1.76577e-07	2.11509e-06
SMIM12	1887.69	0.500419	0.100077	1.76544e-07	2.11509e-06
CXCL6	141.006	1.38562	0.294459	1.79993e-07	2.15428e-06
PPT2-EGFL8	25.0131	-2.39945	0.512168	1.81773e-07	2.17384e-06
DAZAP2	4916.46	0.350048	0.0685216	1.82455e-07	2.18023e-06
NSRP1	821.694	0.529476	0.106074	1.8416e-07	2.19884e-06
BID	1749.79	0.41962	0.0829279	1.84471e-07	2.20079e-06
SRBD1	1045.56	-0.559829	0.112852	1.90656e-07	2.27277e-06
XRRA1	368.491	-0.597598	0.120942	1.92994e-07	2.29879e-06
GRAMD3	484.929	0.730081	0.149872	1.94777e-07	2.31818e-06
C17orf97	98.2675	-0.854851	0.177354	1.95451e-07	2.32434e-06
AHNAK	65342.2	-0.596311	0.121143	1.99439e-07	2.36986e-06
RNF220	2276.63	0.347498	0.06828	2.00493e-07	2.3805e-06
GEMIN7	931.327	0.476772	0.0952045	2.008e-07	2.38224e-06
DEGS1	4103.24	0.388432	0.0767016	2.02092e-07	2.39566e-06
HCG11	258.277	-0.61529	0.125022	2.02266e-07	2.39582e-06
BEND7	200.18	0.933227	0.194912	2.02672e-07	2.39872e-06
SMIM13	1115.02	0.771558	0.159261	2.03746e-07	2.40951e-06
MOCS1	656.535	-0.460442	0.0918566	2.04009e-07	2.4107e-06
PRUNE	232.739	-0.79989	0.165754	2.04289e-07	2.4121e-06
TCEANC	35.5747	-1.80545	0.386997	2.04721e-07	2.41529e-06
RASD2	36.9965	1.96497	0.423716	2.04975e-07	2.41637e-06
FAM103A1	1182.77	0.370676	0.0731183	2.06825e-07	2.43625e-06
EDRF1	872.118	-0.640202	0.13061	2.07137e-07	2.438e-06
ENGASE	326.435	-0.690342	0.141627	2.078e-07	2.44193e-06
PGM2L1	377.564	0.806005	0.166954	2.0766e-07	2.44193e-06
PMS2	590.373	-0.467601	0.0934664	2.0819e-07	2.44459e-06
ZNF256	241.763	0.737362	0.151963	2.15001e-07	2.52258e-06
RAE1	2121.13	0.52104	0.104964	2.17632e-07	2.55144e-06
PPFIBP2	58.6668	-1.33163	0.284194	2.17834e-07	2.5518e-06
REV3L	1662.36	-0.826823	0.172268	2.22297e-07	2.60203e-06
SH3BP5-AS1	71.7527	-1.0676	0.225747	2.23444e-07	2.61135e-06
TGFBR1	3083.34	0.948429	0.199882	2.23398e-07	2.61135e-06
RBMS2	1848.19	-0.353603	0.0698424	2.23918e-07	2.6147e-06
ZNF408	423.811	0.659194	0.135125	2.24082e-07	2.6147e-06
TICAM1	287.734	0.775219	0.160737	2.26974e-07	2.64637e-06
KIAA1109	2909.26	-0.728473	0.150573	2.2826e-07	2.65928e-06
MRPL50	1283.88	0.54424	0.110267	2.33876e-07	2.72258e-06
MRM1	213.085	-0.707438	0.14613	2.35517e-07	2.73955e-06
IL4R	5350.25	0.846361	0.177014	2.38212e-07	2.76872e-06
TRIM68	378.307	-0.580944	0.118434	2.41065e-07	2.7997e-06
FRY	1337.44	-1.11846	0.238974	2.44277e-07	2.83479e-06
PTBP2	740.419	0.657123	0.135348	2.49548e-07	2.8937e-06
FOXN2	1209.63	0.618538	0.127151	2.50421e-07	2.90157e-06
C2CD4A	7.12888	7.06324	2.62868	2.52057e-07	2.91825e-06
RNF6	2341.27	0.422312	0.0845333	2.55726e-07	2.95843e-06
PI4KB	3779.1	0.308174	0.0613274	2.56581e-07	2.96602e-06
FAXDC2	91.5811	-2.3879	0.524486	2.58728e-07	2.98852e-06
NEDD9	2027.51	0.913939	0.19281	2.5913e-07	2.99085e-06
CPSF6	3571.07	0.399655	0.0798736	2.65547e-07	3.06254e-06
ZNF818P	133.495	-0.944092	0.200122	2.6959e-07	3.10676e-06
EIF1B	958.705	0.407844	0.0816766	2.70421e-07	3.11392e-06
LPAR6	204.74	0.847398	0.178302	2.74383e-07	3.1571e-06
PIK3C3	2183.38	0.427388	0.085796	2.77275e-07	3.18791e-06
ZFP41	194.224	-0.710905	0.147863	2.77946e-07	3.19317e-06
ZBTB7A	414.526	0.729282	0.151939	2.81417e-07	3.23054e-06
ERRFI1	10859.2	0.991116	0.210328	2.9011e-07	3.32777e-06
POLM	171.928	-0.7672	0.16082	2.96934e-07	3.40278e-06
PTHLH	14.9662	2.47738	0.540255	2.97106e-07	3.40278e-06
LINC00883	501.043	-0.817419	0.172357	2.99879e-07	3.4319e-06
TEP1	809.9	-0.514896	0.105225	3.1162e-07	3.56352e-06
MTMR4	2308.69	-0.549403	0.112783	3.13896e-07	3.5868e-06
PISD	1618.49	0.444835	0.0900178	3.15396e-07	3.60117e-06
PPP3CC	914.234	0.524712	0.107198	3.2168e-07	3.67011e-06
ZEB1-AS1	79.1884	-1.02972	0.221129	3.36107e-07	3.83178e-06
LONRF3	16.3151	2.23265	0.489004	3.39563e-07	3.86821e-06
CSGALNACT1	159.497	0.910269	0.19418	3.39927e-07	3.8694e-06
PHRF1	2169.04	0.482392	0.0984677	3.41327e-07	3.8794e-06
SNHG17	231.435	0.742053	0.156002	3.41196e-07	3.8794e-06
TP73-AS1	607.453	-0.526122	0.108075	3.44936e-07	3.91743e-06
LOC100507131	23.2608	-1.77007	0.387859	3.45867e-07	3.92501e-06
VPS4B	2376.74	0.339608	0.0680854	3.49673e-07	3.96518e-06
FUNDC2	2195.92	0.380113	0.0766913	3.59039e-07	4.06829e-06
RNF103	468.001	0.533948	0.110026	3.63797e-07	4.11907e-06
SMG8	1635.92	0.360415	0.0726029	3.69178e-07	4.17682e-06
DCAF4	695.097	0.520154	0.106994	3.69809e-07	4.1776e-06
RNF4	3663.95	0.468289	0.0956898	3.69797e-07	4.1776e-06
LTV1	2052.54	0.661782	0.13855	3.71243e-07	4.19063e-06
TRMT61A	836.997	0.546995	0.112985	3.7583e-07	4.23919e-06
FAM168B	4678.89	0.266587	0.0532103	3.77731e-07	4.25741e-06
TRAPPC2P1	280.865	0.571531	0.118498	3.7891e-07	4.26747e-06
FAM13A	1814.81	-0.896756	0.192332	3.7977e-07	4.27392e-06
CLUAP1	1136.2	-0.4079	0.0828382	3.82726e-07	4.30394e-06
TNFAIP8L3	189.7	0.668107	0.140164	3.84257e-07	4.31789e-06
MAPK1IP1L	2985.73	0.480095	0.0980638	3.84827e-07	4.32103e-06
CCDC144B	203.402	-0.811002	0.172718	3.85649e-07	4.3243e-06
MED6	1128.69	0.51191	0.10521	3.85699e-07	4.3243e-06
NVL	971.331	-0.497479	0.102313	3.8666e-07	4.33182e-06
KBTBD3	76.469	-0.926622	0.198837	3.87434e-07	4.33722e-06
ATF1	1100.55	0.390989	0.0792289	3.87986e-07	4.34013e-06
ZSCAN5A	133.108	0.858942	0.183648	3.88689e-07	4.34474e-06
MMP10	68.4653	1.15315	0.250576	3.89475e-07	4.35026e-06
MEG3	1607.42	-0.917383	0.197511	3.90141e-07	4.35442e-06
SENP7	523.422	-0.672439	0.141359	3.95597e-07	4.41202e-06
CCNL2	2374.72	-0.655007	0.137611	4.00293e-07	4.46104e-06
CRTC2	416.528	0.528614	0.109254	4.00791e-07	4.46326e-06
SEC16B	82.5665	-1.0711	0.232924	4.03654e-07	4.49178e-06
TNIP1	4737.05	0.488841	0.100584	4.08311e-07	4.54021e-06
ITPKB	326.627	0.568957	0.118326	4.08836e-07	4.54265e-06
NUMB	2095.8	0.377958	0.0766332	4.10527e-07	4.55804e-06
NKRF	449.513	0.67928	0.143122	4.12432e-07	4.57578e-06
BCL2L2	1435.6	0.44015	0.0900108	4.14372e-07	4.59389e-06
PIK3CA	1487.21	0.520247	0.107556	4.16537e-07	4.61445e-06
IFNAR2	331.69	0.970439	0.209881	4.17579e-07	4.62255e-06
C5orf45	224.196	-0.632988	0.13283	4.20594e-07	4.65247e-06
KITLG	2705.08	0.825351	0.176669	4.27342e-07	4.7236e-06
YAE1D1	474.514	0.499156	0.103259	4.45709e-07	4.92297e-06
BTN2A2	386.275	0.513227	0.106371	4.5169e-07	4.98534e-06
MPI	1592.3	-0.341266	0.0691846	4.55832e-07	5.02732e-06
HIF1AN	2276.9	-0.313586	0.0633821	4.612e-07	5.08275e-06
USP51	39.8606	-1.48575	0.329089	4.61931e-07	5.08705e-06
DUSP5	2695.36	1.27888	0.282568	4.66206e-07	5.13034e-06
NR2C2	851.271	-0.428938	0.088074	4.68814e-07	5.15522e-06
LINC00638	14.1683	-2.76231	0.611737	4.83766e-07	5.31561e-06
MED12L	34.7168	1.7105	0.382313	4.84114e-07	5.31561e-06
ZNF136	310.452	0.747436	0.15969	4.86308e-07	5.33577e-06
VILL	173.051	-0.901106	0.195547	5.00761e-07	5.4903e-06
FLJ31104	15.9297	2.21188	0.492319	5.04133e-07	5.5232e-06
IRF1	936.292	-0.609055	0.128564	5.10778e-07	5.59189e-06
SLC25A33	567.704	0.742015	0.15927	5.4039e-07	5.90897e-06
SNX19	3249.52	-0.379324	0.0778255	5.40535e-07	5.90897e-06
GSTO1	13166.9	0.662364	0.140684	5.43178e-07	5.93352e-06
MED22	1040.8	-0.491317	0.102386	5.43831e-07	5.93629e-06
HIVEP3	62.6224	1.93771	0.437864	5.45214e-07	5.94702e-06
LOC100272216	24.5855	-1.71198	0.384078	5.47166e-07	5.96394e-06
POLR3B	866.624	-0.618307	0.131055	5.47746e-07	5.9659e-06
TTI1	1464.19	-0.440063	0.0911062	5.48675e-07	5.97166e-06
BNC1	1416.21	0.896419	0.195329	5.54015e-07	6.02537e-06
SERTAD2	521.84	0.63077	0.133918	5.62107e-07	6.10891e-06
SIRT1	771.577	0.532913	0.111768	5.64767e-07	6.13334e-06
NEDD4L	364.061	0.585853	0.12377	5.67353e-07	6.15694e-06
CDAN1	646.01	-0.487434	0.101797	5.77123e-07	6.2584e-06
ZNF671	209.506	-0.876254	0.191306	5.78376e-07	6.26743e-06
CHST2	568.686	0.779194	0.168356	5.79329e-07	6.26869e-06
RP11-132A1.4	93.121	0.915721	0.200012	5.79334e-07	6.26869e-06
SDC4	6265.71	0.551489	0.11611	5.82008e-07	6.29304e-06
ANKRD36B	598.558	-0.487044	0.101728	5.85275e-07	6.31461e-06
POLR2C	4308.25	0.40633	0.0838978	5.84455e-07	6.31461e-06
ZNF777	397.623	0.496871	0.103831	5.85232e-07	6.31461e-06
LARP1B	1226.27	0.575553	0.121713	5.916e-07	6.37823e-06
RUSC1	1152.82	0.362207	0.0744222	6.0037e-07	6.4652e-06
SMARCAL1	1082.3	-0.517057	0.1086	6.00535e-07	6.4652e-06
IRAK4	806.501	-0.528788	0.111325	6.13513e-07	6.60014e-06
CLK4	345.589	-0.648197	0.138606	6.15806e-07	6.62002e-06
TDP2	1158.97	0.428269	0.0888912	6.18176e-07	6.64071e-06
KLHL28	366.294	0.595514	0.126417	6.19671e-07	6.65197e-06
NIPAL4	83.2614	2.17774	0.4982	6.20419e-07	6.6552e-06
ACSL1	2505.95	0.441207	0.0917504	6.21295e-07	6.6598e-06
TMF1	3218.32	0.435234	0.0904364	6.25117e-07	6.69595e-06
IKBKB	1629.33	-0.390075	0.080642	6.30119e-07	6.74468e-06
RAB43	728.716	1.03185	0.228686	6.44711e-07	6.8959e-06
FAM217B	268.163	-0.655239	0.140633	6.50433e-07	6.95212e-06
ZNF317	951.693	0.363996	0.0750997	6.61963e-07	7.07028e-06
DNAJC2	1654.08	0.601973	0.128288	6.69878e-07	7.14969e-06
CCDC51	548.463	-0.620486	0.133209	6.71384e-07	7.16062e-06
NFX1	1742.08	-0.425023	0.0885936	6.73929e-07	7.18263e-06
RCOR2	259.596	-0.944728	0.208837	6.79534e-07	7.23718e-06
WRAP73	465.584	-0.593717	0.126721	6.89647e-07	7.33964e-06
RIT1	1666.54	0.565558	0.120381	7.01138e-07	7.4566e-06
CCNL1	1762.33	0.54301	0.115147	7.03882e-07	7.48044e-06
RWDD3	268.266	-0.530094	0.112275	7.07952e-07	7.51833e-06
UTP14C	1030.78	-0.382604	0.0793819	7.08809e-07	7.52207e-06
ZNF585B	326.683	-0.561879	0.11952	7.13124e-07	7.56247e-06
SERTAD3	1115.11	0.588644	0.125687	7.154e-07	7.58121e-06
ATG16L1	1580.68	0.378669	0.0785171	7.16641e-07	7.58356e-06
FAM86EP	82.2598	-0.893948	0.197138	7.1618e-07	7.58356e-06
C2orf68	605.969	-0.449836	0.0943013	7.17183e-07	7.58391e-06
TRIM4	815.686	-0.531632	0.112418	7.17976e-07	7.5869e-06
RUSC2	1625.31	0.463632	0.0977213	7.23313e-07	7.63788e-06
NFYB	772.731	-0.568687	0.121259	7.28563e-07	7.68787e-06
GATAD2A	2303.21	0.550959	0.117218	7.43128e-07	7.836e-06
USP38	1437.84	0.497681	0.104686	7.45778e-07	7.85837e-06
HDAC6	1337.68	-0.321845	0.0664255	7.52773e-07	7.92088e-06
SAR1A	7502.86	0.387132	0.0805908	7.526e-07	7.92088e-06
FKBP1A	7785.79	0.345389	0.0715324	7.64265e-07	8.03612e-06
DIP2A	869.536	-0.42744	0.0895428	7.66646e-07	8.05547e-06
ZNF30	124.987	-0.714638	0.155492	7.88777e-07	8.28216e-06
LYSMD2	198.609	0.688181	0.149415	7.95507e-07	8.34694e-06
ZNF112	356.097	-0.591936	0.127127	7.9879e-07	8.37549e-06
FOXC2	63.0119	1.36461	0.309925	7.99813e-07	8.37635e-06
PRPSAP1	872.063	0.478113	0.101068	7.99998e-07	8.37635e-06
RHOU	71.2235	-2.16026	0.500439	8.08238e-07	8.45668e-06
SLU7	1807.83	0.444383	0.0934947	8.20708e-07	8.5751e-06
TSHZ1	365.9	0.53947	0.115142	8.20367e-07	8.5751e-06
PPAPDC1A	143.778	0.979802	0.21883	8.25339e-07	8.61744e-06
IFFO1	489.649	-0.558369	0.119583	8.26231e-07	8.62071e-06
RCOR3	441.525	-0.609513	0.131428	8.28913e-07	8.64264e-06
UCN2	81.7729	1.14814	0.259114	8.4314e-07	8.78483e-06
CHKA	752.426	0.421715	0.0886361	8.53555e-07	8.88271e-06
SPG11	2778.32	-0.426793	0.0898284	8.53728e-07	8.88271e-06
NBPF11	271.296	-0.646007	0.140182	8.58283e-07	8.92386e-06
HOXA11	648.896	-0.850038	0.188577	8.60071e-07	8.93621e-06
LOC100506634	87.9997	-0.904332	0.201447	8.73675e-07	9.07124e-06
ZNF230	215.246	0.759105	0.166941	8.76363e-07	9.0928e-06
ZNF791	537.572	0.533378	0.114064	8.79504e-07	9.11903e-06
AGAP9	107.76	-0.743808	0.16321	8.81811e-07	9.1366e-06
LRRCC1	208.44	-0.658901	0.143325	8.82913e-07	9.14165e-06
TNFRSF11B	1864.77	0.703649	0.153805	8.8696e-07	9.17717e-06
RNA5-8S5	69788.3	0.779012	0.171683	8.88709e-07	9.18888e-06
C20orf112	353.849	0.759176	0.166978	8.92177e-07	9.21833e-06
APOL2	704.98	-0.558522	0.12003	8.93261e-07	9.22314e-06
KLF6	3703.98	0.656627	0.143023	9.23545e-07	9.52922e-06
WDR43	6049.04	0.695226	0.151849	9.25632e-07	9.54414e-06
ABCC10	501.461	-0.503138	0.107501	9.35005e-07	9.63411e-06
LINC00673	71.3996	1.46097	0.336034	9.36823e-07	9.64617e-06
BMP4	580.16	-2.22025	0.52103	9.39617e-07	9.66598e-06
ZCCHC4	346.477	-0.72958	0.160591	9.40045e-07	9.66598e-06
LZTR1	1330.98	-0.44992	0.0954406	9.43058e-07	9.69026e-06
GPATCH2	841.882	0.399206	0.0840337	9.52466e-07	9.75592e-06
HIF3A	160.284	-0.901413	0.201706	9.52724e-07	9.75592e-06
L3MBTL3	539.793	0.610925	0.132445	9.51289e-07	9.75592e-06
MIER3	959.791	0.399302	0.084047	9.52088e-07	9.75592e-06
ZNF318	615.497	-0.502343	0.107354	9.50995e-07	9.75592e-06
GJA3	19.6746	2.01061	0.465409	9.54472e-07	9.7671e-06
C2CD2	1532.42	0.64846	0.141395	9.67485e-07	9.88667e-06
RAB5A	1753.76	0.408866	0.0862271	9.67063e-07	9.88667e-06
ARMC7	103.316	-0.93494	0.210194	9.82639e-07	1.00346e-05
FAM219B	1437.08	-0.404411	0.0853798	9.89399e-07	1.00967e-05
LOC100506127	38.368	-1.41593	0.326146	9.97788e-07	1.01684e-05
RNF20	2272.69	-0.384189	0.0809108	9.97569e-07	1.01684e-05
RMND5B	457.801	-0.538144	0.11591	9.99643e-07	1.01804e-05
ERCC4	678.6	-0.429669	0.0911494	1.01711e-06	1.03512e-05
RGS1	24.3842	1.61299	0.372253	1.04263e-06	1.06036e-05
ZNF571	42.5182	-1.31756	0.302982	1.0452e-06	1.06225e-05
SYT12	11.3441	3.8406	0.871108	1.06862e-06	1.08531e-05
DNAJB2	896.409	-0.687482	0.151515	1.07346e-06	1.08948e-05
NGDN	1217.94	0.493618	0.105936	1.08463e-06	1.10008e-05
TATDN2	1822.76	0.392043	0.0829202	1.08987e-06	1.10464e-05
FAM109A	331.243	0.621281	0.13574	1.09153e-06	1.10556e-05
UNC119B	1554.07	-0.350834	0.0738691	1.10018e-06	1.11356e-05
GOLGA1	572.989	-0.451778	0.0964814	1.10235e-06	1.115e-05
ANKH	408.004	0.630085	0.137882	1.10607e-06	1.11801e-05
TRIM46	83.7689	-0.961213	0.2177	1.11386e-06	1.12471e-05
USF1	1402.74	-0.431676	0.0919782	1.11421e-06	1.12471e-05
THAP2	119.8	-0.748297	0.166142	1.12499e-06	1.13406e-05
TRIM8	1256.74	0.421731	0.0897071	1.12463e-06	1.13406e-05
MAML3	81.5673	1.20347	0.276558	1.13336e-06	1.14172e-05
CRY2	853.511	0.549583	0.11924	1.1503e-06	1.158e-05
C8orf58	529.76	-0.508124	0.109693	1.15315e-06	1.16009e-05
DSTYK	1550.23	0.392499	0.0832547	1.16243e-06	1.16863e-05
UHRF2	1950.17	-0.590348	0.128961	1.1654e-06	1.17083e-05
CNTNAP3B	606.839	-0.547916	0.118992	1.16684e-06	1.17148e-05
MIR503HG	74.7147	-1.00521	0.229331	1.24745e-06	1.25073e-05
ZNF518A	644.865	-0.570388	0.124619	1.24736e-06	1.25073e-05
RALGAPA1P	128.344	-0.805465	0.180917	1.25558e-06	1.25803e-05
CNOT2	2557.24	0.42916	0.0918299	1.2637e-06	1.26532e-05
MDFIC	1414.96	0.356503	0.0755456	1.27537e-06	1.27614e-05
TIGD2	271.101	-0.667067	0.147796	1.27916e-06	1.27908e-05
LOC286437	50.6722	-1.13869	0.262128	1.28831e-06	1.28736e-05
SUPT4H1	2170.29	0.332252	0.0702313	1.29956e-06	1.29773e-05
MICAL2	9264.23	0.655923	0.14517	1.30571e-06	1.30264e-05
RB1CC1	2564.01	0.60208	0.132278	1.30623e-06	1.30264e-05
ACACB	85.1049	-0.942743	0.215276	1.33459e-06	1.33003e-05
PPARA	477.133	-0.786765	0.177141	1.34462e-06	1.33913e-05
VGLL3	2277.18	0.816231	0.184261	1.35026e-06	1.34385e-05
INPP1	702.152	0.405975	0.0868817	1.35692e-06	1.34958e-05
ZNF660	122.011	-1.03232	0.237651	1.36214e-06	1.35386e-05
POLH	1834.49	-0.652987	0.14491	1.36352e-06	1.35433e-05
LOC389831	281.725	-0.595432	0.131112	1.37258e-06	1.36243e-05
FBXW2	2121.66	-0.312286	0.0660541	1.391e-06	1.37978e-05
CCDC101	308.212	-0.639375	0.141803	1.39398e-06	1.38183e-05
MAP3K12	823.898	-0.696085	0.155505	1.40028e-06	1.38714e-05
RP9	616.707	0.468632	0.101393	1.40576e-06	1.39165e-05
RBMS1	3957.57	0.58427	0.12854	1.40815e-06	1.39308e-05
PARP8	600.193	0.53444	0.116838	1.42787e-06	1.41166e-05
ARMCX3	1793.45	-0.398805	0.0854849	1.43099e-06	1.4138e-05
SAV1	788.733	0.459973	0.0993435	1.43454e-06	1.41637e-05
CPT2	579.958	-0.533882	0.116875	1.4528e-06	1.43345e-05
NCK1	1275.92	-0.488109	0.106225	1.46435e-06	1.44389e-05
ZNF577	131.035	-0.760579	0.171627	1.48889e-06	1.46711e-05
VAPA	6203.02	0.327435	0.0696128	1.51722e-06	1.49404e-05
PLEKHA8	567.168	-0.479921	0.104524	1.52036e-06	1.49615e-05
ZBTB1	1696.77	0.473166	0.102805	1.52425e-06	1.49898e-05
ARL16	977.045	0.438858	0.0949124	1.53463e-06	1.50819e-05
PSMG2	2068.87	0.299061	0.0634414	1.56442e-06	1.53645e-05
RMND5A	1385.83	0.524617	0.115035	1.57597e-06	1.54678e-05
FAM50B	115.368	-0.860106	0.196636	1.58028e-06	1.54999e-05
LOC102723773	437.733	-0.489493	0.106895	1.59184e-06	1.55978e-05
VPS37C	684.141	0.491335	0.107252	1.59236e-06	1.55978e-05
WASH5P	190.752	-0.921475	0.212321	1.61933e-06	1.58516e-05
ZMYM1	463.278	-0.696129	0.156785	1.66133e-06	1.6252e-05
C17orf96	75.3415	0.941737	0.217023	1.66374e-06	1.62543e-05
GLIS3	866.178	0.523198	0.114992	1.66359e-06	1.62543e-05
MIR4435-1HG	2468.5	0.492774	0.107803	1.67046e-06	1.63091e-05
CCNJ	650	0.751603	0.170426	1.70303e-06	1.66163e-05
OTUD3	536.162	0.502197	0.110183	1.71384e-06	1.67107e-05
CMC2	1203.9	0.506372	0.111207	1.71632e-06	1.6724e-05
IP6K2	2645.26	0.414268	0.0897434	1.73662e-06	1.69107e-05
PRPH2	209.441	-0.954154	0.221272	1.74449e-06	1.69763e-05
PHLPP2	824.572	0.587592	0.130902	1.76761e-06	1.71901e-05
NR2F2	532.936	-0.440577	0.0959757	1.77591e-06	1.72595e-05
ZNF207	8759.24	0.36057	0.077459	1.80384e-06	1.75195e-05
RAPH1	403.304	0.886482	0.204417	1.81064e-06	1.75741e-05
CSNK1G3	1141.35	0.42937	0.0934209	1.82178e-06	1.76592e-05
FGL2	18.041	2.15883	0.517404	1.82074e-06	1.76592e-05
FHOD1	1106.32	0.557811	0.12361	1.82319e-06	1.76613e-05
DNMBP	2387.33	0.619261	0.138642	1.83527e-06	1.77668e-05
CBX2	136.073	-1.21158	0.286788	1.85122e-06	1.79095e-05
USP21	265.482	-0.64265	0.144573	1.85346e-06	1.79196e-05
TMEM99	370.9	-0.517523	0.114308	1.86127e-06	1.79834e-05
ZNF330	1617.74	0.416505	0.090525	1.86333e-06	1.79916e-05
SFSWAP	1151.78	0.402375	0.0873416	1.89236e-06	1.82601e-05
TP53RK	1179.88	0.460934	0.101026	1.92436e-06	1.85569e-05
STK36	542.692	-0.563862	0.125901	1.94303e-06	1.87248e-05
IER3IP1	1899.37	0.349874	0.0754488	1.94514e-06	1.8733e-05
LOC493754	589.006	0.450687	0.0987732	1.98236e-06	1.90791e-05
RNASEL	325.566	-0.772884	0.177287	1.99811e-06	1.92183e-05
C2orf42	346.489	-0.528992	0.117515	2.00336e-06	1.92563e-05
CREBZF	807.893	-0.682479	0.15497	2.02178e-06	1.94083e-05
MFAP1	1917.21	-0.356647	0.0771547	2.02055e-06	1.94083e-05
MXD1	207.819	0.627622	0.141451	2.04732e-06	1.96409e-05
C11orf96	268.28	3.2488	0.803722	2.06533e-06	1.98009e-05
KIF21B	152.968	1.06673	0.25112	2.0686e-06	1.98194e-05
TMEM243	430.185	0.533309	0.11867	2.09123e-06	2.00234e-05
RIMBP3	15.1434	-2.29812	0.552749	2.09508e-06	2.00473e-05
CARD8	456.591	-0.487606	0.107818	2.10814e-06	2.01594e-05
SNN	506.672	0.648257	0.146756	2.11652e-06	2.02265e-05
CD63	24800.9	0.260054	0.0555849	2.1225e-06	2.02706e-05
ARFIP2	2178.67	0.362043	0.0785346	2.12632e-06	2.02941e-05
HIPK1	2034.7	0.368999	0.0801191	2.14246e-06	2.0435e-05
ZFAND6	1751.75	0.407857	0.089139	2.17335e-06	2.07164e-05
RNF213	2838.45	-0.570687	0.128086	2.17744e-06	2.07421e-05
GNG11	4431.79	0.517348	0.115028	2.18644e-06	2.08145e-05
MSL3P1	253.544	-0.703318	0.160826	2.2078e-06	2.0991e-05
POLI	509.17	-0.585081	0.131649	2.20746e-06	2.0991e-05
COG8	1038.17	-0.438366	0.0965236	2.24871e-06	2.13663e-05
POLL	643.703	-0.592956	0.133729	2.26876e-06	2.15431e-05
WDR52	50.4535	-1.5363	0.371454	2.27933e-06	2.16297e-05
ZNRF2	95.2568	0.744588	0.171193	2.28244e-06	2.16454e-05
MAK16	2605.33	0.673374	0.153592	2.30194e-06	2.18164e-05
GOLGA8R	28.0212	-1.49467	0.359719	2.30786e-06	2.18586e-05
MYO9B	3059.93	0.430638	0.0948824	2.37014e-06	2.24199e-05
RSBN1L-AS1	167.939	-0.875356	0.204814	2.36939e-06	2.24199e-05
NAA40	656.259	-0.476009	0.105739	2.3928e-06	2.26199e-05
ANKFY1	2092.88	-0.368678	0.080633	2.46896e-06	2.33251e-05
C8orf33	1859.27	0.441953	0.0975788	2.47106e-06	2.33301e-05
ZFYVE26	1212.13	-0.425048	0.0938274	2.48563e-06	2.34528e-05
NDFIP2	1199.51	0.459478	0.101933	2.51954e-06	2.3747e-05
SHROOM3	1303.2	0.873734	0.204802	2.52e-06	2.3747e-05
HSPA14	1942.44	0.426799	0.094443	2.64378e-06	2.48938e-05
POLG2	284.214	-0.605451	0.137839	2.64504e-06	2.48938e-05
SH3TC1	129.132	1.26308	0.305478	2.65935e-06	2.50127e-05
ZMYND19	999.09	0.453233	0.100712	2.69143e-06	2.52984e-05
ZFP36	271.093	0.769159	0.179001	2.69374e-06	2.53041e-05
ZNF43	303.708	-0.492559	0.110299	2.70499e-06	2.53938e-05
PHF10	627.131	0.601878	0.137094	2.74629e-06	2.57653e-05
FAM72D	111.125	-1.26507	0.306892	2.76922e-06	2.59641e-05
RMI1	299.116	-0.732168	0.170246	2.86468e-06	2.68422e-05
SNAI3-AS1	156.735	-0.900627	0.213251	2.86865e-06	2.68624e-05
ANKRD26	712.481	-0.500332	0.112519	2.87394e-06	2.68951e-05
ZC3H4	577.562	-0.526328	0.118946	2.90726e-06	2.71898e-05
TMTC4	627.309	-0.388833	0.0859391	2.9283e-06	2.73694e-05
ZNF658B	68.7691	-1.31293	0.319999	2.95051e-06	2.75597e-05
THAP3	622.805	-0.477575	0.107169	2.95237e-06	2.75598e-05
DNAJB5	876.117	0.422972	0.0940246	2.95474e-06	2.75646e-05
CMTM3	1441.64	0.422662	0.0939406	2.96845e-06	2.76752e-05
ZNF177	31.3748	-1.88742	0.467959	2.982e-06	2.77667e-05
ZNF486	446.714	0.464314	0.103973	2.98178e-06	2.77667e-05
LRRC27	217.241	-0.769938	0.180198	2.98798e-06	2.7805e-05
GPR63	443.562	-1.14511	0.277184	3.02051e-06	2.80902e-05
OPHN1	274.889	-0.52017	0.117671	3.03229e-06	2.81821e-05
POLR1D	2839.62	0.351176	0.0773205	3.04567e-06	2.82889e-05
LOC100499484	39.2069	-1.35834	0.331838	3.0826e-06	2.8614e-05
MOCS3	453.143	0.551731	0.125544	3.0939e-06	2.8701e-05
CSTF3	1430.96	-0.537684	0.122066	3.10923e-06	2.88252e-05
DHTKD1	1130.99	-0.330101	0.0725626	3.11981e-06	2.89054e-05
TWIST2	464.169	0.457369	0.102566	3.13579e-06	2.90353e-05
MEIS2	1356.28	-0.64771	0.150456	3.17817e-06	2.94094e-05
2025-09-15	3779.33	0.285449	0.0623904	3.18125e-06	2.94124e-05
ZNF669	303.67	0.534249	0.121317	3.18244e-06	2.94124e-05
MYO10	7957.91	0.4172	0.0937519	3.1854e-06	2.94215e-05
PALM2-AKAP2	955.003	0.874533	0.207765	3.22604e-06	2.97783e-05
POU2F2	200.982	1.0661	0.257177	3.23797e-06	2.987e-05
PLEKHF2	698.273	0.564757	0.12946	3.26063e-06	3.00604e-05
RNF24	1320.32	0.612408	0.140963	3.26923e-06	3.0121e-05
MIEF2	242.307	-0.733836	0.172089	3.36508e-06	3.09467e-05
PPP4R2	2014.76	0.40768	0.0909749	3.36367e-06	3.09467e-05
SLC25A42	171.324	-1.02304	0.247019	3.36347e-06	3.09467e-05
BUD31	4042	0.266886	0.0583533	3.36801e-06	3.09545e-05
NOLC1	5594.95	0.571044	0.13108	3.39411e-06	3.11752e-05
ABHD13	486.808	0.643292	0.149058	3.41766e-06	3.13721e-05
GRAMD1B	65.3527	1.0596	0.256599	3.42307e-06	3.14024e-05
PILRB	98.8417	-1.05418	0.255371	3.42641e-06	3.14136e-05
TTLL11	209.937	-0.824945	0.195821	3.4318e-06	3.14437e-05
COMMD5	1033.52	0.375805	0.0836011	3.50695e-06	3.21125e-05
PRKCH	68.4564	0.997968	0.240474	3.53925e-06	3.23884e-05
MYL12B	15195.5	0.288652	0.0629276	3.54689e-06	3.24383e-05
SCD	25082.6	-0.50797	0.115823	3.61094e-06	3.30039e-05
TAF5L	1021.66	0.486536	0.1104	3.64089e-06	3.32572e-05
ZNF596	125.524	-0.830634	0.197988	3.72167e-06	3.39742e-05
ANKRD12	1887.96	0.614333	0.142357	3.72948e-06	3.40246e-05
SLC7A2	9558.49	0.726374	0.17365	3.74924e-06	3.4184e-05
ZNF850	300.899	0.866613	0.207419	3.78156e-06	3.44576e-05
CRKL	2452.41	-0.29531	0.0651815	3.81371e-06	3.47292e-05
IFT172	908.5	-0.42283	0.0953006	3.86727e-06	3.51955e-05
DENND6A	479.867	0.400719	0.0899302	3.88705e-06	3.53539e-05
WIPI2	2603.59	0.368472	0.0823607	3.96719e-06	3.60388e-05
ZNF354A	220.506	-0.565918	0.130694	3.96568e-06	3.60388e-05
FRA10AC1	296.543	-0.556975	0.128436	3.97382e-06	3.60769e-05
C9orf72	327.937	0.478828	0.109076	4.05537e-06	3.67949e-05
NINJ1	1888.27	0.594496	0.138082	4.10332e-06	3.72072e-05
PITPNM3	46.3906	1.2746	0.31511	4.13093e-06	3.74348e-05
KBTBD11	55.2087	1.16646	0.287325	4.14792e-06	3.75659e-05
LOC101928588	91.2554	-1.12511	0.277144	4.17029e-06	3.77455e-05
RPSAP52	318.218	1.26562	0.313926	4.19568e-06	3.79523e-05
PPAN	1182.45	0.543044	0.125333	4.26062e-06	3.85163e-05
ITGB5	9502.35	0.290406	0.0643861	4.26596e-06	3.85412e-05
ZNF391	41.7535	-1.20763	0.297922	4.2901e-06	3.87358e-05
TMEM189	1518.8	0.534474	0.123258	4.31756e-06	3.89601e-05
PLD1	772.048	-0.746798	0.177926	4.37234e-06	3.94305e-05
CDR2L	897.251	0.451471	0.10273	4.3805e-06	3.94802e-05
SGMS2	778.759	0.805428	0.193099	4.39747e-06	3.96091e-05
SLC25A37	1475.17	0.594707	0.13863	4.42629e-06	3.98446e-05
MUM1	752.177	-0.535608	0.123865	4.45874e-06	4.01125e-05
MAK	10.4061	2.81119	0.704031	4.48181e-06	4.02957e-05
SPICE1	552.556	-0.454765	0.103907	4.51214e-06	4.05439e-05
ST3GAL1	3988.51	1.058	0.260648	4.633e-06	4.16048e-05
N4BP2L2-IT2	39.5976	-1.53344	0.386847	4.65141e-06	4.17449e-05
LOC100132815	174.837	-0.57328	0.133636	4.66711e-06	4.18606e-05
EFNB2	330.092	1.15252	0.285926	4.68535e-06	4.19989e-05
DEXI	1073.34	0.369596	0.0833275	4.72279e-06	4.2309e-05
SPIRE1	2105.42	0.503233	0.116068	4.73459e-06	4.23892e-05
TK2	922.843	-0.466773	0.107095	4.79048e-06	4.28639e-05
KCTD18	424.702	-0.575897	0.134639	4.84698e-06	4.33433e-05
BMS1P2	35.7699	-1.65852	0.420644	4.87324e-06	4.3552e-05
CD276	3014.07	0.406611	0.0924742	4.95006e-06	4.4212e-05
AMACR	301.768	-0.642061	0.151967	4.96263e-06	4.42977e-05
ZNF221	117.948	-0.858159	0.208585	4.982e-06	4.4444e-05
CEP250	1749.45	-0.615963	0.145163	4.98881e-06	4.44515e-05
CHD9	2869.3	-0.520913	0.120787	4.98649e-06	4.44515e-05
AGAP5	84.4825	-0.959269	0.235571	4.99758e-06	4.4503e-05
TYW1B	58.6639	-0.990312	0.243826	5.03491e-06	4.48086e-05
WIPF2	662.781	-0.374596	0.084838	5.04882e-06	4.49056e-05
ZNF155	364.376	0.600167	0.141051	5.05597e-06	4.49423e-05
NIFK-AS1	87.5591	-0.862107	0.209721	5.0632e-06	4.49797e-05
NR5A2	86.6808	1.06626	0.263895	5.06644e-06	4.49817e-05
BTN3A1	638.199	-0.415395	0.0948015	5.07788e-06	4.50563e-05
HECTD4	665.632	-0.477236	0.110003	5.09049e-06	4.51414e-05
RSC1A1	263.26	0.612557	0.144265	5.10199e-06	4.52164e-05
UXS1	1347.07	0.405212	0.0922535	5.11195e-06	4.52777e-05
EHHADH	293.951	-0.562582	0.131662	5.17316e-06	4.57926e-05
CLN8	843.925	0.433693	0.0993409	5.25564e-06	4.64951e-05
SUGP2	2617.66	-0.40717	0.0930294	5.28327e-06	4.67117e-05
ZNF20	316.142	0.541409	0.126413	5.32099e-06	4.70173e-05
SLFN12	539.682	-0.499007	0.115763	5.33736e-06	4.7134e-05
HOMER1	776.532	0.792404	0.191916	5.41065e-06	4.77529e-05
NUDT11	906.817	0.365663	0.0830754	5.57208e-06	4.91485e-05
RBM12B	974.457	-0.469118	0.108591	5.65623e-06	4.98612e-05
CLASP1	2657.39	-0.269099	0.0603173	5.6604e-06	4.98685e-05
LYRM7	497.871	-0.503003	0.11719	5.74216e-06	5.0529e-05
SGPP1	569.174	0.459817	0.106252	5.73979e-06	5.0529e-05
LOC100506472	10.2302	-2.83403	0.710468	5.77384e-06	5.07777e-05
POLDIP3	3137.46	-0.393079	0.0899161	5.7797e-06	5.07993e-05
ZNF200	463.957	0.510307	0.119052	5.82343e-06	5.11534e-05
RFX2	105.992	0.805716	0.196498	5.87482e-06	5.15744e-05
ECE2	262.815	0.615595	0.146247	5.89474e-06	5.17188e-05
ZFAND5	3910.04	0.56623	0.133457	5.91429e-06	5.18597e-05
KCNK2	39.6029	1.28347	0.324983	6.0572e-06	5.30816e-05
SIX1	443.349	0.535853	0.125837	6.06928e-06	5.31562e-05
WBP1L	1147.99	-0.351105	0.0799659	6.11521e-06	5.3527e-05
HSF2	843.601	0.398652	0.0915921	6.239e-06	5.45784e-05
SIK2	1155.84	0.373439	0.0854185	6.24942e-06	5.46375e-05
LOC101060376	118.539	-0.952463	0.237068	6.31216e-06	5.51536e-05
AKAP10	1008.18	-0.438634	0.101645	6.37883e-06	5.57034e-05
LOC100506022	36.6163	-1.23821	0.31362	6.47273e-06	5.64903e-05
SLC25A28	818.43	0.396568	0.0912527	6.50586e-06	5.67462e-05
HGS	4520.4	0.44803	0.10409	6.59949e-06	5.75291e-05
LOC101927086	72.4298	1.11033	0.280779	6.62085e-06	5.76816e-05
POPDC3	639.352	0.641167	0.153877	6.63302e-06	5.77538e-05
PSPC1	2151.16	0.335742	0.0765802	6.67445e-06	5.80806e-05
GNA12	3379.69	0.308766	0.0701824	6.77541e-06	5.89247e-05
OSBPL7	129.918	-1.17117	0.297722	6.79262e-06	5.90054e-05
ZC3H10	320.629	-0.531013	0.1254	6.79046e-06	5.90054e-05
MALSU1	1036.36	0.351058	0.0803608	6.80931e-06	5.91159e-05
LOC100190986	211.697	-0.891779	0.22169	6.83096e-06	5.92693e-05
ZNF133	654.942	-0.459374	0.107354	6.98801e-06	6.05967e-05
NOP16	2112.17	0.680552	0.164829	7.01189e-06	6.07683e-05
KANSL1L	222.866	-0.652071	0.157296	7.02618e-06	6.08567e-05
IER5	1976.72	0.455265	0.106359	7.17157e-06	6.208e-05
CERS5	1233.69	0.353041	0.0811326	7.33982e-06	6.34995e-05
TLE4	837.183	0.534018	0.126656	7.36253e-06	6.3659e-05
C18orf21	522.783	0.401856	0.093177	7.42378e-06	6.41513e-05
AMOTL1	4054.42	0.448695	0.105455	7.50575e-06	6.4822e-05
GATSL3	124.058	-1.09194	0.278138	7.61781e-06	6.57516e-05
ATP1A1OS	66.6623	-1.12363	0.287288	7.67731e-06	6.62026e-05
TMED5	2399.92	0.417008	0.0970922	7.67895e-06	6.62026e-05
MGC57346	187.09	-0.644658	0.156003	7.72233e-06	6.65381e-05
SECISBP2L	1877.68	0.384023	0.0889672	7.84151e-06	6.75258e-05
KCTD20	4157.53	0.294683	0.0673986	7.99014e-06	6.8766e-05
CMKLR1	136.814	1.66029	0.436662	8.00428e-06	6.88479e-05
PTPRN	117.842	0.86358	0.215961	8.02611e-06	6.89958e-05
ENTHD2	288.26	-0.491689	0.116425	8.06699e-06	6.92898e-05
SLC7A5	2631.81	0.478953	0.113075	8.06962e-06	6.92898e-05
ZBTB12	111.131	-0.824815	0.205396	8.07813e-06	6.93229e-05
C1orf172	10.4096	-2.36832	0.610181	8.16261e-06	7.00075e-05
BTG1	3008.91	0.475431	0.111875	8.25594e-06	7.07672e-05
RAB23	1818.04	0.357033	0.0826171	8.29535e-06	7.10642e-05
NPLOC4	4264.54	0.358172	0.0829531	8.42449e-06	7.21289e-05
ZNF630	44.0543	-1.12972	0.29	8.45827e-06	7.23766e-05
GLI2	375.72	0.782206	0.194312	8.51312e-06	7.28041e-05
UBASH3B	3266.04	0.549568	0.131426	8.6011e-06	7.35142e-05
THUMPD1	1866.26	0.409309	0.095469	8.63268e-06	7.37418e-05
FRMD4A	1935.38	0.734338	0.181425	8.67598e-06	7.40692e-05
SREK1IP1	1039.31	0.480592	0.113978	8.75647e-06	7.47135e-05
ADORA2A	20.0332	1.87011	0.492703	8.85981e-06	7.5552e-05
MPHOSPH9	1344.6	-0.434222	0.102287	8.88998e-06	7.57659e-05
MAPKAPK5-AS1	542.676	0.399756	0.0935671	8.94348e-06	7.61782e-05
LOC101926980	31.6227	-1.28678	0.334172	8.96995e-06	7.636e-05
KIAA1407	71.9443	-1.1741	0.303381	8.97777e-06	7.63829e-05
NAIP	153.762	-0.612101	0.148729	9.01127e-06	7.66241e-05
TLR6	117.743	0.75946	0.188558	9.04877e-06	7.6899e-05
C5orf42	1126.49	-0.588121	0.142702	9.05765e-06	7.69306e-05
DHRS4-AS1	313.512	-0.664902	0.16333	9.20202e-06	7.80678e-05
LOC102724356	11.5852	-2.24869	0.5893	9.19858e-06	7.80678e-05
LOC101927610	17.2821	-1.71136	0.448098	9.24048e-06	7.83494e-05
ARHGEF9	537.554	-0.50341	0.120364	9.34191e-06	7.91643e-05
CDKN2C	452.718	-0.669172	0.164705	9.36101e-06	7.9281e-05
ANKLE2	3551.53	0.427324	0.100889	9.38708e-06	7.94567e-05
GANC	296.167	-0.479186	0.114091	9.40677e-06	7.95781e-05
ZSCAN25	572.771	0.457784	0.108609	9.47715e-06	8.01279e-05
MIER1	1396.03	0.333509	0.0774345	9.55629e-06	8.07512e-05
ZNF787	670.504	0.557141	0.134587	9.58555e-06	8.09525e-05
WDR53	376.67	0.611129	0.148931	9.60531e-06	8.10734e-05
BTN2A1	1146.39	0.348716	0.0811992	9.62142e-06	8.11633e-05
GGA3	523.68	-0.456871	0.108636	9.63635e-06	8.12433e-05
KIAA0753	900.054	-0.503714	0.120766	9.70286e-06	8.17577e-05
SLC25A36	1029.73	-0.471508	0.11235	9.7332e-06	8.1967e-05
RPUSD1	929.419	0.492283	0.117716	9.79546e-06	8.24447e-05
APCDD1L	94.6316	0.738288	0.183905	1.00038e-05	8.41503e-05
CXXC5	1249.11	0.95712	0.245203	1.01305e-05	8.51683e-05
IL21R	123.062	-0.847822	0.214886	1.0223e-05	8.58977e-05
DDX21	14775.5	0.808638	0.202599	1.026e-05	8.61597e-05
SP3	3657.65	0.270881	0.0625257	1.03503e-05	8.68691e-05
GRAMD2	20.7864	-1.59879	0.424125	1.03727e-05	8.7008e-05
ACSL4	9392.4	0.686393	0.170431	1.04245e-05	8.73933e-05
OAT	5963.97	0.293496	0.0680165	1.05846e-05	8.86852e-05
MKS1	418.154	-0.45739	0.109327	1.07232e-05	8.9796e-05
FAM101B	2858.94	0.340174	0.0795614	1.08381e-05	9.07071e-05
ARHGEF26	212.076	0.66728	0.165562	1.09513e-05	9.16032e-05
NS3BP	74.0272	-0.897003	0.229697	1.09949e-05	9.19167e-05
CEP44	513.659	-0.542923	0.13201	1.10807e-05	9.25814e-05
VAPB	1142.23	-0.286682	0.0666291	1.11275e-05	9.29203e-05
GFPT2	3793.9	0.644743	0.159192	1.1139e-05	9.29645e-05
BMS1P4	96.7828	-0.874995	0.223662	1.11523e-05	9.30231e-05
RNMT	1601.92	0.42595	0.10133	1.1197e-05	9.33441e-05
CERK	5143.7	0.409132	0.0971677	1.13207e-05	9.43226e-05
ZBTB10	619.387	0.553119	0.134829	1.13896e-05	9.48433e-05
HDHD3	161.484	-0.618853	0.15285	1.1463e-05	9.54012e-05
GPATCH2L	2331.27	0.405197	0.0960787	1.14875e-05	9.55512e-05
PCGF6	502.887	0.414674	0.0986154	1.14981e-05	9.55865e-05
C15orf38	1013.38	-0.368917	0.0870526	1.15141e-05	9.5666e-05
CABLES1	770.874	0.585625	0.143589	1.15491e-05	9.58767e-05
ZNFX1	2936.27	0.47903	0.115331	1.15523e-05	9.58767e-05
CLPX	1723.92	0.28194	0.0655927	1.15891e-05	9.61281e-05
ZCCHC8	756.007	-0.409693	0.0974692	1.16276e-05	9.63936e-05
MIR143HG	61.3781	-2.05693	0.561936	1.16884e-05	9.68441e-05
DBN1	10298.6	0.37208	0.0878882	1.1756e-05	9.73496e-05
ZNF783	292.64	-0.521886	0.12684	1.18216e-05	9.78388e-05
IL6R	368.941	0.969197	0.251176	1.18731e-05	9.82106e-05
NUP153	4444.23	0.544732	0.133187	1.19746e-05	9.89948e-05
TUBB6	20660.3	0.424933	0.101434	1.23798e-05	0.00010228
TUFT1	409.89	0.561373	0.137735	1.23858e-05	0.00010228
ARIH2	3444.24	0.333125	0.0784171	1.25485e-05	0.00010357
NCOA4	10992.3	0.260784	0.0608628	1.26375e-05	0.00010424
ZNF239	282.868	-0.753189	0.191286	1.29282e-05	0.00010658
EFNA4	190.318	-0.665316	0.166988	1.31026e-05	0.00010796
PABPC1L	95.9219	-0.753011	0.191209	1.31803e-05	0.00010854
ZNF713	30.562	-1.15352	0.304426	1.33158e-05	0.0001096
ZNF253	136.046	-0.893184	0.231634	1.33721e-05	0.00011
LARP6	1123.41	-0.343108	0.0812905	1.34141e-05	0.00011028
MID1IP1	1410.28	-0.492499	0.120075	1.35657e-05	0.00011147
NARFL	581.008	-0.571255	0.141444	1.36818e-05	0.00011236
LOC102606465	149.202	-0.640744	0.160531	1.38232e-05	0.00011346
C3orf18	299.342	-0.741473	0.188823	1.38504e-05	0.00011362
PIGM	241.537	-0.4681	0.113728	1.39959e-05	0.00011475
EXOC1	1766.21	-0.371765	0.0887054	1.40667e-05	0.00011527
PLEKHG3	347.188	0.57245	0.141892	1.42513e-05	0.00011672
MTF1	607.593	0.503949	0.123513	1.42761e-05	0.00011685
ATG4D	486.581	0.450617	0.109412	1.4696e-05	0.00012022
ZNF226	494.917	-0.441369	0.107073	1.48958e-05	0.00012179
WDR20	794.267	0.360628	0.0861545	1.50102e-05	0.00012266
ID4	18.258	1.7104	0.467536	1.50211e-05	0.00012268
METAP1D	125.284	-0.615062	0.154139	1.50905e-05	0.00012318
DPY19L2P2	42.1403	-1.02649	0.27082	1.51188e-05	0.00012334
FBN2	5620.41	-0.713675	0.182105	1.51734e-05	0.00012365
SBNO2	1556.99	0.707498	0.180155	1.51657e-05	0.00012365
LOC440354	453.184	0.546312	0.135336	1.53592e-05	0.0001251
HCG27	14.4028	-2.15188	0.591128	1.55629e-05	0.00012669
PPP1R2	1197.9	0.32264	0.0767437	1.56228e-05	0.00012711
CSF2	30.6041	2.41112	0.671146	1.56483e-05	0.00012725
RNF138	589.002	0.583669	0.145782	1.56733e-05	0.00012738
IL1RL1	17.5369	1.93148	0.530567	1.56947e-05	0.00012748
PPP1R18	2986.9	0.356928	0.0854727	1.5808e-05	0.00012833
ZNF83	572.442	-0.489015	0.12016	1.58483e-05	0.00012859
CASS4	22.6903	1.48764	0.404083	1.59403e-05	0.00012914
DHFRL1	218.993	-0.521273	0.128874	1.59598e-05	0.00012914
FLJ38717	65.1888	-1.033	0.274984	1.59521e-05	0.00012914
TRIM27	2348.99	-0.280822	0.0664636	1.59457e-05	0.00012914
ZNF154	61.1823	-1.30087	0.352654	1.59293e-05	0.00012914
NRG1	735.128	1.15315	0.310027	1.60931e-05	0.00013015
RC3H1	1357.07	0.369777	0.0888446	1.61364e-05	0.00013043
WASL	1097.36	0.389272	0.0939727	1.64742e-05	0.00013309
MPP6	871.65	0.41414	0.100472	1.65379e-05	0.00013353
CYP2R1	179.288	-0.587512	0.147439	1.65649e-05	0.00013368
ETV6	548.785	0.673107	0.171484	1.68101e-05	0.00013558
CBLN2	13.2392	2.3339	0.643632	1.6969e-05	0.00013672
GIT2	1431.81	-0.363816	0.0876568	1.69645e-05	0.00013672
CREB3L2	2334.49	0.507522	0.125245	1.70043e-05	0.00013693
SNAPC3	1360.5	-0.317785	0.0759691	1.7166e-05	0.00013815
TNFAIP8	864.709	0.848353	0.222227	1.72552e-05	0.0001388
CDK7	1811.71	0.386564	0.0935337	1.72945e-05	0.00013904
DTX3L	1508.29	-0.396886	0.0963323	1.73728e-05	0.00013959
SMUG1	754.099	-0.384443	0.0931096	1.74795e-05	0.00014037
SH3GL1P1	13.1215	-1.86749	0.510756	1.76025e-05	0.00014128
ZNF815P	13.3447	-2.04528	0.56368	1.7625e-05	0.00014139
FBXO36	237.123	0.544406	0.136002	1.77001e-05	0.00014192
PDE3A	65.0538	1.55459	0.431288	1.79398e-05	0.00014376
MORC2	1098.09	-0.427494	0.104673	1.82084e-05	0.00014576
SMIM15	1813.54	0.436733	0.107139	1.82052e-05	0.00014576
GPATCH1	381.776	-0.447855	0.110119	1.83129e-05	0.00014651
ZNF44	188.718	-0.550577	0.138034	1.83587e-05	0.0001468
MSS51	45.7297	-1.15119	0.311948	1.84075e-05	0.00014711
THTPA	373.07	-0.520451	0.129879	1.84208e-05	0.00014714
TEX10	2301.98	0.510381	0.127022	1.85622e-05	0.00014819
ZNF470	239.379	-0.785562	0.205134	1.86677e-05	0.00014895
ZNF117	157.704	-0.89581	0.237281	1.86949e-05	0.00014909
SCXB	30.1595	1.63966	0.4558	1.87206e-05	0.00014921
HEMK1	1094.91	-0.391666	0.095479	1.91462e-05	0.00015252
METAP2	4651.96	0.391005	0.0959507	1.91865e-05	0.00015276
THEM4	605.244	0.357269	0.0865614	1.94763e-05	0.00015499
AKAP9	2130.26	-0.512112	0.128088	1.96495e-05	0.00015628
ANKRD54	573.177	-0.457239	0.113111	1.96658e-05	0.00015633
BTG2	485.704	-0.41855	0.102738	1.97506e-05	0.00015692
DKFZP434I0714	126.368	-0.712912	0.184768	1.98451e-05	0.00015759
IPP	418.025	-0.416376	0.102197	1.98721e-05	0.00015767
NSL1	970.311	-0.354484	0.0860308	1.9877e-05	0.00015767
MAGOH	740.239	0.432955	0.106616	2.00721e-05	0.00015913
B4GALT5	1954.79	0.466132	0.115868	2.03963e-05	0.00016162
C7orf25	478.308	-0.410542	0.100829	2.04684e-05	0.00016202
SNX18	2683.6	0.468913	0.116389	2.04624e-05	0.00016202
DR1	2192.56	0.354909	0.0861364	2.05704e-05	0.00016274
ARF6	3965.35	0.472622	0.117541	2.08031e-05	0.00016449
CCDC14	2070.26	-0.535061	0.134876	2.08237e-05	0.00016457
AAED1	514.112	0.386884	0.0946154	2.08746e-05	0.00016488
CCND3	3460.75	0.329969	0.0798589	2.09577e-05	0.00016545
ZNF586	496.576	0.370231	0.0902759	2.09743e-05	0.00016549
LOC101929475	20.9645	1.54047	0.427679	2.09975e-05	0.00016559
ANKRD37	115.025	-1.07455	0.292901	2.10679e-05	0.00016601
TMEM55A	644.906	0.336454	0.0815723	2.1073e-05	0.00016601
SMN1	1570.47	0.464372	0.115364	2.11138e-05	0.00016624
C16orf45	2381.15	0.625994	0.160687	2.13853e-05	0.00016829
MAP3K2	1881.26	0.517713	0.130128	2.14079e-05	0.00016838
HIST2H3C	10831.3	1.07168	0.291913	2.15158e-05	0.00016905
USP16	3178.9	0.470041	0.117186	2.15071e-05	0.00016905
LNX2	448.338	-0.488479	0.122288	2.17005e-05	0.00017041
LOC102724169	49.25	1.01163	0.273737	2.179e-05	0.00017102
TAOK2	1990.16	-0.332874	0.0808496	2.18555e-05	0.00017145
WDR25	495.591	-0.546031	0.138377	2.1965e-05	0.00017222
RUNX1T1	79.3924	-1.06868	0.29161	2.21559e-05	0.00017362
YTHDC1	1941.53	0.36174	0.0883146	2.22424e-05	0.00017421
HERC2	1844.8	-0.350661	0.0855677	2.23093e-05	0.00017455
NSUN2	2712.27	0.556946	0.14147	2.22978e-05	0.00017455
SNHG12	392.5	0.59648	0.152687	2.23612e-05	0.00017486
GEN1	526.945	-0.843781	0.225344	2.25024e-05	0.00017587
INPP5B	1108.9	-0.382528	0.0939531	2.25207e-05	0.00017592
FAM83F	8.57298	2.87045	0.794965	2.25917e-05	0.00017639
GLUL	8722.15	0.235881	0.0565429	2.30748e-05	0.00018006
NBPF12	428.98	-0.624977	0.161252	2.30877e-05	0.00018007
APLN	80.035	-1.51954	0.43024	2.34542e-05	0.00018283
NEK9	2374.14	-0.34935	0.085464	2.35199e-05	0.00018325
RUNX1	701.157	0.571772	0.146123	2.36698e-05	0.00018432
TIGD1	160.979	-0.578881	0.148278	2.37089e-05	0.00018453
SKIDA1	22.7064	-1.50108	0.420755	2.37676e-05	0.00018489
RAB9A	790.495	0.357793	0.0877429	2.38868e-05	0.00018568
TOX	1201.06	-0.544893	0.138763	2.38942e-05	0.00018568
ZNF474	20.2805	1.35255	0.375988	2.40342e-05	0.00018667
DYNC1H1	14559.8	-0.476578	0.119867	2.41275e-05	0.0001873
DOLPP1	631.174	-0.601697	0.155119	2.4275e-05	0.00018834
ZNF622	1909.71	0.307874	0.0748847	2.44171e-05	0.00018935
ZNF304	605.748	0.46085	0.115441	2.4492e-05	0.00018983
RPS16	14468.1	0.353182	0.0869453	2.46282e-05	0.00019079
EMC6	892.758	0.416354	0.103392	2.46411e-05	0.00019079
C11orf95	1153.05	0.370328	0.0911593	2.46901e-05	0.00019107
DPF2	1387.66	-0.377073	0.0930432	2.4797e-05	0.00019179
SERPINE2	1630.95	0.440888	0.110079	2.48192e-05	0.00019187
TCF12	4413.94	-0.518944	0.131839	2.49032e-05	0.00019241
CARHSP1	4844.74	0.317686	0.0774869	2.49483e-05	0.00019266
DYNC1LI2	3653.48	-0.266217	0.0647068	2.51736e-05	0.0001943
HNRNPF	11068.7	0.322411	0.0787556	2.52555e-05	0.00019483
SLAIN2	1540.5	0.43128	0.107637	2.54327e-05	0.0001961
KIAA1919	233.843	-0.603094	0.155931	2.54913e-05	0.00019645
ACVR1B	623.984	0.615622	0.159621	2.59803e-05	0.00020011
ZNF468	604.184	0.449148	0.112774	2.60193e-05	0.00020031
PJA2	5566.8	0.364265	0.0901085	2.60408e-05	0.00020037
SAMD4B	965.249	0.361373	0.0890652	2.60849e-05	0.00020061
DCTN6	1245.7	0.261641	0.0634066	2.62808e-05	0.00020201
CABYR	213.107	-0.499207	0.126725	2.63968e-05	0.0002028
SLC12A6	308.332	-0.480276	0.121458	2.66546e-05	0.00020467
DNMT3B	145.528	-0.596529	0.154564	2.69127e-05	0.00020655
LLPH	1437.22	0.446804	0.112305	2.7134e-05	0.00020814
KIF27	117.627	-0.826506	0.22298	2.72207e-05	0.00020859
LOC100506571	21.6603	-1.97881	0.572561	2.72108e-05	0.00020859
TGS1	1500.61	0.433774	0.108717	2.73949e-05	0.00020982
LOC339803	304.248	-0.449976	0.113338	2.75026e-05	0.00021053
WDR44	1009.38	0.440234	0.110731	2.81462e-05	0.00021535
SIPA1L1	2090.66	0.396957	0.0990151	2.83132e-05	0.00021652
YAP1	4519.5	0.279819	0.068269	2.84932e-05	0.00021778
FAM131A	449.541	0.474475	0.120309	2.85641e-05	0.00021821
C1orf52	677.188	0.468321	0.118616	2.86228e-05	0.00021855
EPG5	2434.09	-0.624889	0.163512	2.86795e-05	0.00021887
QPCT	197.4	0.574482	0.148658	2.87905e-05	0.0002196
LOC100996761	12.6164	2.30895	0.666029	2.89465e-05	0.00022068
LRRC37A4P	301.293	-0.527481	0.135448	2.9085e-05	0.00022162
MVK	1358.48	-0.571905	0.149359	2.91507e-05	0.00022201
PWP1	4151.04	0.465039	0.117895	2.92862e-05	0.00022293
JMJD1C	3049.81	0.550753	0.142105	2.93682e-05	0.00022344
ZNF554	99.4625	-0.88417	0.241609	2.97263e-05	0.00022604
SETD3	2693.25	0.335909	0.0830354	2.97879e-05	0.0002264
TNRC6A	2234.35	-0.466024	0.118443	2.98655e-05	0.00022687
PPP1R10	1761.6	-0.452234	0.114651	2.99206e-05	0.00022717
SIN3A	1631.54	0.396207	0.0990845	2.9985e-05	0.00022755
CD274	572.724	1.79007	0.521322	3.00224e-05	0.00022771
ZNF37A	699.135	-0.49878	0.127566	3.02579e-05	0.00022938
NAPB	173.498	-0.521443	0.133986	3.02948e-05	0.00022955
USP28	1350.47	-0.325846	0.0805334	3.03262e-05	0.00022967
SCG2	20.6562	1.47489	0.420087	3.05204e-05	0.00023102
TMEM39A	1974.65	0.372103	0.0927805	3.07116e-05	0.00023235
SNAPC4	362.721	0.593689	0.154986	3.08869e-05	0.00023356
RNPS1	4666.46	0.444579	0.112554	3.09362e-05	0.00023381
FAM185A	138.462	-0.576475	0.150157	3.10492e-05	0.00023438
GYPC	4552.16	0.356733	0.0887631	3.10474e-05	0.00023438
ING1	335.967	0.404556	0.101653	3.10587e-05	0.00023438
MGAT1	5400.48	0.297105	0.0731462	3.11034e-05	0.0002346
ZNF778	318.529	0.666006	0.176439	3.13203e-05	0.00023612
LINC00338	105.405	-0.855218	0.233436	3.14593e-05	0.00023704
RAPGEF1	1313.53	0.406189	0.102199	3.15001e-05	0.00023723
TSC22D3	3477.32	-0.961657	0.267185	3.15189e-05	0.00023725
ZFAT	433.63	-0.449014	0.114066	3.155e-05	0.00023737
SEC62	3445.81	0.346052	0.0860355	3.16929e-05	0.0002382
SYDE1	2376.5	0.408502	0.102921	3.16807e-05	0.0002382
RP11-983P16.4	18.5569	-1.48446	0.423141	3.18436e-05	0.00023921
RPS7	52176.4	0.283641	0.0697757	3.23808e-05	0.00024313
DNAJB6	4184.66	0.350903	0.0874334	3.24157e-05	0.00024326
NOB1	2448.57	0.28654	0.0705784	3.24991e-05	0.00024377
ABL1	4414.31	0.414304	0.104673	3.29894e-05	0.00024732
ZNF19	51.8787	-0.93117	0.258038	3.33531e-05	0.00024992
LOC100996741	40.2495	-1.13198	0.319329	3.35992e-05	0.00025164
HTR1B	34.9205	1.1004	0.30997	3.36228e-05	0.00025169
ELMOD3	396.393	-0.54282	0.141253	3.37757e-05	0.00025271
TTLL5	1009.27	-0.309736	0.0768075	3.38029e-05	0.00025278
MRGBP	1216.26	0.357578	0.0895385	3.44529e-05	0.00025752
ZDHHC5	3111.61	0.298217	0.0738594	3.4653e-05	0.00025888
SF1	1840.75	0.421252	0.106975	3.50988e-05	0.00026208
FIBIN	3936.83	-0.434332	0.110719	3.51548e-05	0.00026237
ANKRD50	1411.57	-0.362463	0.0910212	3.53192e-05	0.00026346
SLC16A12	69.9073	-0.940666	0.262093	3.56712e-05	0.00026595
TGFB1	590.856	0.661067	0.176624	3.58962e-05	0.0002675
EML1	1007.1	0.398454	0.100913	3.59285e-05	0.0002676
[truncated: 12,893 more rows]

## Sheet: Figure 3D 3E 3H 3J
	Gene	Replicate#1	Replicate#2	Replicate#3	Mean Ct	ΔCt	Relative Expression
Samples
HISMC P3 PCL n=1 Aligned Unloaded	YWHAZ	18.339	18.361	18.691	18.46
	MLK2	23.636	24.199	24.161	24	-5.53493	0.0215684
	AMP	25.165	25.262	25.422	25.28	-6.81922	0.00885544
	EPI	30.499	30.707	30.674	30.63	-12.1627	0.000218107
	CARMN	27.843	27.504	27.765	27.7	-9.24019	0.00165358
Samples
HISMC P3 PCL n=2 Aligned Unloaded	YWHAZ	18.211	18.193	18.266	18.22
	MLK2	23.976	24.286	24.052	24.1	-5.88147	0.0169629
	AMP	25.264	25.369	25.237	25.29	-7.06647	0.00746074
	EPI	30.944	31.068	30.636	30.88	-12.6593	0.000154591
	CARMN	27.279	27.476	27.317	27.36	-9.13395	0.00177995
Samples
HISMC P3 PCL n3 Aligned Unloaded	YWHAZ	18.27	18.384	18.562	18.41
	MLK2	24.056	24.031	24.354	24.15	-5.74165	0.0186892
	AMP	24.572	24.464	24.633	24.56	-6.15083	0.0140739
	EPI	29.25	29.567	29.79	29.54	-11.1304	0.000446076
	CARMN	28.064	28.215	28.033	28.1	-9.69829	0.00120372
HISMC P3 PCL n=4 Aligned Unloaded	YWHAZ	18.939	18.976	16.278	18.06
	MLK2	24.571	24.251	24.202	24.34	-5.93617	0.0163318
	AMP	24.472	24.777	24.625	24.62	-6.21935	0.0134211
	EPI	30.024	30.984	30.727	30.58	-12.1729	0.000216564
	CARMN	25.976	25.798	25.959	25.91	-7.50564	0.00550272
Water control	YWHAZ	NA
Water control	MLK2	NA
Water control	AMP	33.86
Water control	EPI	NA
Water control	CARMN	NA
Samples
HISMC P3 PCL n=1 Aligned Loaded	YWHAZ	18.907	18.889	18.835	18.88
	MLK2	25.679	25.773	25.467	25.64	-6.76244	0.00921092
	AMP	19.891	19.821	20.05	19.92	-1.04369	0.485084
	EPI	26.831	26.428	26.68	26.65	-7.7692	0.00458393
	CARMN	31.13	31.197	Undetermined	31.16	-12.2864	0.000200179
Samples
HISMC P3 PCL n=2 Aligned Loaded	YWHAZ	18.674	18.397	18.474	18.51
	MLK2	25.149	25.077	25.266	25.16	-6.6493	0.00996231
	AMP	19.698	19.874	19.811	19.79	-1.27957	0.411919
	EPI	26.713	26.501	26.343	26.52	-8.00401	0.00389541
	CARMN	30.001	29.922	29.692	29.87	-11.3567	0.000381322
Samples
HISMC P3 PCL n=3 Aligned Loaded	YWHAZ	18.502	18.905	18.347	18.58
	MLK2	25.491	25.738	25.529	25.59	-7.00111	0.00780648
	AMP	19.873	19.821	19.832	19.84	-1.25694	0.41843
	EPI	26.418	25.808	25.537	25.92	-7.33622	0.00618837
	CARMN	31.162	30.445	30.099	30.57	-11.984	0.000246863
Samples
HISMC P3 PCL n=4 Aligned Loaded	YWHAZ	18.841	18.966	18.853	18.89
	MLK2	25.417	25.24	25.346	25.33	-6.44737	0.011459
	AMP	19.59	19.629	19.862	19.69	-0.807206	0.571488
	EPI	24.464	24.349	24.622	24.48	-5.59159	0.0207379
	CARMN	29.459	29.406	29.324	29.4	-10.5097	0.000685909

## Sheet: Figure 3C
LOADED CELLS
Image # (blinded)	Z stacks used	Cytoplasm Area	Cytoplasm Feret	Nucleus Area	Nucleus Feret	Cytoplasm NFKb IntDen	Cytoplasm NFkB RawIntDen	Nucleus NFkB IntDen	Nucleus NFkB RawIntDen	NFkB Background IntDen 1	NFkB Background RawIntDen 1	NFkB Bk intensity area1	NFkB Background IntDen 2	NFkB Background RawIntDen 2	NFkB Bk intensity area2	NFkB Background IntDen 3	NFkB Background RawIntDen 3	NFkB Bk intensity area3	Calculations	nfkb Calculations	nfkb Background volume normalized1	nfkb Background volume normalized2	nfkb Background volume normalized3	NFKB mean Background	Phal Cell raw inten/vol	NFKB Cell adjusted inten	NFKB Cytoplasm raw inten/vol	NFKB Cytoplasm adjusted intensity	NFKB Nucleus raw inten/vol	NFKB Nucleus adjusted intensity	NFKB Nuc:Cyto
19	01:26:00	508.767	36.529	155.287	17.272	295126	4264750	107060	1547082	70.86	1024	1.107	54.53	788	0.83	17.44	252	0.277			925.02	949.398	909.747	928.06	8382.52	7454.47	7688.32	6760.27	9962.73	9034.67	1.33644
22	03:24:00	240.336	34.966	64.357	12.612	154815	2237171	69105.7	998620	53	766	1.246	104.978	1517	2.076	53.354	771	0.969			614.77	730.732	795.666	713.72	9308.51	8594.79	7038.06	6324.34	15516.9	14803.2	2.34066
2025-01-01	05:25:00	334.103	39.909	106.362	14.514	183662	2654037	73843.5	1067085	379.914	5490	3.46	49.202	711	1.038	78.405	1133	1.038			1586.71	684.971	1091.52	1121.07	7943.77	6822.7	6968.23	5847.17	10032.6	8911.51	1.52407
2025-01-02	05:25:00	157.017	26.865	67.471	13.229	67006.2	968282	28381.8	410135	379.914	5490	3.46	49.202	711	1.038	78.405	1133	1.038			1586.71	684.971	1091.52	1121.07	6166.73	5045.67	6233.08	5112.01	6078.69	4957.62	0.969799
2025-02-01	02:22:00	339.155	32.819	154.18	17.105	237365	3430066	109626	1584167	25.328	366	0.415	100.757	1456	1.384	18.546	268	0.415			881.93	1052.02	645.783	859.91	10113.6	9253.65	9979.18	9119.27	10274.8	9414.88	1.03242
2025-02-02	05:25:00	377.216	36.418	177.224	17.439	340325	4917912	188879	2729418	36.4	526	0.415	130.098	1880	1.384	21.729	314	0.415			1267.47	1358.38	756.626	1127.49	13037.4	11909.9	10942.9	9815.42	15401	14273.5	1.45419
2025-04-01	09:28:00	368.911	32.872	102.072	14.051	205619	2971327	75633.1	1092945	58.475	845	0.83	161.17	2329	1.73	101.172	1462	1.938			1018.07	1346.24	754.386	1039.57	8054.32	7014.75	7039.38	5999.82	10707.6	9668.02	1.61139
2025-04-02	09:28:00	455.551	52.207	107.262	15.455	236067	3411319	69702	1007237	58.475	845	0.83	161.17	2329	1.73	101.172	1462	1.938			1018.07	1346.24	754.386	1039.57	7488.34	6448.77	6902.55	5862.98	9390.44	8350.87	1.42434
2025-05-01	05:23:00	497.902	33.294	159.163	16.621	243622	3520484	99805.8	1442255	41.936	606	0.415	47.956	693	1.453	73.492	1062	1.038			1460.24	476.944	1023.12	986.77	7070.64	6083.87	6135.19	5148.42	9061.5	8074.73	1.56839
2025-05-02	07:29:00	291.406	34.719	79.166	12.907	123395	1783132	36630.3	529330	54.115	782	0.415	86.986	1257	1.453	87.124	1259	1.038			1884.34	865.107	1212.91	1320.78	6119.06	4798.28	5907.47	4586.69	6686.33	5365.55	1.16981
2025-06-01	02:18:00	114.943	25.837	69.201	14.579	54619.5	789285	35866.4	518292	118.68	1715	1.73	96.051	1388	1.938	69.409	1003	1.384			991.33	716.202	724.711	810.75	6866.75	6056	5924.38	5113.63	7489.66	6678.91	1.3061
2025-07-01	02:15:00	253.138	23.529	140.202	16.783	96827.2	1399213	57467.9	830447	74.53	1077	1.038	32.317	467	1.107	155.91	2253	4.982			1037.57	421.861	452.228	637.22	5527.47	4890.25	5036.18	4398.96	5923.22	5286	1.20165
2025-08-01	08:27:00	262.895	28.392	113.213	15.182	109474	1581965	54081.5	781511	101.103	1461	1.73	193.625	2798	2.491	92.3835	1335	1.107			844.51	1123.24	1205.96	1057.9	6017.48	4959.57	5347.7	4289.79	6903.02	5845.11	1.36256
2025-08-02	08:18:00	322.893	30.095	118.126	15.531	124656	1801354	49532.3	715773	44.0119	636	1.73	74.668	1079	2.491	34.393	497	1.107			367.63	433.159	448.961	416.58	5578.8	5162.21	5301.54	4884.96	6059.4	5642.82	1.15514
2025-09-01	09:18:00	465.585	29.919	166.083	18.01	129669	1873799	51852.2	749296	253.83	3668	3.875	130.513	1886	2.768	51.4857	744	0.83			946.58	681.358	896.385	841.44	4024.61	3183.17	3754.58	2913.13	4511.58	3670.13	1.25986
2025-09-01	05:19:00	187.258	39.702	80.343	13.553	91848.9	1327273	35914.3	518984	94.321	1363	2.076	63.042	911	1.246	83.318	1204	0.83			656.55	731.14	1450.6	946.1	7087.94	6141.84	7560.11	6614.01	6459.6	5513.51	0.83361
2025-09-02	02:15:00	396.938	47.191	123.801	17.258	164670	2379581	53984.7	780113	176.74	2554	3.875	169.958	2456	2.768	49.7556	719	0.83			659.1	887.283	866.265	804.22	5994.84	5190.63	5855.92	5051.7	6301.35	5497.13	1.08817
2025-11-01	01:15:00	387.319	45.301	148.782	17.992	122098	1764390	43015.2	621597	112.037	1619	2.906	104.079	1504	3.875	103.179	1491	2.906			557.12	388.129	513.076	486.11	4555.39	4069.28	4790.84	4304.73	4177.9	3691.8	0.857613
2025-12-01	06:19:00	456.728	39.4811	228.364	26.8271	232866	3365063	137282	1983812	159.094	2299	0.623	111.968	1618	0.346	113.767	1644	1.107			3690.21	4676.3	1485.1	3283.87	7367.76	4083.89	6048.46	2764.59	8687.06	5403.19	1.95443
2025-12-01	12:25:00	493.681	45.218	107.262	14.986	174245	2517951	39512.6	570981	95.152	1375	1.038	107.539	1554	1.038	272.445	3937	3.875			1324.66	1497.11	1016	1279.26	5100.36	3821.1	5038.49	3759.24	5323.24	4043.98	1.07574
13-1	17:49:00	167.744	31.238	59.236	13.411	70777.6	1022780	31160.5	450289	226.357	3271	2.076	161.585	2335	1.799	46.642	674	0.83			1575.63	1297.94	812.048	1228.54	6097.27	4868.73	5276.03	4047.49	7601.61	6373.07	1.57458
13-2	07:25:00	433.268	37.743	208.642	25.166	309211	4468292	169075	2443242	127.75	1846	1.038	146.57	2118	1.799	10.24	148	0.415			1778.42	1177.32	356.627	1104.12	10313	9208.88	9015.21	7911.09	11710.2	10606.1	1.34066
14-1	06:18:00	391.194	50.817	98.958	14.938	134175	1938911	30147.1	435645	45.8804	663	1.038	43.3891	627	0.554	28.6493	414	0.554			638.73	1131.77	747.292	839.26	4956.39	4117.13	5144.01	4304.75	4402.32	3563.06	0.827704
16-1	02:24:00	265.179	28.655	75.568	12.223	236903	3423395	93880.2	1356628	23.8744	345	0.692	58.6826	848	1.107	53.3541	771	0.83			498.55	766.034	928.916	731.17	12909.8	12178.6	10900	10168.9	17952.4	17221.2	1.69353
16-1	01:22:00	323.1	34.652	145.53	16.622	234528	3389069	119638	1728838	110.445	1596	2.422	80.41	1162	1.246	26.16	378	0.415			658.96	932.584	910.843	834.13	10489.2	9655.1	9349.73	8515.6	11879.6	11045.5	1.29709
16-2	06:26:00	227.879	31.457	82.28	12.04	99512.4	1438015	44895.5	648768	131.62	1902	2.422	86.16	1245	1.246	29.687	429	0.415			785.3	999.197	1033.73	939.41	6310.43	5371.02	5420.69	4481.28	7884.88	6945.47	1.54989
20-1	03:28:00	323.723	32.147	96.674	14.848	160178	2314678	68727.4	993154	117.09	1692	1.661	9.55	138	0.138	71.35	1031	0.554			1018.66	1000	1861.01	1293.22	7150.18	5856.96	5820.44	4527.21	10273.2	8980	1.98356
20-2	02:19:00	222.413	23.775	70.101	13.506	86263.6	1246563	32811.3	474144	76.4	1104	1.661	6.51	94	0.138	60.41	873	0.554			664.66	681.159	1575.81	973.88	5604.72	4630.84	5071.29	4097.42	6763.73	5789.85	1.41305
23-1	04:23:00	305.938	34.466	125.739	15.034	223075	3223568	100788	1456445	28.4417	411	0.554	48.4408	700	0.83	64.2187	928	1.038			741.88	843.374	894.027	826.43	10536.7	9710.24	9806.51	8980.08	11583.1	10756.6	1.19783
24-1	07:22:00	242.619	32.62	68.994	11.883	89410.1	1292032	33405.6	482731	15.8471	229	0.346	71.9692	1040	0.83	270.853	3914	3.114			661.85	1253.01	1256.9	1057.26	5325.35	4268.1	4661.2	3603.95	6996.71	5939.45	1.64804
26-1	01:11:00	193.279	29.559	110.03	16.558	69053.1	997861	35560.2	513867	162.899	2354	2.422	26.7116	386	1.938	65.3951	945	1.938			971.92	199.174	487.616	552.9	5162.8	4609.9	5813.81	5260.91	4670.24	4117.34	0.782629
28-1	07:25:00	188.158	27.58	71.07	11.519	110336	1594423	53611.1	774714	109	1575	1.938	28.03	405	0.623	75.43	1090	1.107			812.69	650.08	984.643	815.81	8473.85	7658.05	7000.79	6184.99	10900.7	10084.9	1.63055
29-1	01:15:00	254.245	27.076	123.178	14.326	104863	1515342	52129.3	753301	19.93	288	0.554	12.39	179	0.415	134.25	1949	1.938			519.86	431.325	1005.68	652.29	5960.16	5307.88	5814.13	5161.85	6115.55	5463.26	1.05839
29-2	04:19:00	288.292	38.169	98.612	16.697	83765.6	1210464	31434	454240	24.22	350	0.554	13.77	199	0.415	148.23	2142	1.938			631.77	479.518	1105.26	738.85	4198.74	3459.89	3986.84	3247.99	4606.34	3867.49	1.19073
30-1	07:28:00	314.035	28.457	83.457	15.492	194922	2816747	65648.4	948661	83.5258	1207	0.623	61.0354	882	0.554	209.057	3021	1.661			1937.4	1592.06	1818.78	1782.75	8969.53	7186.78	8101.75	6319.01	11367.1	9584.32	1.51674
31-1	14:35:00	310.99	38.237	103.594	13.761	87205	1260167	34791.9	502765	55.02	795	1.384	21.38	309	0.484	144.35	2086	1.938			574.42	638.43	1076.37	763.07	4052.11	3289.04	3651.96	2888.89	4853.23	4090.15	1.41582
31-2	12:34:00	290.368	35.523	99.373	15.118	192969	2788516	72372.9	1045833	54.19	783	1.384	22	318	0.484	146.64	2119	1.938			565.75	657.025	1093.39	772.06	9603.39	8831.33	9124.23	8352.18	10524.3	9752.26	1.16763
32-1	06:30:00	366.213	29.37	78.82	12.09	267940	3871902	97424	1407838	90.3075	1305	0.83	144.423	2087	1.107	27.4729	397	0.554			1572.29	1885.28	716.606	1391.39	10572.8	9181.42	8573.85	7182.46	17861.4	16470	2.29309
33-1	01:17:00	451.468	39.717	110.03	15.242	150328	2172339	41124.2	594270	49.27	712	1.73	19.72	285	0.623	25.12	363	0.83			411.56	457.464	437.349	435.46	4811.72	4376.27	4621.83	4186.37	5400.98	4965.52	1.18612
34-1	04:23:00	303.17	32.17	110.791	13.843	154457	2231999	73495.8	1062060	47.818	691	0.415	43.6659	631	0.554	155.287	2244	1.661			1665.06	1138.99	1350.99	1385.01	7362.2	5977.19	6081.43	4696.41	9586.16	8201.14	1.74626
36-1	04:13:00	316.803	53.988	126.361	18.501	78312.2	1131660	32907.4	475532	21.66	313	0.83	30.8637	446	1.246	11.6258	168	0.554			377.11	357.945	303.249	346.1	3572.12	3226.02	3445.29	3099.19	3763.28	3417.18	1.10261
36-2	08:26:00	370.365	42.045	112.037	15.438	251383	3632640	88062.9	1272564	46.7108	675	0.83	99.2345	1434	1.246	40.9671	592	0.554			813.25	1150.88	1068.59	1010.91	9808.27	8797.36	9135.97	8125.06	11358.4	10347.5	1.27353
37-1	05:21:00	396.315	42.682	134.181	17.161	150831	2179607	51120.2	738719	29.41	425	0.277	93.63	1353	1.107	30.31	438	0.277			1534.3	1222.22	1581.23	1445.92	5499.68	4053.77	5496.76	4050.85	5505.39	4059.48	1.00213
38-1	02:18:00	348.912	52.12	151.689	18.741	103549	1496344	51582.6	745400	36.7458	531	1.246	7.05852	102	0.208	41.3131	597	1.038			426.16	490.385	575.144	497.23	4288.6	3791.37	3807.59	3310.36	4914	4416.77	1.33423
40-1	01:14:00	314.173	50.732	123.87	15.415	105032	1517781	48973.8	707702	54.5305	788	1.453	11.2106	162	0.277	77.4361	1119	2.076			542.33	584.837	539.017	555.39	4831.04	4275.64	4256.78	3701.39	5713.26	5157.87	1.39349
40-2	01:14:00	407.318	32.162	167.674	16.501	182884	2642783	74326.1	1074059	54.5305	788	1.453	11.2106	162	0.277	77.4361	1119	2.076			542.33	584.837	539.017	555.39	6488.26	5932.86	6546.06	5990.67	6405.64	5850.24	0.97656
40-3	02:15:00	296.25	24.681	108.369	13.525	103951	1502159	40631.3	587148	56.745	820	1.453	12.5254	181	0.277	83.8026	1211	2.076			564.35	653.43	583.333	600.37	5070.58	4470.21	4870.16	4269.79	5418.04	4817.67	1.12832
41-1	14:35:00	224.004	30.823	73.561	13.979	143174	2068946	71178.1	1028568	64.3571	930	1.038	158.678	2293	1.73	78.9585	1141	1.384			895.95	1325.43	824.422	1015.27	9236.2	8220.93	6915.43	5900.16	13982.5	12967.2	2.19778
44-1	11:26:00	343.861	31.874	120.202	18.335	124742	1802602	52711.3	761711	65.9487	953	1.384	171.965	2485	2.076	162.346	2346	1.938			688.58	1197.01	1210.53	1032.04	5242.24	4210.2	4653.92	3621.88	6336.93	5304.88	1.46468
46-1	09:23:00	606.617	50.076	168.09	18.312	238537	3447006	80199.6	1158935	51.1397	739	0.83	20.6912	299	0.692	20.0683	290	0.692			890.36	432.081	419.075	580.51	5682.34	5101.84	5217.63	4637.12	6894.73	6314.22	1.36167
46-2	03:18:00	465.378	68.582	143.731	15.327	228535	3302469	75497.1	1090981	44.7732	647	0.83	18.0615	261	0.692	22.5596	326	0.692			779.52	377.168	471.098	542.59	7096.31	6553.72	6875.51	6332.92	7590.44	7047.84	1.11289
50-1	14:32:00	289.33	49.358	86.086	21.736	78573.1	1135430	24423.4	352934	84.2178	1217	0.83	80.1349	1158	1.038	40.0675	579	0.83			1466.27	1115.61	697.59	1093.15	3924.34	2831.19	3850.03	2756.88	4099.78	3006.63	1.09059
53-1	10:26:00	272.653	24.456	101.241	15.486	135366	1956130	56312.4	813749	184.006	2659	1.73	52.8697	764	0.83	37.7838	546	0.554			1536.99	920.482	985.56	1147.68	7174.43	6026.75	6664.53	5516.85	8037.74	6890.06	1.24891
53-2	11:27:00	496.034	46.465	121.102	14.379	173529	2507606	36070.7	521244	181.93	2629	1.73	51.9009	750	0.83	36.469	527	0.554			1519.65	903.615	951.264	1124.84	5055.31	3930.47	5297.93	4173.08	4304.17	3179.33	0.761866
56-1	06:23:00	396.8	57.848	106.985	15.339	237374	3430210	66919.5	967028	18.9611	274	0.415	31.6941	458	0.277	132.313	1912	1.107			660.24	1653.43	1727.19	1346.95	8644.68	7297.73	8499.15	7152.2	9038.91	7691.96	1.07547
57-1	15:26:00	424.618	48.439	104.84	17.167	102042	1474571	36988.7	534510	54.7381	791	1.384	35.085	507	0.83	31.6249	457	0.83			571.53	610.843	550.602	577.66	3472.7	2895.04	2939.73	2362.07	5098.34	4520.68	1.91386
59-1	09:26:00	380.468	37.54	106.501	13.007	176620	2552266	48870.1	706203	41.8667	605	1.246	45.4652	657	0.623	50.8629	735	1.107			485.55	1054.58	663.957	734.7	6708.23	5973.53	6738.27	6003.57	6630.95	5896.26	0.982125
59-2	05:24:00	232.793	32.137	111.068	14.236	104852	1515184	60501.6	874286	50.1016	724	1.246	52.2469	755	0.623	69.8932	1010	1.107			581.06	1211.88	912.376	901.77	6508.72	5606.95	5265.13	4363.36	7871.63	6969.86	1.59736
60-1	15:31:00	136.603	24.019	57.991	13.925	62040.1	896518	30337.3	438393	19.5147	282	0.346	268.708	3883	2.422	37.9222	548	0.554			815.03	1603.22	989.17	1135.81	6562.94	5427.14	5827.67	4691.87	7559.67	6423.87	1.36915
64-1	08:29:00	333.273	31.913	114.459	13.897	284250	4107586	144372	2086258	35.5002	513	0.554	60.2742	871	0.83	30.4485	440	0.346			925.99	1049.4	1271.68	1082.36	12325	11242.6	9237.65	8155.3	18227.1	17144.8	2.10229
65-1	12:29:00	409.048	39.449	142.07	18.799	155261	2243613	70284.9	1015661	33.4242	483	0.623	31.0713	449	0.277	22.9056	331	0.554			775.28	1620.94	597.473	997.9	5484.96	4487.07	4599.45	3601.55	7149.02	6151.12	1.70791
66-1	04:20:00	281.58	22.891	119.926	17.4	133564	1930080	77294	1116947	18.5459	268	0.277	16.1239	233	0.277	43.2507	625	1.038			967.51	841.155	602.12	803.59	6854.46	6050.87	5030.08	4226.49	9313.64	8510.04	2.0135
67-1	11:39:00	308.914	32.392	120.341	16.461	266740	3854555	129507	1871460	15.8471	229	0.277	97.9196	1415	1.453	63.2499	914	0.692			826.71	973.847	1320.81	1040.46	12477.8	11437.3	10516.3	9475.87	15551.3	14510.9	1.53135
67-2	14:45:00	517.486	41.897	146.222	18.573	420816	6081059	174060	2515281	15.7087	227	0.277	93.4216	1350	1.453	67.6787	978	0.692			819.49	929.112	1413.3	1053.97	11751.2	10697.2	9604.43	8550.46	17201.8	16147.8	1.88853
68-1	08:25:00	556.17	48.305	142.9	16.693	253980	3670177	53895.3	778821	68.7859	994	1.038	49.894	721	0.83	60.4818	874	0.692			957.61	868.675	1263.01	1029.76	6599.02	5569.26	6996.29	5966.52	5450.11	4420.35	0.740858
70-1	10:30:00	237.914	37.584	67.679	14.348	232770	3363668	73914	1068104	42.3511	612	0.623	17.3695	251	0.277	47.0568	680	0.83			982.34	906.137	819.277	902.59	14138.2	13235.6	13484.7	12582.1	15781.9	14879.3	1.18258
72-1	03:20:00	387.665	35.948	107.331	15.74	195629	2826966	71710.5	1036262	32.9397	476	0.83	44.6347	645	1.038	15.4319	223	0.346			573.49	621.387	644.509	613.13	7292.29	6679.16	6387.75	5774.62	9654.83	9041.69	1.56576
73-1	04:20:00	324.83	40.728	128.576	17.389	176236	2546715	88533.5	1279365	16.1931	234	0.415	77.2285	1116	2.214	49.0636	709	1.246			563.86	504.065	569.021	545.65	7840.15	7294.5	6457.7	5912.06	9950.26	9404.62	1.59075
74-1	06:24:00	361.645	55.977	107.954	16.314	122594	1771560	45381.5	655791	12.1102	175	0.208	48.4408	700	1.107	12.5254	181	0.415			841.35	632.34	436.145	636.61	4898.62	4262.01	4398.14	3761.53	6074.73	5438.12	1.44572
74-2	01:23:00	274.936	34.356	109.615	15.88	128565	1857851	53844.2	778083	12.5254	181	0.208	48.9944	708	1.107	14.7399	213	0.415			870.19	639.566	513.253	674.34	6757.39	6083.06	6531.34	5857	7098.33	6423.99	1.0968
76-1	07:32:00	445.794	37.58	171.965	18.25	202532	2926706	88876.2	1284316	85.0482	1229	1.661	109.476	1582	2.491	71.4156	1032	0.692			739.92	635.086	1491.33	955.44	6565.15	5609.71	5997.87	5042.42	7468.47	6513.03	1.29165
77-1	05:23:00	457.42	46.409	112.383	15.133	225494	3258527	72935.4	1053962	35.1542	508	0.554	104.009	1503	1.661	40.2059	581	0.83			916.97	904.877	700	840.61	7123.71	6283.09	6389.36	5548.74	9378.31	8537.69	1.53867
78-1	06:26:00	236.322	30.781	97.02	16.096	116684	1686150	54305.6	784750	17.0235	246	0.415	45.4652	657	1.038	44.2195	639	1.038			592.77	632.948	615.607	613.78	7134.97	6521.19	6470.83	5857.06	8088.54	7474.76	1.2762
82-1	07:26:00	355.832	38.62	92.176	21.085	165827	2396302	50717.9	732906	56.3989	815	0.83	102.279	1478	1.384	13.0098	188	0.277			981.93	1067.92	678.7	909.52	6734.36	5824.85	6308.96	5399.45	7951.16	7041.64	1.30414
83-1	13:38:00	370.088	39.614	124.147	18.095	164389	2375519	66825.8	965675	71.554	1034	0.83	24.774	358	0.415	32.2477	466	0.415			1245.78	862.651	1122.89	1077.11	6418.8	5341.69	5732.45	4655.34	7778.48	6701.37	1.4395
86-1	10:28:00	289.676	41.985	107.677	18.068	140360	2028284	55618.8	803726	41.4515	599	1.107	39.5831	572	1.246	29.9641	433	0.83			541.1	459.069	521.687	507.29	7001.91	6494.62	6728.38	6221.09	7464.23	6956.95	1.11828
89-1	07:26:00	299.087	36.898	90.308	17.358	192942	2788139	82455	1191526	37.2302	538	0.83	68.0247	983	1.384	88.0239	1272	1.73			648.19	710.26	735.26	697.9	9322.17	8624.26	7647.38	6949.48	13194	12496.1	1.79814
90-1	09:30:00	263.31	30.429	109.338	13.708	164102	2371374	74330.5	1074122	39.3063	568	0.554	65.9487	953	0.692	47.3336	684	0.623			1025.27	1377.17	1097.91	1166.78	9006.02	7839.23	8425.25	7258.46	9823.87	8657.08	1.19269
91-1	09:25:00	358.047	31.485	100.411	12.612	162950	2354729	59165.1	854973	36.9534	534	1.384	65.2567	943	1.384	18.2691	264	0.415			385.84	681.358	636.145	567.78	6576.59	6008.81	5821.22	5253.44	8514.73	7946.95	1.51271
UNLOADED CELLS
Blinded Image#	Z stacks used	Cytoplasm Area	Cytoplasm Feret	Nucleus Area	Nucleus Feret	Cytoplasm NFKb IntDen	Cytoplasm NFkB RawIntDen	Nucleus NFkB IntDen	Nucleus NFkB RawIntDen	NFkB Background IntDen 1	NFkB Background RawIntDen 1	NFkB Bk intensity area1	NFkB Background IntDen 2	NFkB Background RawIntDen 2	NFkB Bk intensity area2	NFkB Background IntDen 3	NFkB Background RawIntDen 3	NFkB Bk intensity area3	Calculations		nfkb Background volume normalized1	nfkb Background volume normalized2	nfkb Background volume normalized3	NFKB mean Background	NFKB Cell raw inten/vol	NFKB Cell adjusted inten	NFKB Cytoplasm raw inten/vol	NFKB Cytoplasm adjusted intensity	NFKB Nucleus raw inten/vol	NFKB Nucleus adjusted intensity	NFKB Nuc:Cyto
2025-01-01	03:16:00	392.717	61.42	77.436	13.177	171849	2483328	36229.7	523542	184.006	2659	4.152	130.721	1889	2.422	64.772	936	1.868			640.41	779.934	501.071	640.47	6323.45	5682.98	6216	5575.52	6760.96	6120.49	1.09774
2025-01-02	03:15:00	461.987	52.521	162.069	17.791	157126	2270567	52971.4	765470	172.657	2495	4.152	125.946	1820	2.422	63.111	912	1.868			600.92	751.445	488.223	613.53	4914.78	4301.26	5018.36	4404.83	4723.11	4109.58	0.932971
2025-03-01	07:21:00	384.689	38.105	90.723	12.2	199559	2883746	57816.6	835486	176.463	2550	0.83	12.11	175	1.246	75.775	1095	0.83			3072.29	140.449	1319.28	1510.67	7496.31	5985.63	6967.68	5457	9209.2	7698.52	1.41076
2025-04-01	03:17:00	324.83	44.665	105.393	17.933	115789	1673222	37196.8	537516	32.248	466	0.83	52.039	752	1.107	83.318	1204	1.038			561.45	679.313	1159.92	800.23	5151.07	4350.84	5175.55	4375.32	5100.11	4299.88	0.982759
2025-05-01	08:20:00	297.842	47.385	90.1	13.884	131024	1893373	42369.2	612262	27.5421	398	0.83	38.0606	550	1.107	85.5326	1236	1.73			479.52	496.838	714.451	563.6	6356.97	5793.37	6166.84	5603.23	6795.36	6231.76	1.11217
2025-06-01	02:13:00	275.49	58.92	109.753	18.122	97576.8	1410046	33261.6	480651	79.9965	1156	1.938	9.75736	141	0.277	65.7411	950	1.038			596.49	509.025	915.222	673.58	5118.32	4444.74	5607.65	4934.07	4379.39	3705.81	0.751065
2025-10-01	04:15:00	476.658	42.391	137.364	17.489	150081	2168759	42412	612880	86.6398	1252	1.661	56.2605	813	0.554	15.9163	230	0.277			753.76	1467.51	830.325	1017.2	4549.93	3532.73	4585.64	3568.44	4461.72	3444.52	0.965275
2025-10-01	09:21:00	311.82	41.14	110.722	15.126	103807	1500078	37516.5	542137	200.13	2892	3.322	50.24	726	1.453	13.979	202	0.554			870.56	499.656	364.621	578.28	4810.72	4232.44	4763.55	4185.27	4896.38	4318.1	1.03174
2025-10-02	08:23:00	387.803	33.815	101.172	13.467	136018	1965546	42290.2	611120	104.009	1503	1.661	151.204	2185	0.554	35.5002	513	0.277			904.88	3944.04	1851.99	2233.64	5068.41	2834.78	4725.33	2491.69	6040.41	3806.77	1.52778
2025-10-02	04:14:00	168.989	31.665	87.609	14.677	99802.2	1442204	49133.3	710007	163.799	2367	3.322	30.587	442	1.453	8.996	130	0.554			712.52	304.198	234.657	417.13	8534.31	8117.18	8997.26	8580.13	8104.27	7687.14	0.895924
13-1	09:25:00	270.3	45.131	111.483	18.515	217235	3139181	105607	1526091	78.1281	1129	1.384	16.8159	243	0.415	35.2926	510	0.83			815.75	585.542	614.458	671.92	11613.7	10941.8	10156.9	9484.99	13689	13017.1	1.37239
14-1	01:20:00	390.087	34.994	122.694	17.894	107302	1550577	38711.3	559402	78.47	1134	1.384	62.14	898	1.661	31.42	454	0.623			819.36	540.638	728.732	696.24	3974.95	3278.71	3706.81	3010.57	4559.33	3863.08	1.28317
14-2	07:24:00	309.26	47.279	108.784	17.227	135829	1962808	51044.3	737622	33.23	481	0.83	55.78	806	1.661	31.14	450	0.623			579.52	485.25	722.311	595.69	6346.79	5751.1	6111.39	5515.69	6780.61	6184.92	1.12133
14-3	09:27:00	390.71	63.475	76.606	16.238	130521	1886104	40353	583126	70.862	1024	0.83	58.613	847	1.661	33.49	484	0.623			1233.73	509.934	776.886	840.18	4827.38	3987.19	4148.24	3308.05	7612.02	6771.83	2.04707
15-1	09:24:00	265.594	50.138	102.003	13.716	152972	2210533	59626.4	861639	206.64	2986	3.322	205.18	2965	3.875	117.09	1692	2.906			898.86	765.161	582.244	748.75	8322.98	7574.22	8245.53	7496.77	8447.19	7698.44	1.0269
15-2		706.336	55.63	165.875	19.207	414965	5996500	111471	1610825	206.64	2986	3.322	205.18	2965	3.875	117.09	1692	2.906			898.86	765.161	582.244	748.75	8489.59	7740.83	8114.69	7365.94	9711.08	8962.32	1.21673
17-1	08:22:00	313.896	55.006	93.906	16.627	163131	2357341	46554.1	672736	237.568	3433	3.114	15.4319	223	0.277	48.9252	707	0.83			1102.44	805.054	851.807	919.77	7509.94	6590.18	7657.64	6737.88	7163.93	6244.16	0.926726
19-1	08:21:00	300.471	38.911	122.97	19.037	72671.8	1050153	30584.2	441961	44.0119	636	0.692	16.1931	234	0.554	39.6523	573	1.522			919.08	422.383	376.478	572.65	3495.02	2922.38	3426.41	2853.77	3594.05	3021.41	1.05874
20-1	05:22:00	281.164	56.013	81.865	17.269	133778	1933180	57376.6	829128	171.757	2482	0.415	35.5694	514	1.661	29.6873	429	0.415			5980.72	309.452	1033.73	2441.3	6875.63	4434.33	5539.68	3098.37	10128	7686.69	2.48088
20-2	08:24:00	229.817	35.764	99.926	15.717	117542	1698554	55184.4	797449	180.823	2613	0.415	34.8082	503	1.661	26.158	378	0.415			6296.39	302.83	910.843	2503.35	7390.9	4887.55	6937.39	4434.04	7980.4	5477.04	1.23523
21-1	06:22:00	284.763	50.98	84.564	14.61	134787	1947762	63932.1	923858	328.567	4748	2.768	526.69	7611	6.851	120.687	1744	1.661			1715.32	1110.93	1049.97	1292.07	6839.94	5547.87	5114.43	3822.36	10925	9632.88	2.52014
22-1	03:19:00	219.783	44.32	76.398	14.598	87919	1270485	31283	452065	199.3	2880	2.906	27.54	398	0.969	151.34	2187	2.906			991.05	410.733	752.581	718.12	5780.63	5062.51	5707.85	4989.73	5917.24	5199.11	1.04196
22-2	04:18:00	333.896	47.219	106.985	16.043	157283	2272838	58534.2	845856	168.71	2438	2.906	21.45	310	0.969	133.42	1928	2.906			838.95	319.917	663.455	607.44	6807.02	6199.58	6288.73	5681.29	7906.31	7298.86	1.28472
23-1	08:20:00	217.499	35.469	66.918	15.081	90799.8	1312114	30742.5	444248	192.17	2777	1.384	117.37	1696	1.384	237.57	3433	3.875			2006.5	1225.43	885.936	1372.62	6032.74	4660.11	5763.45	4390.83	6638.69	5266.07	1.19933
23-2	05:24:00	235.768	40.464	72.315	15.865	111854	1616358	44720.7	646242	230.79	3335	1.384	163.32	2360	1.384	348.64	5038	3.875			2409.68	1705.2	1300.13	1805	6855.71	5050.71	5935.14	4130.13	8936.49	7131.48	1.7267
24-1	05:20:00	236.32	42.53	58.959	11.357	107512	1553615	28278.9	408648	209.26	3024	3.322	155.22	2243	1.73	343.31	4961	2.768			910.3	1296.53	1792.27	1333.03	6574.2	5241.17	6455.57	5122.54	6931.05	5598.02	1.09282
25-1	12:27:00	248.778	39.38	57.506	12.823	117721	1701140	33211.9	479933	91.1379	1317	1.661	32.1785	465	0.415	45.8112	662	0.623			792.9	1120.48	1062.6	991.99	6837.98	5845.99	6384.66	5392.67	8345.79	7353.8	1.36367
25-1	05:18:00	349.397	48.647	99.996	14.96	92102.9	1330944	25053.2	362035	79.79	1153	1.938	24.22	350	1.246	266.7	3854	3.875			594.94	280.899	994.581	623.47	3809.26	3185.79	3884.94	3261.47	3620.49	2997.02	0.918917
26-1	03:16:00	379.5	40.57	95.359	13.733	139374	2014038	38296.1	553402	88.02	1272	2.214	24.36	352	0.415	84.98	1228	1.384			574.53	848.193	887.283	770	5307.08	4537.08	5140.53	4370.53	5803.35	5033.35	1.15166
26-2	13:32:00	302.409	32.762	100.757	14.43	89485.2	1293117	36698.4	530315	25.05	362	0.692	17.09	247	0.208	62.63	905	0.415			523.12	1187.5	2180.72	1297.11	4276.05	2978.94	3782.76	2485.65	5263.31	3966.19	1.59564
26-3	15:36:00	212.932	29.405	90.584	13.812	117363	1695969	63017.4	910641	24.08	348	0.692	18.4	266	0.208	60.48	874	0.415			502.89	1278.85	2106.02	1295.92	7964.84	6668.92	6418.81	5122.89	10053	8757.08	1.7094
28-1	07:22:00	205.112	22.23	69.824	13.097	98473.2	1423000	41882.8	605232	192.794	2786	4.36	116.327	1681	3.875	136.811	1977	2.076			638.99	433.807	952.312	675.04	6937.67	6262.64	6044.65	5369.61	8667.97	7992.93	1.48855
29-1	13:25:00	238.952	41.17	85.048	15.335	91409.8	1320929	31729.2	458507	64.9107	938	1.038	38.9603	563	0.554	90.3075	1305	0.692			903.66	1016.25	1885.84	1268.58	5528.01	4259.43	5603.64	4335.05	5391.16	4122.57	0.950986
30-1	03:16:00	546.828	81.418	115.151	15.415	288172	4164273	65319.8	943912	48.99	708	1.246	61.11	883	1.107	69.06	998	1.661			568.22	797.651	600.843	655.57	7615.32	6959.75	7460.12	6804.55	8197.17	7541.6	1.10832
30-2	05:24:00	328.775	41.881	86.847	14.167	260170	3759625	84997.4	1228266	77.99	1127	1.246	83.53	1207	1.107	173.28	2504	1.661			904.49	1090.33	1507.53	1167.45	11435.2	10267.8	10463.3	9295.82	14142.9	12975.4	1.39583
30-3	06:20:00	433.614	48.148	107.539	13.404	19052.1	2752874	51050.9	737717	61.31	886	1.246	54.6	789	1.107	100	1445	1.661			711.08	712.737	869.958	764.59	6348.67	5584.08	6180.04	5415.45	6859.99	6095.4	1.12556
30-4	06:21:00	338.394	45.445	85.74	16.291	225603	3260099	65861	951732	64.08	926	1.246	56.12	811	1.107	118.13	1707	1.661			743.18	732.611	1027.69	834.49	9634.03	8799.54	9136.48	8301.98	11100.2	10265.7	1.23654
31-1	04:17:00	279.849	34.438	96.051	13.733	115715	1672158	41096.6	593872	41.0363	593	1.038	75.4293	1090	1.73	51.3473	742	1.384			571.29	630.058	536.127	579.16	5975.22	5396.06	5866.69	5287.53	6182.88	5603.72	1.0598
32-1	08:23:00	215.769	40.689	100.272	17.936	92212.5	1332528	48573.1	701911	23.46	339	0.969	6.57	95	0.277	62.63	905	1.453			349.85	342.96	622.849	438.55	6175.72	5737.16	5460.03	5021.48	7000.07	6561.52	1.30669
33-1	07:25:00	253.83	48.812	85.671	14.347	131263	1896828	43008.7	621502	126.707	1831	1.246	236.46	3417	1.661	56.745	820	0.83			1469.5	2057.19	987.952	1504.88	7472.83	5967.95	7584.05	6079.17	7254.52	5749.64	0.945794
35-1	07:18:00	256.46	48.043	89.685	17.824	87778.4	1268453	29421.6	425160	88.3007	1276	1.73	57.437	830	1.384	22.9056	331	0.623			737.57	599.711	531.3	622.86	4946.01	4323.15	5056.47	4433.61	4740.59	4117.73	0.928753
35-1	02:20:00	344.622	62.636	103.733	18.599	208522	3013281	74145.3	1071446	68.44	989	0.969	104.56	1511	1.107	20	289	0.346			1020.64	1364.95	835.26	1073.62	8743.73	7670.11	8061.12	6987.5	10328.9	9255.27	1.32455
35-2	06:17:00	308.153	48.932	99.096	15.721	115111	1663422	35579.6	514148	86.2246	1246	1.73	50.6553	732	1.384	23.2516	336	0.623			720.23	528.902	539.326	596.15	5398.04	4801.89	5497.42	4901.27	5188.38	4592.23	0.936948
35-2	03:18:00	230.371	31.425	126.015	14.733	154148	2227532	191586	1467975	57.44	830	0.969	78.27	1131	1.107	17.02	246	0.346			856.55	1021.68	710.983	863.07	9669.33	8806.25	7278.52	6415.45	11649.2	10786.1	1.68128
36-1	03:16:00	207.811	32.688	62.696	11.057	107992	1560544	30398.8	439282	35.92	519	0.554	24.22	350	0.554	54.95	794	1.384			936.82	631.769	573.699	714.1	7509.44	6795.34	7726.71	7012.62	7006.54	6292.44	0.897303
37-1	03:15:00	257.705	32.846	114.32	15.95	110902	1602606	55595.2	803385	122.971	1777	2.422	28.0957	406	0.415	22.6288	327	0.415			733.69	978.313	787.952	833.32	6218.76	5385.44	5573.95	4740.63	7027.51	6194.19	1.30662
37-2	06:17:00	472.367	58.635	166.29	19.928	148380	2144177	50702.5	732683	134.596	1945	2.422	23.2516	336	0.415	24.6356	356	0.415			803.06	809.639	857.831	823.51	4539.22	3715.71	4611.56	3788.06	4406.06	3582.55	0.945748
39-1	01:13:00	313.827	34.82	130.583	18.142	62343.2	900898	30892.6	446417	83.3874	1205	1.384	55.3609	800	1.038	56.1913	812	0.83			870.66	770.713	978.313	873.23	2870.68	1997.45	2480.2	1606.97	3418.65	2545.41	1.58399
39-2	10:29:00	224.696	32.965	66.364	10.26	111713	1614328	44940.8	649422	223.589	3231	0.83	115.012	1662	1.038	105.601	1526	0.83			3892.77	1601.16	1838.55	2444.16	7184.5	4740.34	6094.19	3650.03	9785.76	7341.6	2.01138
43-1	08:22:00	331.404	62.844	121.656	18.756	147147	2126360	46446.8	671186	77.3669	1118	1.384	55.9837	809	1.107	19.0995	276	0.277			807.8	730.804	996.39	845	6416.22	5571.22	6937.73	6092.73	5517.08	4672.08	0.766829
43-2	09:28:00	318.395	31.255	85.948	13.332	124499	1799090	44398.3	641583	111.552	1612	1.384	64.3571	930	1.107	23.5284	340	0.277			1164.74	840.108	1227.44	1077.43	5650.5	4573.07	4979.66	3902.23	7464.78	6387.35	1.63685
45-1	04:14:00	379.914	42.135	140.063	16.632	86474.2	1249606	29188.6	421794	18.8919	273	0.623	27.1269	392	0.692	30.3101	438	0.692			438.2	566.474	632.948	545.87	3289.18	2743.31	3451.36	2905.48	3011.46	2465.58	0.848597
47-1	12:33:00	155.772	34.425	59.721	16.641	57994.3	838054	29044.3	419708	100.965	1459	1.246	91.0687	1316	1.384	35.2926	510	0.415			1170.95	950.867	1228.92	1116.91	5380	4263.09	4355.46	3238.55	7027.81	5910.9	1.82517
48-1	10:28:00	331.681	38.765	92.107	15.862	174395	2520117	59670.2	862271	47.1952	682	0.623	6.29731	91	0.138	39.5831	572	0.623			1094.7	659.42	918.138	890.75	7598.01	6707.26	6919.98	6029.22	9361.62	8470.87	1.40497
48-2	09:29:00	312.582	35.574	76.26	10.78	116956	1690088	39954.1	577362	57.7138	834	0.623	6.98932	101	0.138	46.6416	674	0.623			1338.68	731.884	1081.86	1050.81	5406.86	4356.05	4708.52	3657.71	7570.97	6520.16	1.78258
49-1	01:20:00	370.503	49.668	125.739	17.52	121764	1759560	49433.3	714342	34.739	502	0.415	16.7467	242	0.415	60.1358	869	1.038			1209.64	583.133	837.187	876.65	4749.11	3872.46	4270.31	3393.66	5681.15	4804.5	1.41573
51-1	14:35:00	276.666	43.995	85.187	17.463	103786	1499776	28616.8	413530	51.8317	749	0.415	81.1038	1172	0.83	152.035	2197	1.246			1804.82	1412.05	1763.24	1660.04	5420.89	3760.85	5672.93	4012.89	4854.38	3194.34	0.796021
52-1	11:29:00	451.953	47.031	105.739	14.644	140977	2037205	40297.4	582322	109.13	1577	1.246	94.6672	1368	1.73	178.885	2585	2.076			1265.65	790.751	1245.18	1100.53	4507.56	3407.03	4202.27	3101.74	5507.16	4406.64	1.4207
52-2	11:32:00	307.599	33.033	61.451	14.571	125009	1806453	37467.1	541423	119.58	1728	1.246	125.877	1819	1.73	205.32	2967	2.076			1386.84	1051.44	1429.19	1289.16	5872.75	4583.6	5139.31	3850.15	8810.65	7521.49	1.95356
52-3	11:32:00	378.738	37.45	100.688	14.874	119196	1722449	42871.7	619523	119.58	1728	1.246	125.877	1819	1.73	205.32	2967	2.076			1386.84	1051.44	1429.19	1289.16	4547.86	3258.71	3966.65	2677.49	6152.9	4863.74	1.81653
54-1	05:15:00	393.962	54.275	137.364	17.407	109764	1586160	33255.1	480557	8.65015	125	0.277	15.8471	229	0.346	15.3627	222	0.554			451.26	661.85	400.722	504.61	4026.18	3521.56	4308.7	3804.09	3498.42	2993.81	0.786998
58-1	09:25:00	376.731	55.896	137.088	20.036	172912	2498692	67267.3	972055	45.4652	657	1.038	114.251	1651	1.246	53.9077	779	0.554			632.95	1325.04	1406.14	1121.38	6632.56	5511.19	6370.46	5249.09	7090.74	5969.36	1.13722
61-1	15:33:00	176.325	36.427	51.693	10.655	67577.8	976541	25643	370558	37.161	537	0.83	16.1931	234	0.138	83.7334	1210	1.107			646.99	1695.65	1093.04	1145.23	5538.3	4393.07	4862.18	3716.95	7168.44	6023.21	1.62047
62-1	01:17:00	448.493	60.602	123.386	20.126	177755	2568676	47860.7	691617	17.5079	253	0.277	146.499	2117	2.076	47.6104	688	0.692			913.36	1019.75	994.22	975.78	5727.35	4751.57	5773.66	4797.89	5605.31	4629.54	0.964911
62-2	02:15:00	570.84	50.153	157.156	18.098	289192	4178998	86211.4	1245808	15.3627	222	0.277	126.984	1835	2.076	37.7146	545	0.692			801.44	883.911	787.572	824.31	7320.79	6496.48	7090.41	6266.1	7927.21	7102.9	1.13354
63-1	01:15:00	354.033	43.793	101.38	15.685	235219	3399057	78762.5	1138167	173.28	2504	2.491	55.6377	804	1.246	196.67	2842	2.422			1005.22	645.265	1173.41	941.3	9600.96	8659.66	8948.6	8007.3	11226.7	10285.4	1.28451
69-1	03:15:00	356.455	27.184	107.054	14.994	120302	1738444	39029.4	563999	14.2554	206	0.277	72.7996	1052	0.83	141.516	2045	1.938			743.68	1267.47	1055.21	1022.12	4877.04	3854.92	4709.06	3686.94	5268.36	4246.24	1.1517
69-2	04:16:00	762.666	57.878	207.88	20.438	138041	1994776	34073.3	492380	18.3383	265	0.277	75.4293	1090	0.83	153.142	2213	1.938			956.68	1313.25	1141.9	1137.28	2615.53	1478.25	2708.06	1570.79	2368.58	1231.3	0.783875
71-1	07:20:00	208.572	35.561	95.982	15.895	128960	1863551	38375.4	554548	44.5656	644	0.83	28.7877	416	0.623	7.40452	107	0.138			775.9	667.737	775.362	739.67	8934.81	8195.14	11626.3	10886.6	5777.62	5037.96	0.462766
71-2	03:17:00	342.546	43.745	113.213	16.924	187096	2703647	58121.6	839893	37.7838	546	0.83	30.9329	447	0.623	6.1589	89	0.138			657.83	717.496	644.928	673.42	7892.8	7219.38	8126.85	7453.43	7418.7	6745.28	0.90499
79-1	02:13:00	451.399	44.16	157.986	17.889	141929	2050957	38186.7	551821	15.6395	226	0.554	24.1512	349	0.554	54.8073	792	0.83			407.94	629.964	954.217	664.04	4543.56	3879.52	5109.3	4445.26	3492.85	2828.81	0.636364
81-1	21:39:00	415.899	36.569	73.422	11.931	107547	1554116	25198.4	364133	42.5587	615	0.554	5.53609	80	0.277	17.2311	249	0.277			1110.11	288.809	898.917	765.94	3736.76	2970.82	3474.64	2708.69	4959.45	4193.51	1.54817
84-1	05:17:00	481.156	52.062	107.262	16.987	154951	2239142	39384.5	569131	39.5831	572	0.554	37.3686	540	0.83	83.7334	1210	1.661			1032.49	650.602	728.477	803.86	4653.67	3849.81	4466.54	3662.68	5305.99	4502.13	1.22919
85-1	03:17:00	317.011	52.986	110.445	17.018	114239	1650825	39140.2	565600	28.0265	405	0.554	31.6249	457	0.83	58.1982	841	1.384			731.05	550.602	607.659	629.77	5207.47	4577.7	5253.65	4623.88	5121.1	4491.33	0.971334
85-2	06:21:00	299.987	40.772	102.279	14.975	105847	1529556	36400.3	526007	49.7556	719	0.554	33.7702	488	0.83	55.2917	799	1.384			1297.83	587.952	577.312	821.03	5098.74	4277.71	5075.91	4254.88	5142.86	4321.83	1.01574
87-1	03:17:00	298.603	46.836	117.296	17.948	134686	1946294	52351	756505	30.9329	447	0.415	46.5724	673	1.038	59.9974	867	0.623			1077.11	648.362	1391.65	1039.04	6518	5478.96	6562.29	5523.25	6449.54	5410.5	0.979586
92-1	1 day, 9:48:00	315.834	41.645	109.407	16.488	137220	1982916	47625.3	688215	27.6805	400	0.83	11.0722	160	0.346	51.0705	738	1.107			481.93	462.428	666.667	537.01	6278.35	5741.34	6271.96	5734.95	6290.41	5753.4	1.00322
92-2	19:31:00	303.032	47.398	84.01	16.936	122809	1774666	44424.9	641967	21.314	308	1.73	7.26612	105	0.346	54.3921	786	0.83			178.03	303.468	946.988	476.16	5856.36	5380.2	5171.62	4695.46	7641.56	7165.39	1.52603
94-1	09:31:00	295.835	41.045	76.536	13.06	104420	1508933	31198.4	450837	20.6219	298	0.554	86.4322	1249	0.83	23.8744	345	0.277			537.91	1504.82	1245.49	1096.07	5100.59	4004.52	4824.9	3728.83	5890.52	4794.45	1.28578

## Sheet: Figure 3G
LOADED CELLS
Blinded Image#	Z stacks used	Cytoplasm Area	Cytoplasm Feret	Nucleus Area	Nucleus Feret	Cytoplasm NFKb IntDen	Cytoplasm MLK2 RawIntDen	Nucleus MLK2 IntDen	Nucleus MLK2 RawIntDen	MLK2 Background IntDen 1	MLK2 Background RawIntDen 1	MLK2 Bk intensity area1	MLK2 Background IntDen 2	MLK2 Background RawIntDen 2	MLk2 Bk intensity area2	MLk2 Background IntDen 3	MLK2 Background RawIntDen 3	MLK2 Bk intensity area3	Calculations	MLK2 Calculations	MLK2 Bkd volume normalized1	MLK2 Bkd volume normalized2	MLK2 Bkd volume normalized3	MLK2 mean bkd	MLK2 Cell raw inten/vol	MLK2 Cell adjusted inten	MLK2 Cytoplasm raw inten/vol	MLK2 Cytoplasm adjusted intensity	MLk2 Nucleus raw inten/vol	MLK2 Nucleus adjusted intensity	MLk2 Nuc:Cyto
2025-03-01	06:30:00	295.904	28.284	80.619	15.303	65383.1	944827	24035	347320	1464.71	21166	24.982	1923.31	27793	35.016	1915.63	27682	34.877			847.25	793.723	793.704	811.56	3193.02	2381.46	2775.42	1963.86	4308.17	3496.61	1.78047
2025-05-01	14:39:00	272.445	50.032	83.111	15.981	71061.6	1026885	27223.2	393393	1672.25	24165	35.016	605.579	8751	12.456	1086.18	15696	24.705			690.11	702.553	635.337	676	3769.15	3093.15	3345.9	2669.9	4733.35	4057.34	1.51966
2025-07-01	13:31:00	214.524	31.865	56.537	10.84	73729.6	1065439	28914.1	417827	1067.77	15430	24.29	1202.72	17380	27.611	295.489	4270	5.605			635.24	629.459	761.82	675.51	4966.53	4291.02	4099.15	3423.64	7390.33	6714.82	1.96131
2025-08-01	09:29:00	190.303	31.073	79.789	15.971	80094.2	1157412	49361.4	713303	1695.91	24507	37.369	1058.15	15291	22.352	1735.63	25081	31.833			655.81	684.1	787.893	709.27	6081.94	5372.68	4018.58	3309.31	8939.87	8230.6	2.48711
2025-10-01	2 days, 0:14:00	174.733	47.334	90.446	26.606	73457.9	1061513	39760.5	574564	1414.61	20442	19.722	2287.24	33052	34.877	1719.72	24851	33.632			1036.51	947.673	738.909	907.7	6075.06	5167.36	5777.27	4869.58	6352.56	5444.87	1.11814
2025-11-01	31-56	637.135	58.417	211.894	18.497	111233	1607381	53729.7	776427	736.231	10639	16.193	616.236	8905	18.684	795.813	11500	15.778			657.01	476.611	728.863	620.83	2522.83	1902	1954.08	1333.25	3664.22	3043.39	2.28269
14-1	05:26:00	163.176	36.532	91.968	18.925	91241.2	1318492	60936.6	880572	1979.78	28609	31.141	1457.93	21068	26.158	1252.26	18096	20.345			918.69	805.413	889.457	871.19	8080.18	7209	6149.87	5278.68	9574.76	8703.58	1.64882
15-1	12:38:00	551.326	81.144	220.06	26.931	135053	1951604	71447.6	1032463	1296.41	18734	22.352	2361.49	34125	40.69	1131.44	16350	18.823			838.14	838.658	868.618	848.47	3539.84	2691.37	2774.63	1926.16	4691.73	3843.26	1.9953
18-1	2 days, 23:34:00	179.3	23.167	60.62	11.071	95825.8	1384742	46764.5	675776	1968.77	28450	28.926	1579.1	22819	34.324	582.466	8417	16.47			983.54	664.812	511.05	719.8	7723.05	7003.24	5973.76	5253.96	11147.7	10427.9	1.98478
20-1	17:40:00	196.67	30.833	97.02	14.674	94223.7	1361591	48063.2	694543	505.86	7310	6.851	1180.43	17058	23.667	1272.95	18395	18.823			1067	720.75	977.262	921.67	6923.23	6001.56	6693.91	5772.24	7158.76	6237.09	1.08053
21-1	1 day, 13:01:00	177.432	30.847	69.27	14.543	64636.5	934038	28605.7	413370	872.281	12605	14.532	1021.13	14756	17.439	972.276	14050	13.563			867.4	846.149	1035.91	916.48	5264.2	4347.72	4813.78	3897.3	5967.52	5051.03	1.29604
22-1	18:48:00	630.007	41.139	107.608	18.301	158134	2285142	37192.2	537450	1260.29	18212	14.532	1649.06	23830	15.778	1720.34	24860	21.314			1253.23	1510.33	1166.37	1309.98	3627.17	2317.19	3345.51	2035.53	4994.52	3684.54	1.81011
23-1	03:20:00	317.91	51.117	158.055	18.306	96825.3	1399186	55906.2	807880	821.003	11864	18.892	811.591	11728	21.037	703.43	10165	17.646			627.99	557.494	576.051	587.18	4401.2	3814.02	3699.01	3111.84	5111.39	4524.21	1.45387
27-1	13:31:00	133.42	35.284	59.167	13.87	51716.8	747340	30620.1	442480	1106.66	15992	17.715	754.431	10902	14.532	1329.01	19205	23.667			902.74	750.206	811.467	821.47	5601.41	4779.94	4105.69	3284.22	7478.49	6657.02	2.02697
28-1	10:29:00	295.558	32.782	90.654	12.701	123563	1785567	50243.6	726051	1008.05	14567	13.494	1012.76	14635	16.608	1163.2	16809	19.999			1079.52	881.202	840.492	933.74	6041.34	5107.61	5170.79	4237.06	8009.03	7075.3	1.66986
29-1	04:30:00	553.194	57.605	134.389	15.045	140937	2036623	62066.3	896897	965.425	13951	15.501	1401.25	20249	22.144	1239.25	17908	18.892			900.01	914.424	947.914	920.78	3681.57	2760.79	2721.38	1800.59	6673.89	5753.11	3.19511
31-1	13:38:00	521.846	67	94.875	13.458	157301	2273094	49953.9	721865	2108.7	30472	28.926	1248.87	18047	14.947	1549.14	22386	20.345			1053.45	1207.4	1100.32	1120.39	4355.87	3235.48	3633.1	2512.71	7608.59	6488.2	2.58215
34-1	01:12:00	644.54	53.497	140.202	16.39	110699	1599673	35094.5	507138	337.494	4877	9.965	639.142	9236	19.376	928.472	13417	26.296			489.41	476.672	510.23	492.1	2481.88	1989.78	2166.28	1674.17	3617.2	3125.09	1.86665
36-1	05:43:00	742.944	68.704	110.86	16.015	255973	3698975	61908.4	894615	2282.12	32978	23.528	2151.33	31088	26.296	1503.46	21726	15.57			1401.65	1182.23	1395.38	1326.42	4978.81	3652.39	4436.69	3110.27	8069.77	6743.35	2.16809
41-1	2 days, 4:14:00	322.547	38.059	93.006	13.075	78286.4	1131287	28852.9	416942	639.419	9240	16.608	687.029	9928	12.456	1674.39	24196	24.359			556.36	797.046	993.308	782.24	3507.36	2725.12	3112.06	2329.82	4482.96	3700.72	1.58841
42-1	04:42:00	248.086	37.644	121.725	17.08	146866	2122307	102133	1475884	2007.18	29005	24.982	1808.71	26137	23.667	2047.52	29588	24.982			1161.04	1104.37	1184.37	1149.92	8554.72	7404.8	5115.68	3965.76	12124.7	10974.8	2.76739
46-1	04:26:00	393.755	37.983	135.081	15.432	149383	2158682	62910.9	909102	722.46	10440	8.097	1093.59	15803	12.456	1521.04	21980	19.792			1289.37	1268.71	1110.55	1222.87	5482.3	4259.42	4830.71	3607.84	6730.05	5507.18	1.52645
47-1	07:25:00	220.959	29.531	78.267	13.958	80066.9	1157016	33259.3	480618	357.632	5168	6.92	436.729	6311	8.304	579.491	8374	11.626			746.82	759.995	720.282	742.37	5236.34	4493.97	4740.27	3997.9	6140.75	5398.38	1.35031
48-1	01:21:00	600.043	64.108	93.076	16.443	149291	2157354	35494.2	512913	632.429	9139	12.595	1178.98	17037	17.093	746.611	10789	14.532			725.61	996.724	742.431	821.59	3595.33	2773.75	3243.68	2422.1	5510.69	4689.1	1.93597
51-1	21:42:00	323.377	35.547	74.46	11.845	107123	1547992	39345	568560	602.258	8703	8.719	772.631	11165	12.456	655.473	9472	11.695			998.16	896.355	809.919	901.48	4786.96	3885.48	3934.77	3033.29	7635.78	6734.3	2.22013
52-1	13:30:00	424.342	48.757	80.412	10.896	55639.7	804028	14990.8	216627	393.962	5693	9.135	353.41	5107	9.135	562.19	8124	12.595			623.21	559.059	645.018	609.09	1894.76	1285.67	1707.91	1098.81	2693.96	2084.87	1.89738
53-1	20:41:00	252.1	36.571	74.737	20.241	111898	1616998	51658.7	746500	477.834	6905	8.719	616.582	8910	13.494	670.974	9696	12.456			791.95	660.293	778.42	743.55	6414.11	5670.56	4908	4164.45	9988.36	9244.81	2.21993
55-1	13:38:00	861.209	56.736	94.183	13.594	204194	2950737	47799.7	690735	1072.83	15503	11.626	883.699	12770	10.657	747.373	10800	12.456			1333.48	1198.27	867.052	1132.93	3426.27	2293.34	2946.45	1813.51	7333.97	6201.03	3.41935
56-1	1 day, 7:30:00	256.252	30.606	98.196	13.868	110874	1602197	46570.9	672979	1065.84	15402	8.304	1815.42	26234	12.941	1780.68	25732	8.719			1854.77	2027.2	2951.26	2277.74	6252.43	3974.69	5879.04	3601.3	6853.43	4575.68	1.27056
58-1	15:33:00	255.006	35.587	117.158	17.683	104822	1514746	67035.5	968705	587.587	8491	14.532	481.225	6954	11.695	628.07	9076	14.532			584.3	594.613	624.553	601.15	5940.04	5338.89	3961.18	3360.03	8268.36	7667.21	2.28189
60-1	11:46:00	165.045	24.056	62.973	11.165	71973.4	1040060	32661.9	471985	1358.56	19632	9.896	773.254	11174	7.612	528.905	7643	5.605			1983.83	1467.94	1363.6	1605.13	6301.68	4696.55	5565.43	3960.31	7495.04	5889.91	1.48724
64-1	01:33:00	214.593	19.346	109.13	13.468	138887	2007008	68352.6	987738	1054	15231	16.608	997.466	14414	15.57	1227.35	17736	19.999			917.09	925.755	886.844	909.9	9352.63	8442.73	9664.72	8754.82	9051.02	8141.13	0.929902
65-1	18:43:00	158.817	25.686	43.043	10.034	66056.9	954563	31266.4	451819	909.026	13136	11.626	1251.16	18080	22.352	934.7	13507	13.494			1129.88	808.876	1000.96	979.91	6010.46	5030.55	4342.46	3362.55	10496.9	9517.01	2.83029
68-1	09:22:00	553.748	62.908	188.712	24.118	147214	2127328	63159.7	912697	795.744	11499	21.037	772.977	11170	21.176	531.88	7686	14.394			546.61	527.484	533.972	536.02	3841.69	3305.67	3327.43	2791.41	4836.45	4300.43	1.5406
69-1	07:28:00	183.521	23.454	73.353	11.255	85466.3	1235041	42276.6	610923	1078.36	15583	16.608	805.432	11639	15.501	1519.45	21957	19.93			938.28	750.855	1101.71	930.28	6729.7	5799.42	5665.15	4734.87	8328.53	7398.25	1.56251
72-1	24-59	160.547	29.71	37.645	8.594	60729.3	877576	29567.8	427273	595.891	8611	8.304	540.876	7816	7.612	522.538	7551	9.896			1036.97	1026.8	763.036	942.27	5466.16	4523.89	3663.92	2721.65	11350.1	10407.8	3.82407
73-1	17:48:00	300.333	49.967	25.189	6.831	109256	109256	18449.4	266605	498.802	7208	4.429	1019.61	14734	6.851	642.394	9283	8.373			1627.46	2150.64	1108.68	1628.92	363.784	-1265.14	-571.877	-2200.8	10584.2	8955.26	-4.06909
74-1	02:29:00	321.578	31.568	76.744	12.116	102435	1480251	36068.4	521211	812.768	11745	8.304	744.189	10754	8.304	812.768	11745	8.304			1414.38	1295.04	1414.38	1374.6	4603.09	3228.49	3917.1	2542.5	6791.55	5416.96	2.13056
75-1	09:37:00	328.36	36.657	62.696	14.264	129524	1871704	43694.9	631418	1117.25	16145	15.293	1147.29	16579	11.626	1194.69	17264	14.394			1055.71	1426.03	1199.39	1227.04	5700.16	4473.12	4668.63	3441.58	10071.1	8844.06	2.56976
76-1	05:23:00	298.603	42.45	106.639	14.596	149627	2162206	70673.4	1021274	370.365	5352	9.135	438.251	6333	8.719	355.902	5143	7.612			585.88	726.345	675.644	662.62	7241.07	6578.45	5943.47	5280.85	9576.93	8914.31	1.68805
78-1	09:43:00	307.322	37.503	81.519	14.024	122330	1767741	41317	597056	930.617	13448	14.394	1215.45	17564	16.47	1692.94	24464	23.252			934.28	1066.42	1052.12	1017.61	5752.08	4734.47	5184.54	4166.93	7324.13	6306.52	1.51347
79-1	04:26:00	193.071	33.563	98.404	16.317	44610.8	644654	22970.6	331940	305.039	4408	5.605	305.523	4415	4.982	694.71	10039	9.342			786.44	886.19	1074.61	915.75	3338.95	2423.2	3303.3	2387.56	3373.24	2457.49	1.02929
81-1	12:32:00	249.539	28.944	79.443	11.853	70706.6	1021754	34186.6	494017	1344.79	19433	15.57	1059.88	15316	12.456	971.031	14032	10.38			1248.11	1229.61	1351.83	1276.51	4094.57	2818.05	3102.58	1826.07	6218.51	4941.99	2.70636
82-1	14:44:00	255.421	28.783	102.487	13.901	79100.5	1143052	33616.3	485777	897.885	12975	12.456	618.243	8934	9.896	586.203	8471	9.135			1041.67	902.789	927.312	957.26	4475.17	3517.91	4297.77	3340.51	4739.89	3782.63	1.13235
90-1	05:21:00	218.952	40.351	61.312	14.261	96236.8	1390682	30648.6	442891	546.205	7893	14.532	476.242	6882	12.456	628.208	9078	15.57			543.15	552.505	583.044	559.57	6351.54	5791.97	6012.38	5452.81	7223.56	6664	1.22212
92-1	19:43:00	312.651	36.434	119.649	15.281	98277.1	1420166	47593.9	687762	454.167	6563	7.612	674.504	9747	13.494	327.529	4733	6.228			862.19	722.321	759.955	781.49	4542.34	3760.85	3794.8	3013.31	5748.16	4966.67	1.64824
95-1	15:43:00	428.77	42.341	80.689	12.534	103676	1498176	34766.7	502400	1248.8	18046	11.695	965.564	13953	11.626	1123.27	16232	11.626			1543.05	1200.15	1396.18	1379.8	3494.12	2114.33	2860.76	1480.96	6226.38	4846.58	3.27259
97-1	03:20:00	351.957	35.2	115.566	16.223	84645.3	1223178	37006.8	534772	647.584	9358	12.595	477.073	6894	9.896	668.206	9656	14.394			742.99	696.645	670.835	703.49	3475.36	2771.87	2912.15	2208.66	4627.42	3923.93	1.77661
99-1	08:30:00	215.492	28.339	90.584	12.33	137981	1993917	69369.4	1002431	1804.77	26080	23.252	1846.22	26679	29.895	754.846	10908	10.795			1121.62	892.423	1010.47	1008.17	9252.86	8244.69	7937.73	6929.56	11066.3	10058.1	1.45148
100-1	19:54:00	203.244	26.029	51.14	9.57	98372.6	1421545	38571.8	557386	1369.84	19795	20.345	1029.16	14872	19.999	853.251	12330	18.684			972.97	743.637	659.923	792.18	6994.28	6202.1	5681.37	4889.19	10899.2	10107	2.06722
103-1	19:40:00	289.468	43.537	65.326	12.444	55789.2	806188	20856.8	301393	1186.04	17139	19.722	768.41	11104	11.626	1083	15650	12.595			869.03	955.101	1242.56	1022.23	2785.07	1762.84	2252.12	1229.89	4613.68	3591.45	2.92013
105-1	05:40:00	390.433	41.528	84.564	12.751	115482	1668782	35615.9	514672	1588.44	22954	15.57	1613.56	23317	15.501	1440.35	20814	14.532			1474.25	1504.23	1432.29	1470.25	4274.18	2803.93	3773.22	2302.96	6086.18	4615.93	2.00434
107-1	10:34:00	271.269	36.744	66.156	12.167	86769.4	1253872	30011.5	433685	966.187	13962	14.325	729.242	10538	13.079	633.467	9154	11.418			974.66	805.719	801.717	860.7	4622.25	3761.55	3998.71	3138.01	6555.49	5694.79	1.81478
109-1	07:41:00	184.906	31.095	64.565	15.002	134531	1944056	68427.8	988824	2335.12	33744	24.982	2331.87	33697	24.29	2284.61	33014	26.573			1350.73	1387.28	1242.39	1326.8	10513.8	9186.95	7937.71	6610.91	15315.2	13988.4	2.11595
110-1	09:34:00	278.881	39.408	75.014	14.382	92447.3	1335921	5127.53	74096	1293.79	18696	19.999	961.896	13900	16.608	749.795	10835	14.532			934.85	836.946	745.596	839.13	4790.29	3951.16	6189.45	5350.32	987.762	148.63	0.02778
112-1	3 days, 0:54:00	326.975	40.514	86.501	13.692	135819	1962670	45155	652518	612.015	8844	6.228	912.487	13186	8.373	1173.17	16953	8.373			1420.04	1574.82	2024.72	1673.19	6002.51	4329.31	5448.21	3775.01	7543.47	5870.28	1.55504
119-1	12:33:00	563.159	46.288	118.749	17.742	150286	2171723	44576.8	644162	841.832	12165	6.851	804.948	11632	7.612	1156.35	16710	11.626			1775.65	1528.11	1437.3	1580.35	3856.32	2275.97	3437.28	1856.92	5424.57	3844.21	2.07021
126-1	31-46	349.327	36.661	52.108	10.731	83200	1202292	17676.3	255433	201.168	2907	3.322	612.153	8846	13.494	826.954	11950	18.408			875.08	655.551	649.174	726.6	3441.74	2715.14	3185.73	2459.13	4901.99	4175.39	1.69792
127-1	11:37:00	586.341	44.706	71.07	11.586	158526	2290804	39947.6	577267	2102.05	30376	23.528	1228.94	17759	15.501	1277.45	18460	16.47			1291.06	1145.67	1120.83	1185.85	3906.95	2721.1	3325.51	2139.66	8122.51	6936.66	3.24195
128-1	07:21:00	248.64	27.845	49.064	9.709	76404.4	1104091	23194.8	335179	408.148	5898	7.474	300.264	4339	6.09	575.408	8315	5.536			789.14	712.48	1501.99	1001.2	4440.52	3439.32	3852.73	2851.53	6831.47	5830.26	2.04461
129-1	13:37:00	338.878	40.175	83.041	11.728	67128.4	970047	24970.3	360837	929.579	13433	12.595	631.253	9122	10.795	501.432	7246	9.135			1066.53	845.021	793.213	901.59	2862.53	1960.94	2381.24	1479.65	4345.29	3443.7	2.32737
130-1	15:44:00	344.207	28.999	87.747	13.064	76367.8	1103562	28788.1	416006	536.171	7748	6.851	1018.99	14725	15.57	1113.72	16094	15.57			1130.93	945.729	1033.65	1036.77	3206.1	2169.33	2680.95	1644.18	4740.97	3704.2	2.25292
132-1	13:34:00	250.785	39.481	101.587	18.474	76179.5	1100841	34181.8	493948	694.641	10038	10.795	558.177	8066	7.612	586.134	8470	8.304			929.87	1059.64	1019.99	1003.17	4389.58	3386.41	4067.7	3064.53	4862.31	3859.15	1.25929
133-1	19:53:00	139.786	17.514	73.007	10.807	85285.1	1232423	47497.5	686369	1369.28	19787	10.795	1343.12	19409	9.135	1335.24	19295	9.965			1832.98	2124.68	1936.28	1964.65	8816.5	6851.85	8177.03	6212.38	9401.41	7436.77	1.19709
134-1	08:39:00	309.744	37.677	80.965	16.223	151116	2183715	66564.3	961896	2154.79	31138	33.217	2981.67	43087	39.86	1122.93	16227	16.608			937.41	1080.96	977.059	998.48	7050.06	6051.59	5340.61	4342.13	11880.4	10881.9	2.50612
136-1	09:44:00	339.501	44.729	104.079	18.468	129754	1875030	54877.5	793014	1466.99	21199	21.037	1261.19	18225	17.715	1377.24	19902	18.823			1007.7	1028.79	1057.32	1031.27	5522.9	4491.63	4596.07	3564.8	7619.35	6588.08	1.84809
141-1	1 day, 8:04:00	298.188	26.891	96.051	14.543	155928	2253259	53659.1	775407	1368.66	19778	17.439	1898.6	27436	22.144	1462.15	21129	16.608			1134.12	1238.98	1272.22	1215.11	7556.51	6341.4	7311.14	6096.03	8072.87	6857.76	1.12495
143-1	09:32:00	215.492	22.49	84.702	12.823	114574	1655669	59651.3	861999	1946.56	28129	30.241	2998.83	43335	30.241	2019.98	29190	31.971			930.16	1432.99	913.015	1092.05	7683.2	6591.15	6068.28	4976.22	10176.8	9084.79	1.82564
145-1	13:36:00	289.399	30.909	131.067	14.186	101328	1464247	57230.1	827010	1000.23	14454	14.532	922.382	13329	12.595	709.589	10254	9.965			994.63	1058.28	1029	1027.3	5059.61	4032.31	4024.69	2997.38	6309.83	5282.52	1.76238
147-1	15:50:00	126.361	33.153	74.599	14.89	54027.7	780734	34894.3	504244	1011.1	14611	10.657	1083	15650	13.287	1538	22225	18.408			1371.02	1177.84	1207.36	1252.07	6178.6	4926.53	5341.56	4089.49	6759.39	5507.32	1.3467
148-1	16:33:00	298.811	33.884	96.051	14.348	86824	1254661	33584.5	485317	667.514	9646	11.626	963.419	13922	18.823	1177.94	17022	17.646			829.69	739.627	964.638	844.65	4198.85	3354.19	3794.36	2949.71	5052.7	4208.05	1.4266
UNLOADED CELLS
Blinded #	Z stacks used	Cytoplasm Area	Cytoplasm Feret	Nucleus Area	Nucleus Feret	Cytoplasm NFKb IntDen	Cytoplasm MLK2 RawIntDen	Nucleus MLK2 IntDen	Nucleus MLK2 RawIntDen	MLK2 Background IntDen 1	MLK2 Background RawIntDen 1	MLK2 Bk intensity area1	MLK2 Background IntDen 2	MLK2 Background RawIntDen 2	MLk2 Bk intensity area2	MLk2 Background IntDen 3	MLK2 Background RawIntDen 3	MLK2 Bk intensity area3	Calculations	MLK2 Calculations	MLK2 Bkd volume normalized1	MLK2 Bkd volume normalized2	MLK2 Bkd volume normalized3	MLK2 mean bkd	MLK2 Cell raw inten/vol	MLK2 Cell adjusted inten	MLK2 Cytoplasm raw inten/vol	MLK2 Cytoplasm adjusted intensity	MLk2 Nucleus raw inten/vol	MLK2 Nucleus adjusted intensity	MLk2 Nuc:Cyto
2025-01-01	01:12:00	600.458	55.403	138.195	16.275	105392	1522987	34715.7	501664	1151.99	16647	33.424	1179.26	17041	35.016	2028.63	29315	58.198			498.06	486.663	503.711	496.14	2536.38	2040.23	2209.4	1713.25	3630.12	3133.97	1.82925
2025-02-01	05:25:00	457.627	61.2	92.591	12.009	121959	1762387	39072.3	564619	2394.64	34604	34.877	1009.44	14587	38.061	1694.6	24488	24.912			992.17	383.253	982.98	786.14	3851.14	3065.01	3281.23	2495.1	6097.99	5311.85	2.12892
2025-04-01	06:24:00	582.466	71.964	110.514	15.895	217449	3142280	87250.4	1260822	2527.71	36527	49.825	1984	28670	31.556	1901.03	27471	34.877			733.11	908.544	787.654	809.77	5394.79	4585.02	3986.55	3176.78	11408.7	10598.9	3.33638
2025-06-01	07:28:00	215.838	32.983	69.962	11.825	75122.1	1085561	35418.7	511822	2229.32	32215	38.199	1725.18	24930	27.68	662.601	9575	10.657			843.35	900.65	898.47	880.82	5029.52	4148.7	3933.06	3052.24	7315.71	6434.89	2.10825
2025-09-01	05:23:00	258.951	27.653	124.77	14.739	79025.7	1141971	51455.3	743561	2079.08	30044	25.466	506.414	7318	7.612	501.501	7247	8.373			1179.77	961.377	865.52	1002.22	4409.99	3407.77	2969.2	1966.98	5959.45	4957.23	2.52023
2025-12-01	12:35:00	250.439	28.883	62.696	11.792	71973.3	1040059	35100.1	507219	1090.13	15753	17.439	918.853	13278	15.501	2489.03	35968	38.614			903.32	856.59	931.476	897.13	4152.94	3255.81	2838.14	1941.01	8090.13	7193	3.70581
13-1	02:23:00	280.472	52.186	69.132	13.483	97565.3	1409879	42419.7	612991	794.706	11484	17.093	1180.92	17065	24.912	987.293	14267	16.47			671.85	685.011	866.242	741.04	5026.81	4285.77	3770.64	3029.61	8866.96	8125.93	2.68217
16-1	15:32:00	262.549	35.858	124.7	17.827	104322	1507516	68929.6	996075	1697.64	24532	41.521	1878.26	27142	46.503	638.173	9222	15.916			590.83	583.661	579.417	584.64	5741.85	5157.21	3710.15	3125.52	7987.77	7403.13	2.36861
17-1	01:22:00	218.606	48.176	90.792	15.889	56570.6	817480	37648.3	544041	1555.02	22471	31.971	1241.12	17935	19.93	1030.47	14891	16.193			702.86	899.9	919.595	840.78	3739.51	2898.73	2139.35	1298.57	5992.17	5151.39	3.96698
24-1	13:35:00	258.674	71.85	67.61	15.767	85369.9	1233649	46039.2	665295	1913.13	27646	39.445	2219.84	32078	41.382	1408.04	20347	28.649			700.87	775.168	710.217	728.75	4769.13	4040.37	2974.68	2245.93	9840.19	9111.43	4.05687
26-1	08:26:00	296.389	51.423	82.349	14.636	75505.8	1091106	35143.6	507847	430.016	6214	9.135	895.809	12945	17.439	872.765	12612	17.715			680.24	742.302	711.939	711.49	3681.33	2969.84	2725	2013.51	6167.01	5455.51	2.70946
30-1	07:20:00	238.398	26.887	92.453	13.033	75654.4	1093254	26739.7	386406	799.55	11554	15.501	372.025	5376	6.92	378.461	5469	7.612			745.37	776.879	718.471	746.91	4585.84	3838.93	4843.25	4096.34	4179.49	3432.58	0.837962
32-1	13:32:00	435.691	41.651	94.944	14.438	150658	2177096	61706.6	891699	873.526	12623	14.532	821.833	11876	12.595	1404.92	20302	21.176			868.63	942.914	958.727	923.43	4996.88	4073.46	3772.29	2848.87	9391.84	8468.42	2.97256
33-1	29-48	154.803	21.309	55.984	11.107	40629.2	587117	19769.3	285679	530.704	7669	12.595	676.926	9782	16.608	488.837	7064	13.287			608.89	588.993	531.647	576.51	3792.67	3216.16	3050.41	2473.89	5102.87	4526.36	1.82965
35-1	2 days, 18:34:00	177.432	34.898	55.153	10.229	63047.2	911072	24596.8	355439	1128.74	16311	14.394	1815.56	26236	26.296	1353.23	19555	19.722			1133.18	997.718	991.532	1040.81	5134.77	4093.96	4543.98	3503.17	6444.6	5403.79	1.54254
42-2	20:44:00	247.602	62.016	89.962	16.118	113681	1642766	61527.4	889109	1190.67	17206	24.982	1063.41	15367	23.667	1188.74	17178	24.982			688.74	649.301	687.615	675.22	6634.7	5959.49	4780.87	4105.66	9883.16	9207.94	2.24275
43-1	09:32:00	418.736	58.173	126.292	17.244	189816	2742961	101338	1464397	1573.43	22737	27.611	1321.46	19096	23.667	577.899	8351	9.896			823.48	806.862	843.876	824.74	6550.57	5725.84	4372	3547.26	11595.3	10770.6	3.03631
44-1	01:22:00	450.569	60.087	115.358	15.596	162083	2342201	59001.1	852603	586.826	8480	8.373	604.68	8738	9.135	512.227	7402	9.135			1012.78	956.541	810.29	926.54	5198.32	4271.78	4443.76	3517.23	7390.93	6464.39	1.83792
49-1	05:27:00	281.372	46.24	96.466	14.923	108765	1571720	55050.5	795514	488.007	7052	6.09	479.218	6925	9.135	604.818	8740	8.304			1157.96	758.073	1052.5	989.51	5585.91	4596.4	4197.84	3208.33	8246.57	7257.06	2.26195
50-1	01:21:00	378.115	38.278	110.514	14.362	150491	2174693	57062.6	824590	763.22	11029	11.626	779.343	11262	11.626	920.445	13301	15.501			948.65	968.691	858.074	925.14	5751.41	4826.27	5045.21	4120.07	7461.41	6536.27	1.58645
54-1	01:29:00	438.943	53.402	73.907	11.905	151275	2186016	52777.1	762662	885.221	12792	11.626	621.496	8981	8.304	1331.08	19235	17.646			1100.29	1081.53	1090.05	1090.62	4980.18	3889.56	3899.22	2808.59	10319.2	9228.59	3.28584
57-1	02:35:00	320.955	57.144	66.779	13.206	126717	1831134	55699.8	804897	620.042	8960	9.135	771.87	11154	9.965	678.379	9803	9.965			980.84	1119.32	983.743	1027.97	5705.27	4677.3	4037.51	3009.54	12053.1	11025.2	3.66341
59-1	17:30:00	276.043	42.269	94.39	11.912	74036.7	1069876	32405.3	468277	784.672	11339	17.646	1494.54	21597	22.144	784.672	11339	17.646			642.58	975.298	642.582	753.49	3875.76	3122.27	3311.8	2558.32	4961.09	4207.6	1.64468
62-1	08:27:00	246.633	52.267	53.285	14.33	62400.1	901720	25995.4	375650	828.199	11968	9.965	637.481	9212	9.896	403.443	5830	7.474			1201	930.881	780.037	970.64	3656.12	2685.48	2720.85	1750.2	7049.83	6079.19	3.47341
63-1	05:31:00	298.949	38.616	109.615	16.428	155125	2241659	86239.7	1246218	1038.36	15005	13.563	913.455	13200	13.563	1347.62	19474	18.823			1106.32	973.236	1034.59	1038.05	7498.47	6460.42	5257.59	4219.55	11369	10331	2.44837
66-1	01:18:00	381.852	55.568	115.566	17.959	138425	2000322	72612.8	1049300	1091.51	15773	26.988	793.322	11464	18.892	1459.8	21095	33.424			584.44	606.818	631.133	607.47	5238.47	4631.01	3571.43	2963.97	9079.66	8472.19	2.8584
67-1	07:34:00	224.489	52.907	86.363	16.748	79125.6	1143414	42188.8	609654	1012.83	14636	16.608	1594.12	23036	26.296	754.5	10903	48.458			881.26	876.027	224.999	660.76	5093.41	4432.65	3864.3	3203.54	7059.2	6398.44	1.99731
70-1	12:26:00	279.642	56.023	74.253	13.355	97239.8	1405176	45087.6	651544	351.611	5081	10.795	361.507	5224	9.135	416.383	6017	10.657			470.68	571.866	564.605	535.72	5024.91	4489.19	3669.29	3133.57	8774.65	8238.93	2.62924
77-1	05:28:00	347.874	38.078	108.3	17.326	135149	1952988	74442.1	1075735	1211.64	17509	17.093	1236.56	17869	22.283	1841.93	26617	26.158			1024.34	801.912	1017.55	947.93	5614.07	4666.14	3661.72	2713.79	9932.92	8984.99	3.31086
80-1	08:22:00	465.447	58.66	100.411	15.088	146875	2122429	51104.5	738492	860.032	12428	18.408	673.466	9732	13.494	699.139	10103	15.501			675.14	721.209	651.764	682.71	4559.98	3877.27	3791.23	3108.53	7354.69	6671.99	2.14635
84-1	07:30:00	320.817	123.496	67.402	14.366	135027	1951218	53496.1	773052	788.201	11390	14.532	839.133	12126	12.595	581.428	8402	11.695			783.79	962.763	718.427	821.66	6082.03	5260.37	4649.16	3827.5	11469.3	10647.6	2.78187
85-1	01:14:00	498.456	42.859	170.166	16.935	113388	1638529	53424.9	772023	312.166	4511	8.373	745.158	10768	19.722	868.682	12553	19.722			538.76	545.989	636.497	573.75	3287.21	2713.46	2639.45	2065.71	4536.88	3963.13	1.91854
86-1	04:17:00	552.848	55.531	93.698	14.902	150428	2173778	45840.2	662420	488.353	7057	10.795	465.239	6723	10.38	1068.19	15436	22.352			653.73	647.688	690.587	664	3931.96	3267.96	3291.64	2627.64	7069.73	6405.73	2.43783
87-1	11:31:00	360.054	40.353	76.882	11.215	90753.7	1311447	29447.4	425533	1013.59	14647	16.193	1089.43	15743	18.823	1128.26	16304	18.684			904.53	836.37	872.618	871.17	3642.36	2771.19	3128.54	2257.36	5534.88	4663.71	2.066
88-1	12:32:00	216.115	43.715	74.045	12.932	83839.8	1211537	36581.7	528628	525.86	7599	10.795	483.301	6984	8.304	714.986	10332	14.394			703.94	841.04	717.799	754.26	5605.98	4851.72	4806.85	4052.59	7139.28	6385.02	1.57554
89-1	04:22:00	146.222	24.711	51.901	12.186	37118.8	536390	20766	300082	379.015	5477	13.494	447.247	6463	16.193	361.576	5225	9.896			405.88	399.123	527.991	444.33	3668.33	3223.99	2505.36	2061.03	5781.82	5337.48	2.58972
91-1	04:13:00	595.13	46.373	103.041	12.34	94049.8	1359078	26840	387855	235.976	3410	7.612	358.047	5174	10.657	323.931	4681	9.965			447.98	485.502	469.744	467.74	2283.67	1815.92	1973.67	1505.93	3764.08	3296.34	2.18891
96-1	24-39	103.248	49.108	43.804	10.862	27839.1	402292	18665.8	269732	682.877	9868	18.408	690.42	9977	16.47	607.102	8773	18.823			536.07	605.768	466.079	535.97	3896.37	3360.39	2230	1694.03	6157.7	5621.73	3.31856
98-1	22:40:00	170.788	32.503	80.204	15.255	43132.5	623292	27048.1	390862	316.526	4574	7.612	446.693	6455	11.626	604.195	8731	15.57			600.89	555.221	560.758	572.29	3649.51	3077.22	2565.91	1993.61	4873.35	4301.06	2.15742
101-1	02:13:00	871.519	90.622	201.168	21.241	180082	2602303	57227	826966	615.129	8889	17.439	590.424	8532	16.608	602.119	8701	16.608			509.72	513.728	523.904	515.78	2985.94	2470.16	2648.37	2132.59	4110.82	3595.04	1.68577
102-1	13:35:00	215.769	46.983	43.32	8.624	68693.3	992661	21405.3	309320	963.972	13930	18.823	743.636	10746	15.57	746.542	10788	15.57			740.05	690.173	692.871	707.7	4600.57	3892.87	3962.57	3254.87	7140.35	6432.65	1.97632
104-1	03:25:00	348.428	59.489	89.685	16.081	81258.6	1174237	30812	445252	970.477	14024	14.532	1130.68	16339	17.093	1175.73	16990	18.823			965.04	955.888	902.619	941.18	3370.1	2428.92	2817.41	1876.23	4964.62	4023.44	2.14443
106-1	04:21:00	303.17	40.794	82.488	13.195	89794.5	1297586	39037	564109	1265.83	18292	19.93	1034.28	14946	18.684	1102.44	15931	16.47			917.81	799.936	967.274	895.01	4280.06	3385.05	3323.68	2428.68	6838.68	5943.67	2.44729
108-1	08:27:00	219.506	42.956	89.962	12.874	87955.4	1271010	55580.3	803170	1180.78	17063	25.881	1013.87	14651	20.345	849.79	12280	17.715			659.29	720.128	693.198	690.87	5790.32	5099.45	3611.44	2920.57	8927.88	8237.01	2.82035
113-1	05:17:00	487.868	50.291	105.117	16.756	99951.7	1444364	31859.5	460389	633.883	9160	16.193	485.308	7013	12.456	798.581	11540	20.76			565.68	563.022	555.877	561.53	2960.56	2399.04	2570.8	2009.27	4379.78	3818.25	1.90032
115-1	06:24:00	318.948	60.102	107.954	17.562	105872	1529922	47055.1	679975	682.323	9860	11.695	653.813	9448	15.293	703.776	10170	12.941			843.1	617.799	785.874	748.92	4796.78	4047.85	4028.3	3279.38	6298.75	5549.82	1.69234
116-1	09:29:00	299.087	62.768	91.761	15.009	106253	1535428	46166.6	667136	632.845	9145	13.287	854.634	12350	21.176	587.449	8489	12.595			688.27	583.207	673.998	648.49	5133.72	4485.23	4188.05	3539.56	7270.37	6621.87	1.87082
117-1	05:31:00	173.418	24.498	82.488	13.858	67861.1	980635	47016.7	679421	1644.63	23766	21.176	1137.6	16439	14.117	1293.51	18692	14.532			1122.31	1164.48	1286.26	1191.02	5654.75	4463.73	3312.59	2121.57	8236.6	7045.59	3.32092
118-1	09:28:00	183.521	37.009	62.004	14.95	63419.1	916445	35334	510598	678.863	9810	9.135	1223.82	17685	16.47	1270.26	18356	22.421			1073.89	1073.77	818.697	988.79	4993.68	4004.89	3339.84	2351.05	8234.92	7246.13	3.08208
120-1	07:28:00	303.032	46.991	94.044	15.361	122474	1769827	65918.1	952558	1455.65	21035	26.158	1009.37	14586	19.376	1209.84	17483	23.528			804.15	752.787	743.072	766.67	5840.4	5073.73	3910.6	3143.93	10128.9	9362.18	2.97786
121-1	07:24:00	328.636	49.33	85.533	14.302	133564	1930088	57168.7	826124	1393.64	20139	24.705	990.545	14314	21.591	681.078	9842	12.456			815.18	662.961	790.141	756.09	5873.03	5116.93	4541.14	3785.04	9658.54	8902.45	2.35201
123-1	03:22:00	410.363	53.7	148.852	18.607	119772	1730785	59103.9	854088	730.557	10557	11.695	924.735	13363	13.563	881.9	12744	11.418			902.69	985.254	1116.13	1001.36	4217.69	3216.33	3352.43	2351.07	5737.83	4736.47	2.0146
124-1	02:23:00	183.729	49.334	56.053	14.607	47412.8	685145	23504.9	339661	286.7	4143	9.965	467.592	6757	18.684	406.626	5876	14.532			415.76	361.646	404.349	393.92	3729.11	3335.19	2705.94	2312.03	6059.64	5665.72	2.45054
125-1	19:43:00	246.287	39.742	85.187	14.524	104284	1506967	47769.5	690299	516.656	7466	11.695	857.126	12386	10.657	1316	19017	26.296			638.39	1162.24	723.19	841.27	6118.74	5277.47	5069.32	4228.05	8103.34	7262.06	1.71759
131-1	08:39:00	448.631	42.706	90.654	13.889	239194	3456499	85768.3	1239406	3686.14	53267	42.974	2971.64	42942	37.784	1884.42	27231	26.296			1239.52	1136.51	1035.56	1137.2	7704.55	6567.35	6193.4	5056.2	13671.8	12534.6	2.47906
135-1	08:26:00	196.254	37.292	89.823	15.378	74500.5	1076579	49089.4	709372	1131.51	16351	18.684	1332.81	19260	21.037	1827.95	26415	27.611			875.13	915.53	956.684	915.78	5485.64	4569.86	3450.19	2534.41	7897.44	6981.66	2.75475
138-1	08:35:00	241.374	46.152	54.115	11.948	99927.3	1444012	37485.9	541695	558.107	8065	8.097	1188.12	17169	11.695	2202.05	31821	22.352			996.05	1468.06	1423.63	1295.91	5982.47	4686.55	4818.55	3522.64	10010.1	8714.16	2.47376
139-1	06:34:00	246.01	26.829	53.216	9.159	95829.8	1384801	40011.8	578196	1315.58	19011	16.747	1748.3	25264	22.836	1245.55	17999	15.293			1135.19	1106.32	1176.94	1139.49	5629.04	4489.56	4183.77	3044.28	10865.1	9725.59	3.19471
140-1	14:31:00	209.818	30.447	48.994	12.799	35722.5	516213	16635.5	240394	753.047	10882	16.608	572.778	8277	11.626	574.854	8307	13.563			655.23	711.939	612.475	659.88	2460.29	1800.41	1715.04	1055.16	4906.6	4246.72	4.02473
142-1	04:22:00	225.457	60.544	65.533	13.216	120792	1745525	55756.1	805711	725.228	10480	16.47	1023.97	14797	22.352	1303.68	18839	27.611			636.31	661.999	682.301	660.2	7742.16	7081.96	5876.63	5216.43	12294.7	11634.5	2.23036
144-1	07:20:00	361.368	50.074	72.869	15.652	71958.6	1039846	24485.7	353833	761.005	10997	16.193	858.786	12410	18.892	991.376	14326	23.252			679.12	656.892	616.119	650.71	2877.53	2226.82	2377.87	1727.16	4855.74	4205.03	2.43465
146-1	02:16:00	280.403	39.311	125.877	15.536	138157	1996450	80618	1164981	745.781	10777	20.76	1039.61	15023	28.926	687.86	9940	19.93			519.12	519.36	498.746	512.41	7119.93	6607.52	5380.77	4868.36	9254.92	8742.51	1.79578
149-1	04:38:00	324.277	42.068	71.9	13.295	122244	1766497	36486.3	527250	776.022	11214	9.135	1062.65	15356	10.795	1259.18	18196	13.494			1227.59	1422.51	1348.45	1332.85	5447.49	4114.64	4910.3	3577.45	7333.1	6000.25	1.67724
151-1	06:27:00	150.582	30.183	53.146	11.32	42233.5	610300	23759.3	343337	793.115	11461	14.532	1372.12	19828	22.836	1005.01	14523	15.293			788.67	868.278	949.65	868.87	4052.94	3184.07	2739.88	1871.01	6460.26	5591.39	2.98843
152-1	08:25:00	160.27	39.631	66.987	14.381	69946.7	1010773	37558.7	542746	979.612	14156	17.093	926.95	13395	16.608	1004.87	14521	19.999			828.18	806.539	726.086	786.93	6306.69	5519.76	5017.28	4230.35	8102.26	7315.33	1.72925

## Sheet: Figure 4B 4C 5A 5B 5C
	Gene	Replicate#1	Replicate#2	Replicate#3	Mean Ct	ΔCt	Relative Expression
DATE
Controls
HISMC P3 PCL n=1 Aligned noRT	YWHAZ	0	0	0	0
HISMC P3 PCL n=1 Non-aligned noRT	YWHAZ	0	0	0	0
HISMC P3 PCL n=2 Aligned noRT	YWHAZ	0	0	0	0
NTC	YWHAZ	0	0	0	0
Sample 1
HISMC P3 PCL n=1 Aligned Unloaded	YWHAZ	26.92	27.03	27	26.98
	IL6	34.13	33.92	33.77	33.94	-7.00926	0.00776252
	IL11				#DIV/0!	#DIV/0!	#DIV/0!
	GREM1	37.8	37.63	37.93	37.78	-10.8508	0.000541471
	BMP2	33.53	33.23	33.09	33.28	-6.34981	0.0122607
	BMP4	29.25	28.99	29.21	29.15	-2.21778	0.214972
	ACTG2	26.38	26.3	26.27	26.32	0.614211	1.53072
	MYH11	33.95	33.68	33.89	33.84	-6.90823	0.00832557
	COL1A1	22.62	22.3	22.27	22.4	4.53588	23.1972
	Vim				#DIV/0!	#DIV/0!	#DIV/0!
	LIX1				#DIV/0!		0
Sample 1 (12/14 repeat)
HISMC P3 PCL n=1 Aligned Unloaded	YWHAZ	27.3	26.96	27.09	27.11
	IL11	32.83	32.68	32.6	32.7	-5.77212	0.0182986
Sample 2
HISMC P3 PCL n=2 Aligned Unloaded	YWHAZ	27	27.04	26.75	26.93
	IL6	33.73	33.63	33.95	33.77	-6.83666	0.00874902
	IL11	33.06	32.76	32.84	32.89	-5.95384	0.016133
	GREM1	37.77	37.65	37.58	37.67	-10.7383	0.00058541
	BMP2	32.24	32.24	32.32	32.27	-5.33613	0.0247552
	BMP4	29.27	28.89	28.73	28.96	-2.03286	0.244371
	ACTG2	26.18	26.22	26.31	26.24	0.694835	1.6187
	MYH11	33.69	34.33	33.79	33.94	-7.00376	0.00779218
	COL1A1	22.4	22.33	22.35	22.36	4.57216	23.7879
	Vim	32.2	32.63	32.36	32.4	-5.46397	0.022656
	LIX1	0	0	0	0		0
Sample 3
HISMC P3 PCL n=3 Aligned Unloaded	YWHAZ	26.12	25.98	26.12	26.08
	IL6	33.27	33.13	33.13	33.18	-7.10024	0.00728812
	IL11	31.23	31.22	31.14	31.2	-5.11936	0.0287687
	GREM1	37.26	36.47	36.96	36.71	-10.6362	0.000628336
	BMP2	31.74	31.79	31.78	31.77	-5.69186	0.0193455
	BMP4	30.24	29.77	29.97	29.99	-3.91647	0.0662257
	ACTG2	26.05	25.9	26.04	26	0.0793642	1.05655
	MYH11	33.2	32.85	33	33.02	-6.93914	0.00814909
	COL1A1	22.27	22.19	22.14	22.2	3.87445	14.6665
	Vim	32.66	32.24	32.75	32.55	-6.47364	0.0112523
	LIX1	0	0	0	0		0
Sample 4
HISMC P3 PCL n=4 Aligned Unloaded	YWHAZ	27.61	27.35	27.28	27.41
	IL6	33.77	33.46	33.31	33.51	-6.0976	0.0146029
	IL11	33.46	33.15	32.74	33.12	-5.70197	0.0192104
	GREM1	38.08	37.19	37.41	37.3	-9.88952	0.00105429
	BMP2	32.7	32.34	32.03	32.36	-4.94193	0.0325334
	BMP4	28.99	28.56	28.47	28.67	-1.2593	0.417745
	ACTG2	0	0	0	0		0
	MYH11	35.55	35.46	34.96	35.33	-7.91069	0.0041557
	COL1A1	23.08	22.93	22.8	22.93	4.48048	22.3234
	Vim	32.39	32.03	32.15	32.19	-4.77558	0.0365096
	LIX1	0	0	0	0		0
Sample 4
HISMC P3 PCL n=4 Aligned Unloaded	YWHAZ	28.26	28	27.91	28.05
	ACTG2	27.46	27.17	27.08	27.24	-0.306563	0.808566
HISMC P3 PCL n=2 Non-aligned noRT	YWHAZ				#DIV/0!
HISMC P3 PCL n=3 Aligned noRT	YWHAZ				#DIV/0!
HISMC P3 PCL n=3 Non-aligned noRT	YWHAZ				#DIV/0!
NTC	YWHAZ				#DIV/0!
Sample 5
HISMC P3 PCL n=1 Aligned Loaded	YWHAZ	26.19	25.99	26.17	26.11
	IL6	29.45	29.33	29.44	29.41	-3.29135	0.102142
	IL11	26.25	26.17	26.22	26.21	-0.0954194	0.936
	GREM1	36.85	36.17	36.17	36.17	-10.0551	0.000939993
	BMP2	29.72	29.49	29.71	29.64	-3.52453	0.086898
	BMP4	35.75	34.61	34.34	34.9	-8.78449	0.00226781
	ACTG2	25.68	25.64	25.87	25.73	0.383552	1.30455
	MYH11	35.64	34.41	35.31	35.12	-9.00692	0.00194377
	COL1A1	23.07	23.08	23.17	23.11	3.00769	8.04273
	Vim	34.04	33.69	33.41	33.71	-7.59946	0.00515625
	LIX1	0	0	0	0		0
Sample 6
HISMC P3 PCL n=2 Aligned Loaded	YWHAZ	27.3	26.46	26.11	26.62
	IL6	29.55	29.48	29.14	29.39	-2.76393	0.147222
	IL11	26.63	26.5	26.22	26.45	0.175749	1.12955
	GREM1	35.28	35.23	34.9	35.07	-8.44016	0.00287911
	BMP2	29.36	29.22	29.03	29.2	-2.57833	0.167434
	BMP4	31.29	31.39	31.09	31.25	-4.6295	0.0404001
	ACTG2	25.8	25.8	25.61	25.74	0.887975	1.85058
	MYH11	34.5	34.15	34.08	34.24	-7.61819	0.00508976
	COL1A1	22.75	22.61	22.44	22.6	4.02573	16.2879
	Vim	33.17	33.01	32.89	33.02	-6.39423	0.011889
	LIX1	0	0	0	0		0
Sample 7
HISMC P3 PCL n=3 Aligned Loaded	YWHAZ	26.45	26.32	26.45	26.41
	IL6	29.28	29.26	29.46	29.34	-2.93041	0.131178
	IL11	25.88	25.66	25.68	25.74	0.667119	1.5879
	GREM1	34.89	34.85	35.03	34.94	-8.53755	0.00269117
	BMP2	29.59	29.59	29.59	29.59	-3.18243	0.110152
	BMP4	31.33	31.25	31.31	31.3	-4.89169	0.0336865
	ACTG2	25.8	25.65	25.82	25.76	0.650165	1.56935
	MYH11	36.33	35.22	35.06	35.54	-9.13033	0.00178442
	COL1A1	22.8	22.7	22.76	22.75	3.65231	12.5734
	Vim	33.66	33.48	33.71	33.62	-7.21034	0.00675261
	LIX1				#DIV/0!		0
Samples 8
HISMC P3 PCL n=4 Aligned Loaded	YWHAZ	25.54	25.38	25.6	25.51
	IL6	28.92	28.81	28.88	28.87	-3.36179	0.0972748
	IL11	25.75	25.57	25.69	25.67	-0.16204	0.89376
	GREM1	34.53	34.22	34.12	34.17	-8.66339	0.00246638
	BMP2	28.67	28.6	28.72	28.66	-3.1576	0.112065
	BMP4	30.46	30.39	30.44	30.43	-4.9237	0.0329473
	ACTG2	24.95	24.93	24.96	24.95	0.55908	1.47333
	MYH11	34.87	35.2	35.18	35.08	-9.57652	0.00130972
	COL1A1	21.93	21.79	21.78	21.83	3.67605	12.7821
	Vim	32.39	32.62	32.71	32.57	-7.06699	0.00745804
	LIX1	39.74	39.28	38.62	39.21	-13.7062	7.48213e-05
HISMC P3 PCL n=4 Aligned noRT	YWHAZ				#DIV/0!
HISMC P3 PCL n=4 Non-aligned noRT	YWHAZ				#DIV/0!
HISMC P3 PCL n=5 Aligned noRT	YWHAZ				#DIV/0!
NTC	YWHAZ				#DIV/0!

## Sheet: Figure 4D
LOADED CELLS
Image	Z stacks used	Cytoplasm Area	Cytoplasm Feret	Nucleus Area	Nucleus Feret	Cytoplasm IL11 IntDen	Cytoplasm IL11 RawIntDen	Nucleus IL11 IntDen	Nucleus IL11 RawIntDen	IL11 Background IntDen 1	IL11 Background RawIntDen 1	IL11 Bk intensity area1	IL11 Background IntDen 2	IL11 Background RawIntDen 2	IL11 Bk intensity area2	IL11 Background IntDen 3	IL11 Background RawIntDen 3	IL11 Bk intensity area3	Calculations	IL11 Calculations	IL11 Bkd volume normalized1	IL11 Bkd volume normalized2	IL11 Bkd volume normalized3	IL11 mean bkd	IL11 Cell raw int/vol	IL11 Cell adjusted intensity	IL11 Cytoplasm raw inten/vol	IL11 Cytoplasm adjusted intensity	IL11 Nucleus raw inten/vol	IL11 Nucleus adjusted intensity	IL11 Nuc:Cyto
2025-01-01	04:20:00	470.222	54.46	139.371	18.5146	63354.3	915509	23384.2	337917	259.92	3756	3.87527	320.125	4626	4.15207	557.831	8061	8.23494			969.224	1114.14	978.878	1020.75	1946.97	926.224	1745.78	725.03	2424.58	1403.84	1.93624
2025-01-02	07:25:00	212.863	31.4666	86.9167	15.8767	38025.3	549489	15011.3	216923	276.113	3990	3.87527	317.356	4586	4.15207	538.039	7775	8.23494			1029.61	1104.51	944.148	1026.09	2581.42	1555.34	2640.54	1614.45	2495.76	1469.67	0.910321
2025-01-03	05:21:00	352.649	39.2819	146.637	15.8773	74008.1	1069463	32771.6	473570	259.781	3754	3.87527	322.893	4666	4.15207	549.042	7934	8.23494			968.708	1123.78	963.456	1018.65	3032.66	2014.01	2892.52	1873.87	3229.53	2210.89	1.17985
2025-02-01	08:19:00	710.212	84.3489	79.6505	14.5059	66977	967859	7560.85	109259	276.32	3993	5.53609	409.187	5913	9.13455	114.805	1659	3.73686			721.267	647.322	443.955	604.182	1362.78	758.594	1361.64	757.463	1371.73	767.548	1.01331
2025-02-02	11:26:00	278.396	29.1192	88.4391	14.2205	29912.2	432250	11806.7	170614	279.573	4040	5.53609	440.604	6367	9.13455	156.118	2256	3.73686			729.756	697.024	603.715	676.832	1552.64	875.811	1377.34	700.51	1929.17	1252.34	1.78775
2025-02-03	04:18:00	405.034	40.4578	80.827	13.4111	50908.7	735662	12679.5	183226	328.083	4741	5.53609	503.854	7281	9.13455	182.068	2631	3.73686			856.38	797.083	704.067	785.843	1816.3	1030.45	1703.96	918.115	2266.89	1481.05	1.61314
2025-03-01	06:20:00	230.994	30.9625	77.4361	13.4463	33605.7	485623	11661.2	168512	317.287	4585	6.64331	115.981	1676	2.42204	93.1448	1346	2.07604			690.168	691.979	648.351	676.833	2102.32	1425.49	2065.1	1388.27	2176.14	1499.31	1.07999
2025-05-01	16:35:00	187.466	23.9374	73.284	11.7923	27712.6	400464	10238.2	147949	296.181	4280	3.87527	386.281	5582	4.98248	529.873	7657	6.92012			1104.44	1120.33	1106.48	1110.42	2136.2	1025.78	2211.51	1101.1	2018.84	908.427	0.825019
2025-05-02	16:35:00	348.705	32.1784	120.894	15.0152	75830.4	1095796	26458	382334	296.181	4280	3.87527	386.281	5582	4.98248	529.873	7657	6.92012			1104.44	1120.33	1106.48	1110.42	3142.48	2032.06	3131.83	2021.41	3162.54	2052.13	1.0152
2025-06-01	11:41:00	406.834	33.4907	106.224	15.2052	121690	1758496	38825.2	561048	383.928	5548	2.422	322.062	4654	2.07604	83.7334	1210	0.553609			2290.67	2241.77	2185.66	2239.37	4322.4	2083.03	3983.4	1744.03	5281.76	3042.39	1.74446
2025-07-01	06:22:00	377.216	49.1086	102.418	15.0202	45713.9	660594	14987	216571	40.8287	590	0.692012	88.9927	1286	1.86843	328.775	4751	6.92012			852.587	688.278	686.549	742.471	1751.24	1008.77	1615.82	873.346	2114.59	1372.11	1.5711
2025-07-02	02:18:00	335.556	44.0134	134.735	20.4337	44480.4	642770	18558.5	268182	44.8424	648	0.692012	106.847	1544	1.86843	399.014	5766	6.92012			936.4	826.362	833.223	865.328	1915.54	1050.21	1865.28	999.947	1990.45	1125.12	1.12518
2025-08-01	05:20:00	229.056	32.946	75.8445	13.3766	42881.5	619664	12689.5	183371	376.247	5437	4.15207	189.265	2735	2.07604	156.741	2265	1.79923			1309.47	1317.41	1258.87	1295.25	2705.3	1410.05	2847.65	1552.4	2417.72	1122.47	0.723055
2025-09-02	19:37:00	302.686	41.6779	90.0999	17.4154	35034.6	506272	10625.6	153547	429.601	6208	5.8821	572.57	8274	8.09654	359.085	5189	4.98248			1055.41	1021.92	1041.45	1039.59	1672.6	633.008	1659.21	619.62	1704.19	664.595	1.07258
2025-10-01	19:33:00	254.383	29.0468	95.636	16.1743	30611.5	442355	13799.2	199407	83.3874	1205	1.45322	97.02	1402	1.66083	186.566	2696	3.11405			829.191	844.157	865.753	846.367	1738.93	892.563	1530.41	684.039	2085.06	1238.69	1.81086
13-1	19:41:00	181.445	22.4653	63.6651	11.3898	31108.6	449539	11692.9	168970	255.837	3697	2.90645	408.356	5901	4.56728	111.829	1616	1.24562			1272	1292.02	1297.35	1287.12	2477.54	1190.42	2382.14	1095.02	2654.05	1366.92	1.24832
15-1	1 day, 3:48:00	394.723	64.5815	83.3874	16.447	51541.3	744804	12795.5	184903	103.94	1502	1.24562	203.451	2940	2.49124	166.706	2409	2.07604			1205.82	1180.13	1160.38	1182.12	1886.9	704.786	1798.38	616.267	2217.4	1035.28	1.67993
15-2	1 day, 3:48:00	389.395	32.0704	121.794	13.672	44095.4	637206	13902.1	200894	103.94	1502	1.24562	203.451	2940	2.49124	166.706	2409	2.07604			1205.82	1180.13	1160.38	1182.12	1636.4	454.286	1630.46	448.343	1649.46	467.342	1.04238
16-1	18:33:00	253.345	32.5084	83.1798	13.1487	25307	365702	8269.54	119500	167.121	2415	3.46006	115.22	1665	2.49124	67.1943	971	1.38402			697.965	668.341	701.578	689.295	1443.49	754.197	1446.84	757.542	1436.65	747.352	0.986548
17-1	05:18:00	401.09	47.0142	143.039	17.901	62024	896286	23575.3	340678	106.293	1536	2.28364	183.729	2655	3.80606	158.471	2290	3.32166			672.611	697.571	689.415	686.532	2234.63	1548.09	2153.09	1466.56	2381.72	1695.18	1.15589
17-2	05:18:00	376.8	32.8712	109.338	15.0679	38083.5	550331	11741.5	169672	106.293	1536	2.28364	183.729	2655	3.80606	158.471	2290	3.32166			672.611	697.571	689.415	686.532	1460.54	774.005	1423.22	736.692	1551.81	865.282	1.17455
18-1	11:35:00	233.346	24.8733	110.999	13.5359	39058.2	564416	20906.6	302114	197.984	2861	2.76805	227.949	3294	3.32166	253.138	3658	3.32166			1033.58	991.674	1101.26	1042.17	2418.79	1376.62	2143.91	1101.74	2721.78	1679.61	1.52451
18-2	09:28:00	173.21	23.3421	66.4331	14.1506	22872	330514	8871.03	128192	158.332	2288	2.76805	210.51	3042	3.32166	211.271	3053	3.32166			826.576	915.808	919.12	887.168	1908.16	1021	1894.8	1007.63	1929.64	1042.47	1.03457
18-3	11:32:00	381.852	40.9242	139.994	15.7062	45042.8	650897	17121.3	247414	175.909	2542	2.76805	200.891	2903	3.32166	222.897	3221	3.32166			918.337	873.962	969.697	920.665	1704.58	783.914	1668.26	747.598	1767.32	846.654	1.1325
19-1	08:38:00	191.549	30.8921	88.7851	15.5984	33715	487203	16068.6	232201	267.047	3859	3.04485	452.506	6539	5.39769	254.66	3680	2.90645			1267.38	1211.44	1266.15	1248.33	2543.49	1295.17	2481.44	1233.11	2615.32	1366.99	1.10857
19-2	06:24:00	163.384	22.0787	75.8445	12.9582	35875.1	518417	19062.5	275465	169.058	2443	3.04485	331.681	4793	5.39769	179.992	2601	2.90645			802.338	887.972	894.907	861.739	3173	2311.26	2775.34	1913.6	3631.97	2770.23	1.44765
20-1	05:39:00	273.76	32.3085	85.7402	13.4023	58216.9	841270	22770	329040	727.512	10513	6.29731	199.438	2882	1.66083	452.16	6534	4.15207			1669.44	1735.28	1573.67	1659.46	3073.02	1413.56	2724.34	1064.88	3837.64	2178.17	2.04547
21-1	03:26:00	185.113	24.6299	67.4711	12.8594	41183.4	595126	17766.3	256734	193.21	2792	2.07604	676.095	9770	7.47372	611.6	8838	6.64331			1344.87	1307.25	1330.36	1327.49	3214.93	1887.44	2876.46	1548.96	3805.09	2477.6	1.59952
21-2	05:32:00	312.651	32.3345	111.137	15.9808	80021.6	1156362	35868.9	518328	216.807	3133	2.07604	869.582	12566	7.47372	707.443	10223	6.64331			1509.13	1681.36	1538.84	1576.44	3698.57	2122.13	3166.2	1589.76	4663.86	3087.42	1.94206
22-1	06:27:00	406.28	45.4281	105.601	13.5996	66218.9	956905	19951.7	288315	478.457	6914	4.84408	523.368	7563	6.22811	198.746	2872	2.42204			1427.31	1214.33	1185.78	1275.81	2355.28	1079.48	2223.6	947.794	2730.23	1454.42	1.53454
22-2	02:25:00	239.851	35.5035	86.9167	14.6695	47194.6	681991	16847	243450	531.396	7679	4.84408	666.476	9631	6.22811	248.363	3589	2.42204			1585.23	1546.38	1481.81	1537.81	2843.39	1305.59	2867.51	1329.7	2800.96	1263.15	0.949952
22-3	01:21:00	611.6	51.5706	165.46	16.8939	87877	1269878	27814	401930	475.481	6871	4.84408	606.894	8770	6.22811	222.897	3221	2.42204			1418.43	1408.13	1329.87	1385.48	2076.32	690.843	1945.46	559.983	2429.17	1043.69	1.86379
24-1	05:28:00	191.687	26.765	87.7471	12.4066	26812.8	387461	13602.8	196569	153.281	2215	1.93763	426.072	6157	5.39769	501.778	7251	6.22811			1143.15	1140.67	1164.24	1149.35	2021.32	871.966	1836.56	687.204	2240.18	1090.82	1.58734
24-2	05:29:00	383.167	42.7597	106.431	16.3658	59061	853468	20122.5	290782	160.408	2318	1.93763	444.618	6425	5.39769	520.047	7515	6.22811			1196.31	1190.32	1206.63	1197.75	2227.41	1029.65	2033.3	835.547	2732.11	1534.36	1.83635
25-1	13:29:00	277.912	35.4875	110.584	13.2887	40130	579904	16405.4	237068	317.495	4588	4.15207	91.2071	1318	1.45322	210.579	3043	3.32166			1104.99	906.949	916.109	976.016	2086.65	1110.63	2048.88	1072.87	2143.79	1167.78	1.08847
26-1	05:26:00	725.643	39.7779	195.078	18.4318	166201	2401710	48163.9	695998	198.953	2875	2.90645	203.867	2946	3.11405	92.868	1342	1.45322			989.18	946.034	923.464	952.893	3309.77	2356.87	3214.89	2262	3567.79	2614.9	1.15601
27-1	13:30:00	250.439	30.6097	62.4194	11.4741	32141.3	464462	8898.44	128588	71.4156	1032	1.10722	469.738	6788	5.39769	68.8552	995	1.24562			932.065	1257.58	798.798	996.146	1854.59	858.445	1786.38	790.232	2060.06	1063.92	1.34634
28-1	04:23:00	165.598	30.6948	77.3669	14.6232	26952.3	389477	13570	196095	284.486	4111	4.35967	141.101	2039	2.07604	135.012	1951	2.07604			942.961	982.161	939.772	954.965	2351.94	1396.97	2191.76	1236.79	2534.61	1579.65	1.27721
29-1	08:25:00	460.741	35.4733	122.971	15.467	53708.3	776119	15754.8	227667	140.686	2033	2.42204	91.7607	1326	1.66083	220.959	3193	4.15207			839.375	798.397	769.014	802.262	1684.5	882.239	1623.74	821.478	1851.4	1049.13	1.27713
29-2	19:39:00	277.566	22.1971	89.0619	11.8961	36478.6	527139	13798.4	199395	184.905	2672	2.42204	108.369	1566	1.66083	277.22	4006	4.15207			1103.2	942.903	964.82	1003.64	1899.15	895.508	1738.66	735.017	2238.84	1235.19	1.6805
30-1	05:14:00	300.61	35.8546	119.995	15.7924	30429.7	439728	12351.9	178493	58.9594	852	1.38402	187.673	2712	4.84408	171.204	2474	4.98248			615.597	559.859	496.539	557.332	1462.79	905.455	1446.36	889.032	1487.51	930.174	1.04628
31-1	06:19:00	332.719	28.9523	119.51	16.0208	44815.4	647610	17607.8	254443	296.389	4283	5.53609	242.412	3503	4.56728	204.766	2959	4.98248			773.65	766.978	593.88	711.503	1946.42	1234.91	1844.05	1132.54	2129.05	1417.54	1.25164
31-2	05:16:00	304.969	29.3746	93.0756	15.3141	34853.2	503650	10426.3	150667	255.006	3685	5.53609	206.981	2991	4.56728	206.012	2977	4.98248			665.632	654.876	597.493	639.334	1651.48	1012.14	1665.85	1026.51	1618.76	979.426	0.954129
32-1	06:27:00	253.968	28.5854	78.8893	13.7825	44733.4	646426	16188.1	233928	65.603	948	1.107	206.358	2982	3.73686	177.501	2565	2.90645			856.369	797.996	882.52	845.628	2545.3	1699.67	2356.07	1510.44	2965.27	2119.64	1.40333
33-1	04:17:00	594.853	63.528	135.081	15.0957	50956.6	736354	12619.5	182359	89.7539	1297	1.93763	175.979	2543	3.32166	71.208	1029	1.24562			669.374	765.582	826.094	753.683	1237.88	484.192	1204.93	451.25	1350	596.317	1.32148
34-1	03:26:00	375.762	48.4561	117.434	16.7308	56376	814668	19861.4	287009	393.962	5693	4.42887	1815.49	26235	19.9299	261.65	3781	2.90645			1285.43	1316.36	1300.9	1300.9	2168.04	867.144	2042.59	741.697	2443.99	1143.1	1.54119
35-1	02:19:00	261.996	35.4157	80.827	16.1841	37126.1	536495	13495	195011	260.404	3763	2.76805	311.474	4501	3.32166	275.005	3974	3.11405			1359.44	1355.05	1276.15	1330.21	2047.72	717.512	1884.9	554.682	2412.7	1082.48	1.95154
36-1	03:16:00	297.703	26.6524	127.676	15.6648	33897.6	489841	15764.1	227801	72.6612	1050	1.10722	555.409	8026	7.75053	501.155	7242	6.92012			948.322	1035.54	1046.51	1010.13	1645.4	635.273	1541.16	531.038	1784.21	774.083	1.45768
36-2	03:16:00	218.191	28.8217	104.701	15.5362	39699.3	573680	16150.7	233388	72.6612	1050	1.10722	555.409	8026	7.75053	501.155	7242	6.92012			948.322	1035.54	1046.51	1010.13	2629.25	1619.13	2998.43	1988.31	2229.08	1218.96	0.613062
38-1	03:22:00	268.154	36.5996	116.466	17.3001	57248.4	827275	28918.4	417889	98.404	1422	1.24562	187.12	2704	2.42204	176.255	2547	2.21444			1141.6	1116.41	1150.18	1136.06	3085.07	1949	2698.85	1562.79	3588.09	2452.03	1.56901
39-1	13:30:00	402.889	36.7128	126.361	15.4737	45421.7	656372	16172.7	233706	50.4477	729	0.830414	49.6172	717	0.830414	179.577	2595	3.39086			877.875	863.425	765.293	835.531	1629.16	793.631	1528.47	692.944	1849.51	1013.98	1.46328
39-2	11:25:00	412.854	31.3308	111.898	14.1173	55115.5	796453	13836.9	199952	39.5139	571	0.830414	42.6971	617	0.830414	171.896	2484	3.39086			687.609	743.003	732.558	721.057	1929.14	1208.08	1982.02	1260.96	1786.91	1065.85	0.845267
39-3	08:24:00	493.75	43.5396	130.998	18.7679	67207.1	971184	17417	251686	57.2294	827	0.830414	56.3989	815	0.830414	220.683	3189	3.39086			995.889	981.438	940.47	972.599	1966.95	994.355	1983.44	1010.84	1921.3	948.7	0.938525
40-1	15:31:00	139.44	25.2169	58.4058	12.1265	14574.7	210614	7097.89	102569	273.414	3951	5.53609	121.24	1752	2.42204	47.7488	690	0.830414			713.68	723.357	830.911	755.983	1510.42	754.441	1333.32	577.337	1756.14	1000.16	1.73237
41-1	06:22:00	312.582	27.5713	103.317	16.3119	54156.7	782598	19954.7	288358	222.205	3211	2.76805	115.497	1669	1.38402	146.914	2123	1.66083			1160.02	1205.9	1278.28	1214.74	2503.66	1288.92	2361.8	1147.06	2790.99	1576.26	1.37417
41-2	10:24:00	297.357	39.0466	121.656	18.7587	35198.2	508636	14582	210719	159.094	2299	2.76805	78.9585	1141	1.38402	97.0892	1403	1.66083			830.55	824.408	844.759	833.239	1710.52	877.282	1695.58	862.345	1732.09	898.855	1.04234
43-1	07:27:00	363.237	29.2716	107.054	13.8292	32067	463388	11108	160517	385.381	5569	6.22811	180.407	2607	2.90645	201.375	2910	3.32166			894.173	896.971	876.069	889.071	1275.72	386.648	1182.25	293.175	1499.4	610.329	2.08179
44-1	05:15:00	668.137	43.359	167.951	16.2489	66031.7	954199	17180.2	248264	113.006	1633	2.768	279.711	4042	6.22811	76.1213	1100	2.07604			589.957	648.994	529.856	589.602	1428.15	838.546	1411.35	821.743	1478.19	888.589	1.08135
45-1	03:22:00	246.771	24.9815	73.4916	11.695	42219.6	610100	13861.2	200303	266.079	3845	2.76805	145.807	2107	1.38402	377.354	5453	4.15207			1389.07	1522.37	1313.32	1408.25	2472.33	1064.08	2364.95	956.692	2725.52	1317.27	1.3769
45-2	08:24:00	696.856	46.6336	176.325	17.5923	129513	1871543	34719.3	501716	205.043	2963	2.76805	119.026	1720	1.38402	273.137	3947	4.15207			1070.43	1242.75	950.61	1087.93	2685.7	1597.77	2631.59	1543.66	2845.41	1757.48	1.13851
46-1	04:28:00	576.376	70.107	135.081	16.405	73511.5	1062287	16941.5	244815	138.125	1996	1.66083	120.894	1747	1.38402	203.382	2939	2.42204			1201.81	1262.26	1213.44	1225.84	1843.04	617.206	1852.43	626.598	1812.36	586.524	0.936045
47-1	09:27:00	346.352	44.3088	101.518	15.4541	38248.7	552717	11800.4	170523	90.9303	1314	1.66083	274.383	3965	4.42887	174.387	2520	3.39086			791.172	895.261	743.175	809.869	1595.83	785.956	1561.04	751.166	1679.73	869.861	1.15801
48-1	09:27:00	310.921	23.668	86.2246	14.6239	36329.4	524982	11780.4	170234	515.549	7450	6.92012	311.267	4498	4.15207	148.575	2147	1.93763			1076.57	1083.32	1108.05	1089.31	1688.47	599.162	1578.79	489.476	1974.31	884.995	1.80804
48-2	09:27:00	327.944	25.885	92.6603	13.3886	39136.7	565549	12775.4	184613	515.549	7450	6.92012	311.267	4498	4.15207	148.575	2147	1.93763			1076.57	1083.32	1108.05	1089.31	1724.53	635.214	1619.05	529.735	1992.36	903.049	1.70472
48-3	06:29:00	355.417	41.0364	122.14	14.0158	76671	1107944	31820.2	459822	781.904	11299	6.92012	470.776	6803	4.15207	209.956	3034	1.93763			1632.78	1638.46	1565.83	1612.36	3117.31	1504.95	2778.34	1165.98	3764.71	2152.36	1.84596
49-1	1 day, 9:49:00	414.031	54.0682	124.908	16.1181	38944.5	562772	12900.1	186414	316.249	4570	4.98248	80.8962	1169	1.24562	432.3	6247	6.85091			917.213	938.488	911.849	922.517	1359.25	436.736	1301.72	379.209	1492.41	569.893	1.50285
50-1	11:27:00	237.637	39.6761	120.964	19.4374	24383.7	352360	12197.7	176265	151.481	2189	2.768	79.0277	1142	1.66083	80.5502	1164	1.66083			790.824	687.609	700.855	726.429	1482.77	756.338	1509.3	782.872	1457.17	730.744	0.933414
50-2	10:31:00	339.57	40.3	87.0551	12.7823	46491	671824	15911.2	229927	206.704	2987	2.768	102.21	1477	1.66083	103.248	1492	1.66083			1079.12	889.316	898.347	955.594	1978.45	1022.86	1749.98	794.389	2641.17	1685.57	2.12185
52-1	14:32:00	273.068	22.3041	86.7783	11.2907	34262.5	495114	13226.8	191135	213.278	3082	3.46006	224.419	3243	3.73686	73.0764	1056	1.24562			890.736	867.84	847.77	868.782	1813.15	944.372	1631.76	762.973	2202.57	1333.79	1.74814
53-1	04:31:00	318.187	24.15	115.012	16.141	85608.5	1237096	38575.2	557435	516.656	7466	5.32849	239.505	3461	2.42204	158.055	2284	1.73003			1401.15	1428.96	1320.21	1383.44	3887.95	2504.51	3345.21	1961.77	4846.74	3463.3	1.7654
53-2	09:34:00	224.419	24.8096	63.7343	10.913	41297.4	596773	14681.6	212159	438.043	6330	5.32849	204.905	2961	2.42204	134.181	1939	1.73003			1187.95	1222.52	1120.79	1177.09	2659.19	1482.1	2393.59	1216.5	3328.81	2151.72	1.76878
54-1	04:15:00	320.955	25.8265	100.895	14.0541	35730.2	516323	11075.4	160046	363.375	5251	8.30414	215.769	3118	4.35967	87.3319	1262	2.07604			632.335	715.191	607.89	651.805	1608.71	956.903	1619	967.196	1586.26	934.453	0.966146
55-1	08:24:00	299.987	40.7293	122.555	19.528	41925	605842	21871	316050	182.691	2640	2.76805	96.8816	1400	1.66083	142.554	2060	2.49124			953.741	842.953	826.897	874.53	2019.56	1145.03	1633.26	758.728	2578.84	1704.31	2.24627
55-2	08:24:00	302.686	37.6895	97.5044	13.8974	35076.5	506877	12632.2	182543	182.691	2640	2.76805	96.8816	1400	1.66083	142.554	2060	2.49124			953.741	842.953	826.897	874.53	1674.6	800.067	1580.72	706.188	1872.15	997.62	1.41268
56-1	05:23:00	388.772	37.2283	128.853	15.4809	51370	742328	17207.6	248660	403.927	5837	4.35967	175.563	2537	1.93763	376.247	5437	4.15207			1338.86	1309.33	1309.47	1319.22	1909.42	590.197	1899.31	580.091	1929.8	610.583	1.05256
56-2	06:16:00	473.543	36.6382	143.869	14.6206	48386.2	699211	14902.1	215345	263.241	3804	4.35967	112.521	1626	1.93763	200.199	2893	4.15207			872.543	839.168	696.761	802.824	1476.55	673.727	1467.71	664.885	1496.81	693.987	1.04377
57-1	04:22:00	428.978	44.2099	113.698	14.2098	60207.8	870040	15252.4	220407	278.673	4027	4.98248	79.5813	1150	1.38402	589.248	8515	8.99615			808.231	830.911	946.516	861.886	2028.17	1166.28	2060.49	1198.61	1938.54	1076.65	0.898254
57-2	11:29:00	465.101	35.6265	124.147	15.1086	56286.5	813375	14240.9	205790	261.442	3778	4.98248	83.1798	1202	1.38402	515.479	7449	8.99615			758.256	868.482	828.021	818.253	1748.81	930.56	1782.01	963.761	1657.63	839.38	0.870942
59-1	01:19:00	334.726	51.8663	144.146	20.0195	52971.4	765470	20461.1	295676	245.249	3544	3.46006	126.015	1821	1.66083	180.061	2602	2.42204			1024.26	1096.44	1074.3	1065	2286.86	1221.86	2465.07	1400.07	2051.23	986.225	0.704409
60-1	05:22:00	315.627	30.4125	100.965	13.1967	51029.1	737402	21021	303767	223.243	3226	3.80606	218.814	3162	3.73686	264.902	3828	5.53609			847.595	846.164	691.462	795.074	2336.31	1541.24	2020.08	1225.01	3008.65	2213.58	1.80699
60-2	09:26:00	350.712	50.5901	80.7578	14.1185	45742.2	661003	14021.7	202622	201.998	2919	3.80606	194.248	2807	3.73686	261.926	3785	5.53609			766.934	751.165	683.695	733.931	1884.75	1150.82	1698	964.067	2509.01	1775.08	1.84124
61-1	01:19:00	299.987	30.1094	98.1964	13.7683	50098.8	723959	19397	280298	348.082	5030	5.53609	1209.29	17475	18.8227	537.762	7771	9.89577			908.583	928.399	785.285	874.089	2413.3	1539.21	2198.62	1324.53	2854.46	1980.37	1.49515
62-1	04:17:00	240.682	26.5343	86.0862	11.9316	34957.2	505154	12977.9	187539	109.753	1586	2.42204	241.789	3494	5.53609	171.273	2475	3.73686			654.82	631.131	662.32	649.424	2098.85	1449.42	2054.49	1405.07	2178.5	1529.08	1.08826
62-2	07:25:00	251.131	23.6002	79.0969	11.4856	36430.5	526444	11681.7	168808	153.419	2217	2.42204	277.151	4005	5.53609	226.98	3280	3.73686			915.344	723.434	877.742	838.84	2096.29	1257.45	2078.87	1240.03	2134.19	1295.35	1.04462
64-1	02:16:00	550.288	60.1761	172.864	20.5296	60369.3	872374	17080.8	246828	458.804	6630	7.61213	74.8757	1082	1.38402	137.71	1990	2.42204			870.979	781.779	821.621	824.793	1585.31	760.513	1657.41	832.62	1427.87	603.077	0.724312
64-2	05:25:00	370.226	35.2822	115.427	14.8742	79764.6	1152648	24847.7	359065	594.853	8596	7.61213	100.48	1452	1.38402	183.314	2649	2.42204			1129.25	1049.12	1093.71	1090.69	3113.36	2022.67	3114.55	2023.86	3110.74	2020.05	0.998118
65-1	08:27:00	201.652	25.5495	49.3404	11.5328	25745.5	372038	7942.08	114768	255.698	3695	4.15207	122.971	1777	2.07604	172.242	2489	2.76805			889.918	855.959	899.19	881.689	1844.95	963.26	1689.1	807.413	2326.04	1444.36	1.78887
65-2	02:26:00	309.883	30.8242	138.333	17.38	44964.5	649765	21218	306613	344.345	4976	4.15207	171.827	2483	2.07604	244.003	3526	2.76805			1198.44	1196.03	1273.82	1222.76	2096.81	874.045	2000.31	777.543	2216.48	993.719	1.27802
65-3	02:26:00	365.313	37.1373	93.1448	12.847	53281.2	769947	13775.1	199059	344.345	4976	4.15207	171.827	2483	2.07604	244.003	3526	2.76805			1198.44	1196.03	1273.82	1222.76	2107.64	884.873	2097.56	874.792	2137.09	914.329	1.0452
65-4	13:31:00	207.465	30.8186	90.5843	16.1499	22760.6	328905	12522	180951	232.793	3364	4.15207	117.711	1701	2.07604	166.221	2402	2.76805			810.198	819.35	867.76	832.436	1585.35	752.915	1265.85	433.418	1997.6	1165.16	2.68831
66-1	21:40:00	277.081	25.3905	79.3045	12.6406	26424.8	381855	9178.5	132635	144.769	2092	2.49124	30.7253	444	0.553609	45.6036	659	0.830414			839.742	802.01	793.58	811.777	1378.13	566.356	1260.11	448.329	1672.48	860.7	1.91979
66-2	1 day, 8:58:00	194.732	24.4066	48.856	9.78644	31698.3	458060	9409	135966	186.359	2693	2.49124	42.6279	616	0.553609	65.5335	947	0.830414			1080.99	1112.7	1140.39	1111.36	2352.26	1240.9	2208	1096.64	2782.99	1671.63	1.52433
67-1	1 day, 13:58:00	200.199	30.501	73.4916	11.6853	26350.4	380780	11151.5	161146	117.296	1695	1.38402	162.692	2351	1.93763	118.749	1716	1.45322			1224.69	1213.34	1180.82	1206.28	1902.01	695.725	1733.4	527.113	2192.71	986.429	1.87138
67-2	1 day, 7:02:00	203.659	32.9109	58.3366	11.5479	36192	522997	11427.3	165131	176.601	2552	1.38402	246.149	3557	1.93763	180.2	2604	1.45322			1843.9	1835.74	1791.88	1823.84	2568	744.162	2462.57	638.725	2830.66	1006.82	1.5763
67-3	1 day, 12:59:00	234.107	25.2742	70.1008	11.3474	33880.2	489590	11076.8	160067	126.569	1829	1.38402	177.57	2566	1.93763	129.891	1877	1.45322			1321.51	1324.3	1291.61	1312.47	2091.3	778.832	2009.2	696.732	2283.38	970.912	1.39352
69-1	02:19:00	287.185	28.7582	80.2041	11.5724	53025.6	766253	16915.1	244434	94.3212	1363	1.45322	136.949	1979	2.07604	274.59	3968	4.42887			937.914	953.26	895.939	929.038	2668.15	1739.12	2521.1	1592.06	3047.65	2118.61	1.33073
70-1	1 day, 0:48:00	352.165	37.7442	95.0132	13.9137	54781.4	791625	18289.5	264294	198.331	2866	2.07604	309.329	4470	3.32166	188.573	2725	1.93763			1380.52	1345.71	1406.36	1377.53	2247.88	870.354	2050.66	673.134	2781.66	1404.13	2.08595
71-1	20:40:00	303.378	31.0785	110.376	15.0208	70319.9	1016166	25570.2	369505	121.517	1756	1.38402	82.903	1198	1.03802	66.5715	962	0.830414			1268.77	1154.12	1158.46	1193.78	3349.51	2155.72	3350.54	2156.76	3347.7	2153.92	0.998682
74-1	03:18:00	233.346	37.7576	69.8932	12.875	29601.9	427766	10058.9	145358	263.795	3812	4.56728	110.099	1591	2.21444	532.434	7694	10.657			834.633	718.467	721.968	758.356	1833.18	1074.83	1727.76	969.405	2079.72	1321.36	1.36306
UNLOADED CELLS
Image	Z stacks used	Cytoplasm Area	Cytoplasm Feret	Nucleus Area	Nucleus Feret	Cytoplasm IL11 IntDen	Cytoplasm IL11 RawIntDen	Nucleus IL11 IntDen	Nucleus IL11 RawIntDen	IL11 Background IntDen 1	IL11 Background RawIntDen 1	IL11 Bk intensity area1	IL11 Background IntDen 2	IL11 Background RawIntDen 2	IL11 Bk intensity area2	IL11 Background IntDen 3	IL11 Background RawIntDen 3	IL11 Bk intensity area3	Calculations	IL11 Calculations	IL11 Bkd volume normalized1	IL11 Bkd volume normalized2	IL11 Bkd volume normalized3	IL11 mean bkd	IL11 Cell raw int/vol	IL11 Cell adjusted intensity	IL11 Cytoplasm raw inten/vol	IL11 Cytoplasm adjusted intensity	IL11 Nucleus raw inten/vol	IL11 Nucleus adjusted intensity	IL11 Nuc:Cyto
1-cell 1	03:18:00	472.159	55.2535	109.961	16.5206	77619.3	1121648	19303.9	278953	797.474	11524	15.2935	627.239	9064	8.99615	539.769	7800	7.61213			753.525	1007.54	1024.68	928.582	2375.57	1446.99	2326.61	1398.03	2536.84	1608.26	1.15038
1- cell 2	03:18:00	349.604	34.299	67.1943	13.4984	52918.7	764708	13176.9	190414	797.474	11524	15.2935	627.239	9064	8.99615	539.769	7800	7.61213			753.525	1007.54	1024.68	928.582	2187.35	1258.77	2033.55	1104.96	2833.78	1905.2	1.72422
2- cell 1	02:20:00	211.41	41.8499	74.668	14.3099	24748	357624	9291.43	134267	628.07	9076	8.37334	189.473	2738	2.49124	330.782	4780	4.42887			1083.92	1099.05	1079.28	1087.42	1691.62	604.201	1633.42	546.009	1798.18	710.769	1.30175
2- cell 2	02:20:00	184.698	29.8771	103.525	14.7518	21526.2	311067	11945.8	172624	628.07	9076	8.37334	189.473	2738	2.49124	330.782	4780	4.42887			1083.92	1099.05	1079.28	1087.42	1684.19	596.778	1705.53	618.115	1667.46	580.047	0.938413
3-cell 1	05:15:00	212.863	38.826	68.2323	11.934	48919.8	706922	14308.8	206771	154.734	2236	4.15207	144.354	2086	2.90645	67.8863	981	1.66083			538.527	717.714	590.669	615.637	3321.02	2705.39	3458.13	2842.49	3030.4	2414.76	0.849521
6- cell 1	01:17:00	416.176	43.4541	156.671	18.3424	61879.5	894197	23733	342956	198.746	2872	2.21444	247.463	3576	2.42204	169.889	2455	1.93763			1296.94	1476.44	1267.01	1346.8	2148.6	801.806	2124.21	777.409	2189.01	842.216	1.08336
6- cell 2	10:27:00	427.525	70.3277	134.735	16.632	44151.2	638012	14005.2	202384	126.015	1821	1.93763	47.1952	682	0.692012	102.556	1482	1.45322			939.807	985.533	1019.8	981.713	1492.34	510.626	1487.85	506.137	1502.09	520.38	1.02814
7-cell 1	04:27:00	633.675	74.4965	124.631	15.2356	124512	1799275	33140.4	478900	196.877	2845	2.76805	114.182	1650	1.73003	28.9261	418	0.415207			1027.8	953.741	1006.73	996.09	2839.43	1843.34	2593.83	1597.74	3842.53	2846.45	1.78154
7- cell 2	18:49:00	460.049	57.7676	115.635	16.3618	120665	1743687	32193.7	465219	136.119	1967	1.93763	233.277	3371	3.32166	109.615	1584	1.38402			1015.16	1014.86	1144.49	1058.17	3790.22	2732.05	3712.01	2653.84	4023.16	2965	1.11725
9	02:42:00	249.539	41.4585	77.3669	17.2125	55047.1	795465	20380.3	294508	326.007	4711	2.76805	201.306	2909	1.66083	147.537	2132	1.24562			1701.92	1751.54	1711.6	1721.68	3187.73	1466.05	2909.62	1187.94	3806.64	2084.96	1.7551
10	19:57:00	226.565	30.8054	55.4301	12.2811	7401.48	106956	1741.45	25165	177.778	2569	2.21444	320.609	4633	3.80606	306.492	4429	3.80606			1160.11	1217.27	1163.67	1180.35	472.077	-708.273	477.934	-702.416	453.995	-726.356	1.03408
11	13:42:00	255.491	44.6563	66.0179	12.3883	61243.3	885004	20938.2	302570	152.658	2206	2.42204	185.597	2682	2.90645	266.84	3856	4.15207			910.802	922.776	928.693	920.757	3463.94	2543.18	3073.97	2153.21	4583.15	3662.39	1.7009
12	07:29:00	132.105	31.2396	31.9709	11.8227	26063.2	376630	8913.59	128807	423.788	6124	5.60529	349.12	5045	4.35967	144.008	2081	1.93763			1092.54	1157.2	1073.99	1107.91	2850.99	1743.08	2474.91	1367	4028.88	2920.97	2.13677
13- cell 1	16:28:00	351.196	38.2465	56.1221	9.78213	55816.6	806584	11862	171414	214.731	3103	3.32166	109.891	1588	1.73003	173.003	2500	2.49124			934.173	917.904	1003.52	951.864	2296.68	1344.81	2152.58	1200.72	3054.3	2102.44	1.75099
13- cell 2	17:37:00	223.658	43.173	39.4447	10.4614	67639.3	977430	13768.7	198966	273.829	3957	2.76805	154.803	2237	1.45322	142.762	2063	1.38402			1429.53	1539.34	1490.58	1486.48	4370.2	2883.71	4225.88	2739.4	5044.18	3557.7	1.29872
14	06:33:00	237.775	36.4202	104.217	15.4773	56500.3	816464	27337.2	395040	432.923	6256	3.87527	216.6	3130	1.93763	250.439	3619	2.07604			1614.34	1615.37	1743.23	1657.65	3433.76	1776.12	3155.36	1497.71	3790.55	2132.91	1.42411
15	11:24:00	252.792	40.8894	83.3874	15.0032	37292.6	538902	12943.3	187039	138.471	2001	2.76805	110.653	1599	2.49124	80.8962	1169	1.73003			722.893	641.849	675.711	680.151	2131.8	1451.65	2077.06	1396.91	2243.01	1562.86	1.1188
16-1	05:32:00	222.205	47.0057	65.9487	12.0647	50539.1	730321	16512.6	238617	526.482	7608	4.84408	299.157	4323	2.49124	395.485	5715	3.32166			1570.58	1735.28	1720.53	1675.46	3286.7	1611.24	3146.78	1471.32	3618.22	1942.76	1.32042
16-2	1 day, 2:41:00	198.815	44.0325	68.0939	16.5015	18192.9	262899	6650.92	96110	307.392	4442	4.84408	163.176	2358	2.49124	207.603	3000	3.32166			916.995	946.516	903.164	922.225	1322.33	400.105	1275.92	353.691	1411.43	489.207	1.38315
17-1	20:37:00	359.085	35.4325	64.0803	11.5004	54707.3	790555	14421.7	208403	713.602	10312	12.5946	209.403	3026	3.80606	240.751	3479	3.87527			818.763	795.047	897.745	837.185	2201.58	1364.4	1973.37	1136.18	3252.22	2415.03	2.12557
17-2	07:24:00	331.197	33.1692	89.8923	11.9577	66222.5	956957	19145.5	276664	374.863	5417	4.49808	391.263	5654	4.98248	625.924	9045	7.61213			1204.29	1134.78	1188.23	1175.77	2889.39	1713.62	2819.23	1643.46	3077.73	1901.96	1.15729
18	05:16:00	205.735	24.7743	68.9936	13.1343	39587.9	572070	16311.5	235711	322.616	4662	4.98248	175.217	2532	2.42204	188.988	2731	4.49808			935.678	1045.4	607.149	862.742	2780.61	1917.87	2459.82	1597.07	3416.42	2553.68	1.59897
19-1	03:17:00	437.697	46.7702	88.9235	15.6007	71455	1032569	16472.2	238034	340.124	4915	4.98248	660.594	9546	8.30414	362.545	5239	4.84408			986.456	1149.55	1081.53	1072.51	2359.09	1286.58	2278.08	1205.57	2676.84	1604.33	1.33076
19-2	04:18:00	535.825	50.2504	113.421	15.7944	88314.9	1276206	19086.4	275810	335.21	4844	4.98248	659.349	9528	8.30414	359.154	5190	4.84408			972.206	1147.38	1071.41	1063.66	2381.76	1318.1	2368.34	1304.67	2431.74	1368.08	1.0486
20-1	12:43:00	231.063	40.9999	130.444	18.3349	42903.9	619988	26944.1	389359	599.42	8662	8.30414	551.326	7967	7.47372	897.47	12969	12.4562			1043.09	1066	1041.17	1050.09	2683.2	1633.12	2292.11	1242.03	2984.87	1934.78	1.55776
20-2	04:29:00	488.283	81.384	127.123	19.0871	93155.6	1346156	33939.2	490442	343.584	4965	5.53609	453.544	6554	7.47372	754.569	10904	12.4562			896.842	876.939	875.387	883.056	2756.91	1873.86	2369.34	1486.29	3858.03	2974.97	2.00161
21-1	01:16:00	235.492	34.3607	95.0132	14.6714	58886.3	850944	22301.2	322267	890.204	12864	11.0722	393.755	5690	4.35967	421.228	6087	6.0897			1161.83	1305.14	999.556	1155.51	3613.48	2457.97	3763.41	2607.9	3391.81	2236.3	0.857513
21-2	18:31:00	211.894	36.8192	61.935	10.4138	21485.9	310485	6616.74	95616	331.612	4792	7.61213	355.832	5142	7.61213	342.269	4946	8.09654			629.522	675.501	610.879	638.634	1465.29	826.651	1432.85	794.219	1543.81	905.177	1.13971
21-3	14:32:00	333.619	57.3769	68.7168	12.446	46724.3	675196	10996.3	158903	470.014	6792	7.61213	504.476	7290	7.61213	508.144	7343	8.09654			892.26	957.682	906.931	918.958	2023.86	1104.9	1949	1030.04	2312.43	1393.48	1.35284
22-1	06:21:00	166.913	45.9421	82.8338	17.5756	21348.8	308504	12472.6	180237	301.994	4364	6.64331	241.097	3484	5.19009	314.727	4548	6.78171			656.901	671.28	670.627	666.269	1848.29	1182.02	1525.55	859.277	2175.89	1509.62	1.75685
22-2	17:40:00	334.726	36.9168	102.833	14.4759	41593.4	601050	13573.5	196146	465.378	6725	6.64331	360.192	5205	5.19009	461.572	6670	6.78171			1012.3	1002.87	983.527	999.566	1795.65	796.082	1746.08	746.515	1907.42	907.859	1.21613
23-1	13:30:00	374.309	49.4217	112.106	17.7385	71015.4	1026217	24721	357234	231.893	3351	4.15207	187.95	2716	3.11405	351.334	5077	5.53609			807.067	872.176	917.073	865.438	2741.63	1876.19	2551.39	1685.95	3186.58	2321.14	1.37675
24-1	11:32:00	203.867	36.8985	69.8932	12.304	39695	573618	14121.2	204060	195.493	2825	3.11405	320.194	4627	4.84408	593.054	8570	8.30414			907.178	955.186	1032.02	964.793	2813.69	1848.9	2758.44	1793.65	2919.6	1954.81	1.08985
24-2	11:32:00	250.162	31.617	59.5822	11.3114	44518.3	643318	12928.6	186827	195.493	2825	3.11405	320.194	4627	4.84408	593.054	8570	8.30414			907.178	955.186	1032.02	964.793	2571.6	1606.81	2395.27	1430.48	3135.62	2170.82	1.51755
25-1	26;45	350.296	50.0338	61.7274	12.5718	38780.3	560399	8929.79	129041	304.347	4398	4.98248	334.588	4835	5.53609	315.765	4563	5.19009			882.692	873.36	879.176	878.409	1599.79	721.376	1494.82	616.409	2090.5	1212.09	1.96637
26	01:44:00	529.112	76.6616	171.135	21.1919	183729	2655003	73237.9	1058334	576.307	8328	3.32166	310.298	4484	1.79923	420.051	6070	2.42204			2507.18	2492.18	2506.15	2501.84	5017.85	2516.01	4460.25	1958.41	6184.23	3682.39	1.88029
27	15:32:00	329.328	43.0804	66.0179	11.8044	69424.9	1003233	16086.6	232462	224.004	3237	4.15207	195.909	2831	3.32166	144.976	2095	2.21444			779.611	852.286	946.064	859.32	3046.3	2186.98	2927.23	2067.91	3521.2	2661.88	1.28723
28	08:19:00	516.587	55.3361	107.677	16.7895	78399	1132914	16738.7	241885	212.102	3065	5.8129	265.04	3830	3.32166	139.025	2009	2.69884			527.276	1153.04	744.392	808.236	2193.08	1384.84	2179.04	1370.8	2246.39	1438.16	1.04914
29-1	14:29:00	363.029	46.2243	141.586	19.7239	48459.2	700266	21403.2	309290	551.049	7963	9.13455	541.914	7831	8.99615	765.918	11068	12.4562			871.745	870.483	888.553	876.927	1928.95	1052.03	1765.58	888.65	2184.47	1307.55	1.47138
29-2	07:21:00	247.463	58.7553	87.6779	13.7355	29876.8	431738	11569.7	167189	728.065	10521	9.13455	738.93	10678	8.99615	997.189	14410	12.4562			1151.78	1186.95	1156.85	1165.19	1744.65	579.459	1655.65	490.456	1906.86	741.66	1.51218
29-3	10:23:00	384.759	39.3394	112.59	15.8293	45470.2	657072	14001.3	202328	653.397	9442	9.13455	681.977	9855	8.99615	858.579	12407	12.4562			1033.66	1095.47	996.049	1041.72	1707.75	666.027	1670.82	629.095	1797.03	755.304	1.20062
30	01:13:00	332.442	50.3193	106.916	15.3872	44034.4	636325	14382	207829	394.654	5703	6.22811	164.353	2375	2.90645	294.036	4249	5.8129			915.688	817.148	730.961	821.266	1914.09	1092.83	1899.98	1078.71	1943.86	1122.59	1.04068
31-1	01:11:00	460.118	59.273	87.0551	15.2873	43112.9	623009	8514.03	123033	110.03	1590	2.49124	152.658	2206	2.90645	149.267	2157	3.32166			638.236	759.002	649.375	682.204	1354.02	671.814	1340.19	657.986	1413.28	731.074	1.11108
31-2	10:28:00	282.618	62.7948	64.1495	14.3194	30688	443461	8311.82	120111	141.655	2047	2.49124	173.764	2511	2.90645	175.632	2538	3.32166			821.679	863.941	764.077	816.565	1569.12	752.555	1480.08	663.514	1872.36	1055.8	1.59122
32-1	01:42:00	664.539	76.8725	95.0824	15.5994	162380	2346497	41998	606897	279.711	4042	2.90645	369.119	5334	3.80606	390.917	5649	3.87527			1390.7	1401.45	1457.71	1416.62	3531.02	2114.4	3054.84	1638.23	6382.85	4966.23	3.03147
32-2	01:27:00	303.032	44.2984	85.5326	13.4065	70033.4	1012026	25467.7	368024	197.154	2849	2.90645	255.422	3691	3.80606	255.145	3687	3.87527			980.234	969.768	951.419	967.14	3339.67	2372.53	2960.94	1993.8	4302.73	3335.59	1.67298
32-3	01:22:00	248.778	35.6581	98.2656	12.7264	68318.6	987246	31578.7	456332	165.598	2393	2.90645	220.959	3193	3.80606	217.984	3150	3.87527			823.341	838.924	812.848	825.038	3968.38	3143.34	3527.37	2702.34	4643.86	3818.82	1.41316
33-1	03:23:00	117.088	28.2488	46.1572	12.5718	30776.5	444739	11938	172512	370.365	5352	3.59846	342.2	4945	3.32166	177.57	2566	1.66083			1487.3	1488.71	1545.01	1507.01	3798.32	2291.31	3837.9	2330.89	3737.49	2230.48	0.956921
33-2	05:21:00	147.952	32.9005	64.1495	12.9286	24911.1	359981	12066	174361	290.437	4197	3.59846	281.649	4070	3.32166	147.606	2133	1.66083			1166.33	1225.29	1284.3	1225.31	2433.09	1207.78	2214.97	989.659	2718.04	1492.73	1.50833
33-3	11:30:00	256.944	39.4174	110.514	17.2821	37193.4	537468	15015.8	216987	318.187	4598	3.59846	257.774	3725	3.32166	131.344	1898	1.66083			1277.77	1121.43	1142.8	1180.67	2091.77	911.105	2188.64	1007.97	1963.43	782.763	0.776576
34	20:40:00	519.908	50.0799	92.868	14.4289	58361.2	843356	13437.2	194176	273.691	3955	4.35967	132.866	1920	2.07604	766.818	11081	12.1794			907.178	924.84	909.815	913.944	1622.12	708.18	1520.18	606.24	2090.88	1176.94	1.94137
35	18:37:00	210.51	40.547	66.7791	13.7034	22428.4	324104	7456.29	107748	488.214	7055	6.22811	435.414	6292	5.53609	218.053	3151	2.76805			1132.77	1136.54	1138.35	1135.89	1539.61	403.728	1505.29	369.4	1613.5	477.612	1.29294
37-1	10:33:00	316.318	41.7578	71.0004	13.4403	45729.1	660814	11967.3	172935	676.58	9777	9.34216	679.763	9823	8.71935	571.117	8253	7.75053			1046.55	1126.58	1064.83	1079.32	2089.08	1009.76	1988.76	909.443	2435.69	1356.37	1.49143
37-2	10:33:00	254.107	28.6695	57.9214	12.0327	39846.7	575810	11581.2	167356	676.58	9777	9.34216	679.763	9823	8.71935	571.117	8253	7.75053			1046.55	1126.58	1064.83	1079.32	2266.02	1186.7	2081.98	1002.66	2889.36	1810.05	1.80524
38-1	04:28:00	440.673	46.412	100.272	15.6583	72923.1	1053784	18281.8	264184	359.223	5191	4.15207	377.838	5460	4.35967	525.86	7599	5.32849			1250.22	1252.39	1426.11	1309.57	2391.31	1081.73	2319.62	1010.05	2634.66	1325.09	1.31191
38-2	04:28:00	423.027	73.8565	120.687	16.026	80725.8	1166538	27741.4	400880	359.223	5191	4.15207	377.838	5460	4.35967	525.86	7599	5.32849			1250.22	1252.39	1426.11	1309.57	2757.6	1448.03	2532.44	1222.87	3321.66	2012.08	1.64538
38-3	04:28:00	1046.67	62.0294	152.658	17.4786	207728	3001792	36770.4	531356	359.223	5191	4.15207	377.838	5460	4.35967	525.86	7599	5.32849			1250.22	1252.39	1426.11	1309.57	2867.95	1558.38	2763.32	1453.75	3480.7	2171.13	1.49347
39-1	03:25:00	980.857	91.1264	164.007	17.607	176755	2554217	29457.1	425674	854.703	12351	8.99615	414.377	5988	4.49808	240.405	3474	2.21444			1372.92	1331.24	1568.8	1424.32	2604.07	1179.75	2605.79	1181.48	2595.47	1171.15	0.99126
39-2	03:25:00	704.606	98.911	160.27	20.0093	113703	1643085	28811.1	416339	854.703	12351	8.99615	414.377	5988	4.49808	240.405	3474	2.21444			1372.92	1331.24	1568.8	1424.32	2331.92	907.602	2253.65	829.337	2597.74	1173.42	1.41489
40	11:28:00	445.794	70.6331	112.314	17.9979	51375.4	742406	13369.4	193196	239.021	3454	3.32166	114.389	1653	1.66083	168.851	2440	2.28364			1039.84	995.287	1068.47	1034.53	1665.36	630.824	1646.9	612.37	1720.15	685.616	1.11961
41	09:45:00	410.017	54.5427	93.3524	16.1423	96661.6	1396820	28339.1	409518	532.572	7696	6.22811	126.154	1823	1.66083	461.849	6674	5.19009			1235.69	1097.64	1285.91	1206.42	3406.74	2200.32	3117.82	1911.4	4386.8	3180.38	1.6639
42-1	02:15:00	618.866	59.7357	162.554	21.796	135954	1964626	35164.4	508147	829.445	11986	8.85775	141.862	2050	1.93763	413.961	5982	4.15207			1353.17	1057.99	1440.73	1283.96	3174.56	1890.6	3191.85	1907.88	3126.03	1842.07	0.965503
42-2	02:15:00	777.406	43.5611	142.278	14.9645	177954	2571541	34341.3	496254	829.445	11986	8.85775	141.862	2050	1.93763	413.961	5982	4.15207			1353.17	1057.99	1440.73	1283.96	3307.85	2023.89	3267.51	1983.55	3487.93	2203.97	1.11112
43-1	01:43:00	393.616	47.7541	127.053	16.8872	109617	1584036	48550.9	701591	382.752	5531	4.56728	419.497	6062	4.98248	242.481	3504	2.90645			1211.01	1216.66	1205.6	1211.09	4024.32	2813.23	3310.46	2099.37	5522.02	4310.93	2.05344
43-2	01:43:00	417.767	45.297	140.132	18.7789	122859	1775390	50889	735378	382.752	5531	4.56728	419.497	6062	4.98248	242.481	3504	2.90645			1211.01	1216.66	1205.6	1211.09	4249.71	3038.62	3745.97	2534.88	5247.74	4036.65	1.59244
44-1	07:46:00	352.165	45.134	77.2977	15.1483	85396	1234026	23157.5	334640	708.62	10240	8.30414	363.029	5246	4.35967	629.523	9097	7.61213			1233.12	1203.3	1195.07	1210.5	3504.12	2293.62	3272.08	2061.58	4329.24	3118.74	1.51279
44-2	07:46:00	335.902	41.324	108.507	16.5206	74491.1	1076443	28191.7	407387	708.62	10240	8.30414	363.029	5246	4.35967	629.523	9097	7.61213			1233.12	1203.3	1195.07	1210.5	3204.63	1994.13	2942.26	1731.77	3754.46	2543.97	1.469
45	01:17:00	326.976	40.9168	65.1183	14.9297	66181.8	956368	15600.8	225441	497.21	7185	5.53609	395.485	5715	3.32166	169.612	2451	1.66083			1297.85	1720.53	1475.77	1498.05	2924.89	1426.84	2791.32	1293.27	3462.02	1963.97	1.51861
46	06:40:00	529.596	79.3194	211.548	24.5438	144906	2093979	61800	893049	142.139	2054	2.07604	158.886	2296	2.07604	265.248	3833	3.87527			989.386	1105.95	989.094	1028.14	3953.91	2925.77	3775.93	2747.79	4221.5	3193.35	1.16215
47-1	08:26:00	305.869	43.354	81.1038	13.1951	42365.6	612210	11543.2	166806	725.782	10488	9.96497	493.612	7133	6.64331	57.8522	836	0.830414			1052.49	1073.71	1006.73	1044.31	2001.54	957.234	1981.64	937.331	2056.7	1012.39	1.08008
47-2	03:16:00	330.92	42.8862	132.935	17.9577	50253.8	726199	19198.5	277431	808.2	11679	9.96497	581.636	8405	6.64331	42.4203	613	0.830414			1172.01	1265.18	738.186	1058.46	2194.49	1136.03	2266.68	1208.22	2086.96	1028.5	0.851251
47-3	04:21:00	265.594	55.0728	125.185	19.3346	53648.2	775250	20527.3	296633	932.763	13479	9.96497	677.687	9793	6.64331	53.6309	775	0.830414			1352.64	1474.11	933.269	1253.34	2918.93	1665.59	3408.73	2155.39	2369.56	1116.22	0.517873
48-1	01:16:00	496.795	49.0057	188.781	21.3874	123170	1779888	51443	743383	65.8795	952	0.553609	131.759	1904	1.93763	154.042	2226	2.21444			1719.62	982.643	1005.22	1235.83	3582.74	2346.91	3365.12	2129.29	3937.81	2701.98	1.26896
48-2	01:16:00	283.586	35.356	99.7881	16.6395	52127.4	753273	18051.9	260861	65.8795	952	0.553609	131.759	1904	1.93763	154.042	2226	2.21444			1719.62	982.643	1005.22	1235.83	2656.24	1420.41	2679.09	1443.26	2614.15	1378.32	0.955005
52	13:27:00	220.544	34.9881	59.2362	14.79	48211.4	696685	12873.1	186025	25.812	373	0.553609	284.348	4109	6.29731	208.019	3006	4.98248			673.76	652.501	603.314	643.192	3158.94	2515.75	3165.75	2522.56	3140.39	2497.2	0.98995
53-1	05:22:00	392.786	47.9645	100.065	14.5637	57341.4	828619	15109.9	218347	348.981	5043	4.84408	152.865	2209	1.73003	1176.07	16995	12.5946			1041.06	1276.86	1349.39	1222.44	2109.59	887.159	2084.82	862.389	2182.05	959.618	1.11274
53-2	05:22:00	259.574	29.7306	106.639	16.1005	41165.2	594863	19003.3	274610	348.981	5043	4.84408	152.865	2209	1.73003	1176.07	16995	12.5946			1041.06	1276.86	1349.39	1222.44	2291.69	1069.26	2094.05	871.616	2575.14	1352.7	1.55194
54-1	05:24:00	316.941	72.4966	111.829	16.8359	75691.9	1093795	28271.6	408542	688.69	9952	8.71935	313.758	4534	3.32166	116.189	1679	1.45322			1141.37	1364.98	1155.36	1220.57	3451.1	2230.53	3340.87	2120.3	3653.27	2432.7	1.14734
55	07:45:00	493.543	75.4733	87.2627	17.5227	119757	1730566	28898.5	417602	129.475	1871	1.66083	164.007	2370	2.07604	502.054	7255	6.22811			1126.55	1141.6	1164.88	1144.34	3506.42	2362.07	3231.67	2087.33	4785.57	3641.23	1.74445
56-1	01:14:00	436.244	41.1966	93.3524	14.8461	61843.9	893683	14376.3	207747	137.849	1992	2.07604	531.05	7674	9.13455	281.441	4067	4.35967			959.521	840.107	932.868	910.832	2048.59	1137.75	2000.44	1089.61	2225.41	1314.58	1.20646
56-2	01:14:00	649.73	45.5673	136.049	17.4118	62990.4	910250	14964	216239	137.849	1992	2.07604	531.05	7674	9.13455	281.441	4067	4.35967			959.521	840.107	932.868	910.832	1400.97	490.135	1351.06	440.224	1589.41	678.582	1.54145
56-3	01:14:00	419.636	60.6189	143.316	19.6804	52547	759337	17366	250949	137.849	1992	2.07604	531.05	7674	9.13455	281.441	4067	4.35967			959.521	840.107	932.868	910.832	1809.51	898.682	1839.85	929.019	1751.02	840.191	0.904386
57-1	12:33:00	225.25	36.8295	92.0375	15.1232	36949	533936	16721.1	241630	347.736	5025	4.15207	239.574	3462	2.76805	105.601	1526	1.24562			1210.24	1250.7	1225.09	1228.68	2370.42	1141.74	2194.29	965.61	2625.34	1396.66	1.44641
57-2	08:22:00	538.523	63.0755	139.371	15.9233	73848.6	1067159	19856.3	286936	241.65	3492	4.15207	161.308	2331	2.76805	81.3806	1176	1.24562			841.026	842.11	944.107	875.748	1981.64	1105.89	1954.7	1078.95	2058.79	1183.04	1.09647
57-3	08:22:00	385.381	47.6402	113.559	15.3683	47970	693196	15687.7	226697	241.65	3492	4.15207	161.308	2331	2.76805	81.3806	1176	1.24562			841.026	842.11	944.107	875.748	1798.73	922.98	1716.19	840.444	1996.29	1120.54	1.33327
58-1	02:35:00	325.453	41.6775	52.1085	12.9436	87776.6	1268427	22246.5	321476	199.369	2881	1.38402	73.4224	1061	0.553609	145.599	2104	1.10722			2081.61	1916.51	1900.26	1966.13	3897.42	1931.29	3464.31	1498.18	6169.36	4203.23	2.80555
58-2	02:35:00	437.628	54.474	93.2832	15.0658	103147	1490533	23323	337032	199.369	2881	1.38402	73.4224	1061	0.553609	145.599	2104	1.10722			2081.61	1916.51	1900.26	1966.13	3405.93	1439.81	3349.84	1383.71	3613	1646.87	1.19018
59-1	04:16:00	379.499	49.7262	109.961	14.2927	58713.1	848441	19193.4	277356	132.797	1919	2.49124	97.2276	1405	1.66083	68.3708	988	1.45322			770.299	845.964	679.867	765.377	2235.69	1470.31	2118.75	1353.37	2522.32	1756.94	1.29819
59-2	10:26:00	311.959	41.4645	101.38	13.6716	52936.1	764960	18058.9	260963	155.91	2253	2.49124	312.097	4510	1.66083	75.7061	1094	1.45322			904.368	2715.51	752.809	1457.56	2452.12	994.555	2393.39	935.822	2574.11	1116.55	1.19312
59-2	10:26:00	311.959	41.4645	101.38	13.6716	52936.1	764960	18058.9	260963	155.91	2253	2.49124	312.097	4510	1.66083	75.7061	1094	1.45322			904.368	2715.51	752.809	1457.56	2452.12	994.555	2393.39	935.822	2574.11	1116.55	1.19312
60		257.567	54.9854	104.909	18.5342	42557.5	614982	17282.2	249739	257.221	3717	3.04485	444.133	6418	6.22811	261.788	3783	3.32166			1220.75	1030.49	1138.89	1130.04	2387.66	1257.62	2392.56	1262.52	2380.53	1250.49	0.990471
61	05:23:00	585.511	62.3077	143.454	19.2179	91232.7	1318369	25968.1	375255	248.017	3584	3.87527	214.108	3094	3.32166	132.866	1920	1.93763			924.84	931.463	990.9	949.068	2251.66	1302.59	2133.47	1184.4	2615.86	1666.79	1.40729
62-1		445.033	45.7605	97.9888	14.382	189337	2736039	67193.2	970984	139.233	2012	1.66083	261.304	3776	2.90645	391.125	5652	4.42887			1211.44	1299.18	1276.17	1262.27	6147.95	4885.69	5085.97	3823.71	9909.13	8646.86	2.26138
62-2		316.388	54.4695	88.0931	17.8048	77513.5	1120118	20989.8	303315	82.0726	1186	1.66083	151.689	2192	2.90645	222.412	3214	4.42887			714.102	754.185	725.692	731.326	3540.33	2809.01	3577.85	2846.52	3443.12	2711.79	0.95267
63-1		528.766	62.0897	143.523	17.099	267961	3872206	93196.2	1346743	184.352	2664	1.66083	707.789	10228	4.98248	290.922	4204	2.49124			1604.02	2052.79	1687.51	1781.44	7323.1	5541.66	6555.51	4774.07	9383.45	7602.01	1.59235
63-2		371.818	43.7228	103.663	16.2864	107342	1551164	36307.2	524661	184.352	2664	1.66083	707.789	10228	4.98248	290.922	4204	2.49124			1604.02	2052.79	1687.51	1781.44	4171.84	2390.4	3828.03	2046.59	5061.2	3279.76	1.60255
63-3		242.689	35.0504	66.8483	14.1418	165856	2396720	50581.4	730933	184.352	2664	1.66083	707.789	10228	4.98248	290.922	4204	2.49124			1604.02	2052.79	1687.51	1781.44	9875.71	8094.27	9473.3	7691.86	10934.2	9152.76	1.18993
63-4		258.605	56.3835	90.3767	16.7411	114009	1647503	45150.6	652455	184.352	2664	1.66083	707.789	10228	4.98248	290.922	4204	2.49124			1604.02	2052.79	1687.51	1781.44	6370.74	4589.3	5914.88	4133.44	7219.28	5437.84	1.31557
63-5		320.401	64.713	95.9128	16.386	149692	2163140	55359	799972	184.352	2664	1.66083	707.789	10228	4.98248	290.922	4204	2.49124			1604.02	2052.79	1687.51	1781.44	6751.34	4969.9	6072.33	4290.89	8340.62	6559.18	1.52863
64-1	01:19:00	522.746	59.694	78.8893	15.7001	101605	1468256	17351.8	250745	131.967	1907	1.38402	273.483	3952	2.90645	434.099	6273	4.84408			1377.87	1359.73	1294.98	1344.19	2808.74	1464.54	2743.03	1398.84	3178.44	1834.24	1.31127
65	05:28:00	608.97	97.6109	134.043	17.0036	116560	1684371	35446.2	512220	150.789	2179	3.11405	122.624	1772	2.21444	264.279	3819	4.35967			699.731	800.203	875.983	791.973	2765.93	1973.96	2468.06	1676.09	3821.32	3029.35	1.80739
67-1	09:23:00	353.341	62.693	83.0414	15.0957	48832.2	705655	12276.4	177402	26.7116	386	0.62281	86.8475	1255	1.93763	57.9906	838	1.24562			619.771	647.698	672.757	646.742	1997.09	1350.35	1954.32	1307.58	2136.31	1489.57	1.13918
67-2	02:16:00	602.95	55.3521	109.061	14.2364	92665.5	1339075	19644.7	283878	32.5245	470	0.62281	116.05	1677	1.93763	77.0901	1114	1.24562			754.644	865.489	894.333	838.155	2220.87	1382.72	2136.51	1298.35	2602.93	1764.77	1.35924
68-1	all	453.129	68.578	102.279	18.5991	151422	2188148	42582	615337	839.202	12127	6.22811	1584.5	22897	13.2866	864.53	12493	7.75053			1947.14	1723.31	1611.89	1760.78	4828.97	3068.19	4482.86	2722.08	6016.24	4255.46	1.56331
68-2	all	472.09	68.6692	103.94	16.9286	127396	1840958	32415.8	468428	839.202	12127	6.22811	1584.5	22897	13.2866	864.53	12493	7.75053			1947.14	1723.31	1611.89	1760.78	3899.59	2138.81	3728.18	1967.4	4506.71	2745.93	1.39572
69	15:41:00	260.196	33.7459	103.386	16.1334	48109.7	695215	21992.4	317804	81.2422	1174	0.62281	96.328	1392	0.968816	135.98	1965	1.45322			1885	1436.81	1352.17	1557.99	2671.89	1113.89	2406.81	848.816	3073.94	1515.95	1.78596
70	02:26:00	465.793	56.1533	150.167	19.5317	99554.9	1438631	38895.2	562060	600.735	8681	5.53609	811.176	11722	7.61213	307.53	4444	3.11405			1568.07	1539.91	1427.08	1511.69	3088.56	1576.88	2777.24	1265.55	3742.91	2231.22	1.76304
71-1	01:23:00	456.589	43.2953	140.824	17.7484	76276.6	1102245	28070.6	405638	380.883	5504	3.32166	384.759	5560	3.32166	157.433	2275	1.38402			1657.01	1673.86	1643.76	1658.21	2414.08	755.875	2206.09	547.885	2880.45	1222.24	2.23084
71-2	01:23:00	196.67	31.3193	103.94	16.4723	35381.3	511282	20292.5	293240	380.883	5504	3.32166	384.759	5560	3.32166	157.433	2275	1.38402			1657.01	1673.86	1643.76	1658.21	2599.7	941.49	2351.38	693.166	2821.24	1163.03	1.67785
71-3	01:23:00	274.037	37.4229	116.812	16.0112	46643.7	674031	19611.6	283400	380.883	5504	3.32166	384.759	5560	3.32166	157.433	2275	1.38402			1657.01	1673.86	1643.76	1658.21	2459.64	801.429	2484.53	826.325	2426.13	767.921	0.92932
71-4	01:23:00	238.813	38.7754	93.8368	14.9673	44222.4	639041	17557.2	253713	380.883	5504	3.32166	384.759	5560	3.32166	157.433	2275	1.38402			1657.01	1673.86	1643.76	1658.21	2675.9	1017.69	2657.87	999.657	2703.77	1045.56	1.04592
71-5	01:23:00	198.054	32.6673	75.1525	12.2465	32690	472391	13245.5	191406	380.883	5504	3.32166	384.759	5560	3.32166	157.433	2275	1.38402			1657.01	1673.86	1643.76	1658.21	2385.17	726.957	2286.27	628.057	2546.9	888.693	1.41499
72-1	01:22:00	212.724	33.6018	99.0269	15.2399	33794.6	488353	16275.6	235193	228.295	3299	2.07604	33.4242	483	0.276805	100.688	1455	0.830414			1589.09	1744.91	1752.14	1695.38	2295.71	600.328	2226.61	531.231	2375.04	679.663	1.27941
72-2	01:22:00	498.594	50.5538	148.575	16.2994	90664.2	1310154	27806.9	401827	228.295	3299	2.07604	33.4242	483	0.276805	100.688	1455	0.830414			1589.09	1744.91	1752.14	1695.38	2627.7	932.316	2595.08	899.696	2704.54	1009.16	1.12167
72-3	01:22:00	275.075	33.1407	115.843	15.8767	45591.4	658824	20129	290877	228.295	3299	2.07604	33.4242	483	0.276805	100.688	1455	0.830414			1589.09	1744.91	1752.14	1695.38	2395.07	699.694	2310.76	615.383	2510.96	815.585	1.32533
72-4	01:22:00	468.838	44.2232	115.566	15.0635	78209.1	1130170	20314.5	293557	228.295	3299	2.07604	33.4242	483	0.276805	100.688	1455	0.830414			1589.09	1744.91	1752.14	1695.38	2410.58	715.198	2368.18	672.805	2540.17	844.789	1.25562
72-5	01:19:00	315.834	39.4082	97.6428	15.6761	50517.6	730011	17807.2	257325	203.867	2946	2.07604	29.9641	433	0.276805	89.6155	1295	0.830414			1419.05	1564.28	1559.46	1514.27	2311.38	797.11	2166.38	652.119	2635.37	1121.11	1.71917
73	04:16:00	220.821	26.3204	114.32	15.3104	30964.6	447458	18605.1	268855	61.3814	887	1.38402	108.992	1575	1.66083	124.908	1805	1.93763			640.885	948.322	931.549	840.252	2026.34	1186.09	1677.01	836.762	2351.77	1511.52	1.80639
74-1	01:21:00	229.679	36.8625	98.9577	14.5611	35427.7	511953	16740.1	241905	119.164	1722	1.10722	243.45	3518	2.28364	284.002	4104	2.49124			1555.25	1540.52	1647.37	1581.05	2229	647.949	2065.84	484.787	2444.53	863.482	1.78116
74-2	13:31:00	344.483	46.5929	95.29	13.1278	42400.3	612711	11762	169969	85.1174	1230	1.10722	164.491	2377	2.28364	185.182	2676	2.49124			1110.89	1040.88	1074.16	1075.31	1778.64	703.325	1776.7	701.388	1783.7	708.39	1.00998
75	01:15:00	282.202	39.1485	102.833	15.5904	39791.8	575017	15376	222193	128.853	1862	2.07604	275.49	3981	4.98248	205.251	2966	3.32166			896.902	798.999	892.928	862.943	2037.61	1174.66	1967.02	1104.08	2160.72	1297.78	1.17544
77-1	01:22:00	359.292	38.2147	116.189	15.4931	110116	1591243	41610.4	601297	344.276	4975	3.32166	253.761	3667	3.46006	107.193	1549	1.03802			1497.75	1059.81	1492.27	1349.94	4428.82	3078.88	4072.11	2722.17	5175.17	3825.23	1.40521
77-2	01:22:00	494.581	47.978	139.094	16.3618	91613.3	1323869	23951.9	346120	344.276	4975	3.32166	253.761	3667	3.46006	107.193	1549	1.03802			1497.75	1059.81	1492.27	1349.94	2676.75	1326.81	2750.45	1400.51	2488.38	1138.44	0.812875
78-1	06:20:00	307.184	34.7615	96.674	13.3483	46445.7	671170	15891.7	229645	403.304	5828	6.64331	154.249	2229	3.46006	152.243	2200	3.87527			877.273	644.209	567.703	696.395	2184.91	1488.52	2097.41	1401.01	2375.46	1679.06	1.19846
78-2	13:32:00	300.471	31.2118	71.8308	12.4302	40661.6	587586	10323.1	149176	376.8	5445	6.64331	198.331	2866	3.46006	231.616	3347	3.87527			819.621	828.31	863.683	837.205	1955.55	1118.34	1917.46	1080.26	2076.77	1239.56	1.14747
78-3	07:21:00	436.175	83.58	88.7851	14.3	47068.8	680173	11360.8	164170	391.817	5662	6.64331	141.447	2044	3.46006	152.796	2208	3.87527			852.286	590.741	569.768	670.932	1559.4	888.473	1485.37	814.44	1849.07	1178.14	1.44657
79-1	01:30:00	421.228	79.1685	117.504	17.2536	93033.5	1344392	27631	399285	255.214	3688	2.42204	386.212	5581	3.46006	218.468	3157	1.93763			1522.68	1612.98	1629.31	1588.32	3191.61	1603.28	3111.73	1523.41	3398.07	1809.74	1.18796
79-2	01:30:00	501.224	77.004	79.9965	13.0477	115337	1666690	20811.3	300737	255.214	3688	2.42204	386.212	5581	3.46006	218.468	3157	1.93763			1522.68	1612.98	1629.31	1588.32	3325.24	1736.92	3242.79	1654.47	3759.38	2171.05	1.31224
82	13:27:00	243.519	46.0533	62.9039	12.4953	40333.8	582848	11084.6	160179	149.475	2160	3.04485	613.399	8864	13.4942	172.38	2491	3.73686			709.394	656.874	666.602	677.623	2393.44	1715.82	2340.16	1662.54	2546.41	1868.79	1.12405
83-1	04:19:00	204.074	24.8971	94.598	15.2876	49985.5	722322	22894	330833	510.359	7375	6.29731	324.692	4692	4.15207	211.271	3053	2.90645			1171.14	1130.04	1050.42	1117.2	3539.51	2422.31	3576.02	2458.82	3497.25	2380.05	0.967966
85	06:19:00	647.931	83.3431	93.906	13.4785	90571.9	1308820	18764.5	271158	395.761	5719	8.71935	151.343	2187	3.11405	574.3	8299	12.5946			655.898	702.3	658.933	672.377	2020	1347.62	1872.95	1200.58	2887.55	2215.17	1.84509
86	12:50:00	341.369	58.3947	81.0346	17.3518	77276.2	1116689	22946.6	331593	850.136	12285	10.7954	98.8193	1428	1.24562	785.226	11347	9.89577			1137.99	1146.42	1146.65	1143.68	3271.2	2127.52	3015.72	1872.03	4091.99	2948.31	1.57492
87-1	09:26:00	128.507	32.5039	61.0354	13.9164	15992	231095	8845.36	127821	175.217	2532	2.49124	161.1	2328	2.21444	215.977	3121	2.76805			1016.36	1051.28	1127.51	1065.05	1798.31	733.262	1530.64	465.589	2094.21	1029.16	2.21045
87-2	11:28:00	319.709	34.0538	116.812	14.7729	40331.8	582819	17668.5	255321	173.556	2508	2.49124	158.54	2291	2.21444	198.331	2866	2.76805			1006.73	1034.57	1035.39	1025.56	1822.96	797.402	1614.1	588.54	2185.75	1160.19	1.9713
89	all	320.817	60.8134	61.3122	11.2831	95133.9	1374745	23825.2	344289	459.772	6644	4.42887	683.223	9873	6.64331	180.131	2603	1.73003			1500.15	1486.16	1504.6	1496.97	4285.14	2788.17	3970.86	2473.89	5615.34	4118.37	1.66473
90-1	05:19:00	376.039	34.5537	118.957	15.2777	47262.2	682968	16706.4	241418	171.204	2474	2.07604	269.262	3891	3.39086	785.572	11352	9.96497			1191.69	1147.5	1139.19	1159.46	1816.21	656.754	1717.54	558.082	2029.46	869.998	1.55891
91-1	08:21:00	223.451	48.8753	73.5608	15.7213	26227.9	379009	9586.92	138537	190.857	2758	3.32166	181.584	2624	3.32166	103.179	1491	1.86843			830.309	789.967	797.996	806.091	1696.16	890.074	1604.33	798.236	1883.3	1077.21	1.34949
91-2	08:29:00	291.199	47.7845	76.5365	18.7085	40285	582144	11595.9	167568	755.469	10917	8.71935	395.485	5715	4.42887	675.818	9766	7.75053			1252.04	1290.4	1260.04	1267.49	1999.13	731.637	1931.3	663.803	2189.39	921.893	1.38881
92-1	03:22:00	358.531	71.6144	89.2003	16.7407	95549	1380743	28845.9	416841	221.928	3207	2.69884	449.946	6502	4.98248	642.256	9281	7.47372			1188.29	1304.97	1241.82	1245.03	3851.11	2606.09	3578.88	2333.85	4673.09	3428.07	1.46884
92-2	03:20:00	316.526	40.9201	97.366	17.7426	62502.3	903197	20370.5	294367	206.842	2989	2.69884	405.173	5855	4.98248	579.767	8378	7.47372			1107.51	1175.12	1120.99	1134.54	2853.47	1718.93	2778.01	1643.47	3023.3	1888.76	1.14925
92-3	03:20:00	260.958	58.2981	85.0482	15.9361	59853.3	864918	18285.8	264242	206.842	2989	2.69884	405.173	5855	4.98248	579.767	8378	7.47372			1107.51	1175.12	1120.99	1134.54	3314.4	2179.86	3414.69	2280.15	3106.97	1972.43	0.865042
92-4	06:28:00	418.875	50.006	102.349	17.9852	85529.9	1235960	24123.1	348594	194.663	2813	2.69884	492.505	7117	4.98248	664.124	9597	7.47372			1042.3	1428.4	1284.1	1251.6	2950.67	1699.07	2803.45	1551.85	3405.95	2154.35	1.38824
93-1	08:27:00	189.265	30.3005	51.3473	10.8679	39939.4	577149	12180.1	176010	389.603	5630	4.84408	338.117	4886	4.15207	66.8483	966	1.03802			1162.24	1176.76	930.62	1089.88	3049.42	1959.55	2908.53	1818.66	3427.84	2337.96	1.28554
95-1	11:32:00	945.565	56.7146	157.709	15.1086	148664	2148292	33252.3	480516	333.411	4818	4.98248	144.769	2092	2.07604	318.118	4597	4.56728			966.988	1007.69	1006.51	993.729	2271.97	1278.24	2116.86	1123.13	3046.84	2053.11	1.82803
95-2	08:21:00	537.97	50.4851	106.985	15.5035	82453.5	1191505	18419.5	266174	253.899	3669	4.98248	94.0444	1359	2.07604	197.154	2849	4.56728			736.38	654.613	623.785	671.593	2214.82	1543.22	2147.01	1475.42	2487.96	1816.36	1.23108
97-1	5;15	411.193	41.0669	86.5707	14.9509	74000.1	1069347	17721	256080	333.55	4820	4.84408	421.02	6084	8.30414	351.888	5085	5.60529			995.029	732.647	907.178	878.284	2600.59	1722.31	2505.27	1626.98	2958.05	2079.76	1.27829
98-1	28;42	227.464	39.2786	134.112	16.9097	20654.4	298469	13097.6	189269	64.0803	926	1.03802	31.0713	449	0.553609	32.5245	470	0.553609			892.085	811.041	848.974	850.7	1312.16	461.458	1169.76	319.061	1411.28	560.577	1.75696
99-1	10:35:00	567.865	63.8013	98.1964	16.2994	99643.9	1439916	21780.9	314748	601.635	8694	5.8129	949.994	13728	8.99615	536.863	7758	5.32849			1495.64	1525.99	1455.95	1492.52	2535.67	1043.14	2395.66	903.141	3205.29	1712.77	1.89645
99-2	10:35:00	349.189	54.8528	103.248	17.0653	58322.5	842797	17655.6	255135	601.635	8694	5.8129	949.994	13728	8.99615	536.863	7758	5.32849			1495.64	1525.99	1455.95	1492.52	2413.58	921.059	2389.44	896.919	2471.09	978.562	1.09102
99-3	15:30:00	248.778	41.4806	94.3904	14.6032	26041.3	376313	10465.1	151228	372.579	5384	5.8129	584.335	8444	8.99615	334.726	4837	5.32849			926.216	938.624	907.762	924.201	1512.64	588.444	1457.92	533.719	1602.15	677.954	1.27025
100-1	10;29	178.331	32.9745	67.4711	12.3967	47007.2	679283	19356.6	279715	572.916	8279	6.85091	152.589	2205	2.49124	95.636	1382	1.38402			1208.45	885.101	998.538	1030.7	3809.11	2778.41	3604.25	2573.55	4145.7	3115	1.21039
100-2	10;29	243.381	27.9584	62.0734	12.1022	50412.6	728493	18005.8	260195	572.916	8279	6.85091	152.589	2205	2.49124	95.636	1382	1.38402			1208.45	885.101	998.538	1030.7	2993.23	1962.53	2582.9	1552.2	4191.73	3161.03	2.03648
101-1	05:30:00	249.816	45.4128	91.8299	13.8838	63888.1	923223	22425.4	324061	90.8611	1313	1.66083	254.799	3682	4.84408	199.23	2879	3.87527			790.57	760.103	742.917	764.53	3695.61	2931.08	3792.49	3027.96	3528.93	2764.39	0.912955
102-1	06:19:00	226.565	30.8054	55.4301	12.2811	31271.4	451891	10541.8	152336	112.452	1625	2.76805	172.795	2497	3.87527	126.085	1822	3.04485			587.057	644.343	598.387	609.929	1994.54	1384.61	1750.41	1140.48	2748.25	2138.32	1.87494
102-2	06:19:00	210.994	29.7062	51.2781	8.85156	28087.8	405886	9059.47	130915	112.452	1625	2.76805	172.795	2497	3.87527	126.085	1822	3.04485			587.057	644.343	598.387	609.929	1923.68	1313.75	1721.62	1111.69	2553.04	1943.11	1.74789
102-3	05:28:00	114.528	28.9674	48.0948	10.9544	25997.9	375686	13774.6	199052	190.857	2758	2.76805	302.063	4365	3.87527	239.574	3462	3.04485			996.371	1126.38	1137	1086.58	3280.3	2193.72	2658.82	1572.24	4138.74	3052.16	1.94128
102-4	05:28:00	175.84	23.242	39.3063	8.86969	35682.5	515634	10946.6	158185	190.857	2758	2.76805	302.063	4365	3.87527	239.574	3462	3.04485			996.371	1126.38	1137	1086.58	2932.4	1845.82	2618.02	1531.44	4024.42	2937.84	1.91835

## Sheet: Figure 5E 5F
LOADED CELLS
Image	Z stacks used	Cytoplasm Area	Cytoplasm Feret	Nucleus Area	Nucleus Feret	Cytoplasm PSMAD 1/5/8 IntDen	Cytoplasm PSMAD 1/5/8 RawIntDen	Nucleus PSMAD 1/5/8 IntDen	Nucleus PSMAD 1/5/8 RawIntDen	Cytoplasm PSMAD 2/3 IntDen	Cytoplasm PSMAD 2/3 RawIntDen	Nucleus PSMAD 2/3 IntDen	Nucleus PSMAD 2/3 RawIntDen	PSMAD 1/5/8 Background IntDen 1	PSMAD 1/5/8 Background RawIntDen 1	PSMAD 1/5/8 Bk intensity area1	PSMAD 1/5/8 Background IntDen 2	PSMAD 1/5/8 Background RawIntDen 2	PSMAD 1/5/8 Bk intensity area2	PSMAD 1/5/8 Background IntDen 3	PSMAD 1/5/8 Background RawIntDen 3	PSMAD 1/5/8 Bk intensity area3	PSMAD 2/3 Background IntDen 1	PSMAD 2/3 Background RawIntDen 1	PSMAD 2/3 Bk intensity area1	PSMAD 2/3 Background IntDen 2	PSMAD 2/3 Background RawIntDen 2	PSMAD 2/3 Bk intensity area2	PSMAD 2/3 Background IntDen 3	PSMAD 2/3 Background RawIntDen 3	PSMAD 2/3 Bk intensity area3	Calculations	PSMAD 1/5/8 Calculations	PSMAD 1/5/8 Bkd volume normalized1	PSMAD 1/5/8 Bkd volume normalized2	PSMAD 1/5/8 Bkd volume normalized3	PSMAD 1/5/8 mean bkd	PSMAD 1/5/8 Cell raw int/vol	PSMAD 1/5/8 Cell adjusted intensity	PSMAD 1/5/8 Cytoplasm raw inten/vol	PSMAD 1/5/8 Cytoplasm adjusted intensity	PSMAD 1/5/8 Nucleus raw inten/vol	PSMAD 1/5/8 Nucleus adjusted intensity	PSMAD 1/5/8 Nuc:Cyto	PSMAD 2/3 Calculations	PSMAD 2/3 Bkd volume normalized1	PSMAD 2/3 Bkd volume normalized2	PSMAD 2/3 Bkd volume normalized3	PSMAD 2/3 mean bkd
2	15-35	179.715	48.8796	65.9487	17.3366	31967.9	461956	16362.5	236449	59586.6	861064	25455.2	367844	346.629	5009	5.53609	202.621	2928	3.11405	198.123	2863	2.49124	173.972	2514	5.53609	123.317	1782	3.11405	113.49	1640	2.49124			904.79	940.254	1149.23	998.09	2570.49	1572.4	1982.19	984.098	3585.35	2587.26	2.62906		454.111	572.245	658.306	561.554
5	2025-01-21	126.707	21.2592	87.1935	14.6774	46503.2	672000	41408.7	598382	103051	1489145	79732.8	1152188	524.268	7576	6.78171	310.367	4485	4.15207	192.933	2788	2.49124	426.348	6161	6.78171	259.712	3753	4.15207	165.806	2396	2.49124			1117.12	1080.18	1119.12	1105.48	5303.56	4198.09	1863.09	757.617	6862.69	5757.22	7.59911		908.472	903.887	961.769	924.709
10	2025-01-20	243.865	45.448	73.63	13.4019	38199.5	552006	19670.7	284254	75499.7	1091018	29959.7	432937	315.419	4558	4.35967	345.591	4994	4.98248	510.151	7372	7.47372	179.162	2589	4.35967	244.488	3533	4.98248	339.432	4905	7.47372			1045.49	1002.31	986.389	1011.4	2263.57	1252.18	1572.84	561.442	3860.57	2849.17	5.07475		593.852	709.084	656.299	653.078
10	2025-01-20	277.635	54.1309	109.684	16.7198	54214.3	783431	34420.3	497395	104729	1513405	49232.2	711436	315.419	4558	4.35967	345.591	4994	4.98248	510.151	7372	7.47372	179.162	2589	4.35967	244.488	3533	4.98248	339.432	4905	7.47372			1045.49	1002.31	986.389	1011.4	2821.8	1810.4	1703.09	691.693	4534.81	3523.41	5.09389		593.852	709.084	656.299	653.078
10	2025-01-20	194.594	30.0729	99.9265	15.4626	42006.4	607019	27589.9	398691	99588.8	1439121	61560	889580	315.419	4558	4.35967	345.591	4994	4.98248	510.151	7372	7.47372	179.162	2589	4.35967	244.488	3533	4.98248	339.432	4905	7.47372			1045.49	1002.31	986.389	1011.4	3119.42	2108.02	2200.64	1189.24	3989.84	2978.45	2.5045		593.852	709.084	656.299	653.078
10	1 - 16	197.984	24.2508	96.5356	14.0729	29991.9	433402	19511.8	281957	52849.6	763710	28716.3	414968	443.026	6402	8.30414	372.441	5382	6.92012	215.354	3112	3.87527	231.201	3341	8.30414	247.879	3582	6.92012	138.056	1995	3.87527			770.941	777.733	803.042	783.905	2189.07	1405.16	1492.82	708.915	2920.76	2136.85	3.01425		402.329	517.621	514.803	478.251
10	2025-01-20	288.154	28.7362	134.873	14.8761	45766.3	661351	28783.3	415937	117452	1697252	51003.1	737027	315.419	4558	4.35967	345.591	4994	4.98248	510.151	7372	7.47372	179.162	2589	4.35967	244.488	3533	4.98248	339.432	4905	7.47372			1045.49	1002.31	986.389	1011.4	2295.13	1283.74	1601.08	589.68	3083.91	2072.52	3.51465		593.852	709.084	656.299	653.078
10	6-35	152.104	19.3854	66.5715	12.1069	41427.9	598659	25636.3	370461	93968.7	1357906	49726.3	718576	609.109	8802	6.22811	375.486	5426	3.73686	416.937	6025	4.35967	470.43	6798	6.22811	340.055	4914	3.73686	324.969	4696	4.35967			1413.27	1452.02	1381.98	1415.76	3935.85	2520.09	2667.96	1252.21	5564.86	4149.1	3.31343		1091.5	1315.01	1077.14	1161.22
13	6-42	220.821	29.3565	50.5861	14.2682	48624.9	702660	23073	333419	80392.2	1161718	30585.6	441981	488.007	7052	4.42887	222.551	3216	2.07604	417.421	6032	3.73686	297.703	4302	4.42887	155.979	2254	2.07604	392.025	5665	3.73686			1592.28	1549.11	1614.19	1585.19	3182.04	1596.85	2169.01	583.818	6591.13	5005.93	8.57447		971.353	1085.72	1515.98	1191.02
13	2025-05-14	413.615	38.9959	113.559	14.1319	32255.1	466106	16339.2	236112	54252.5	783982	19047.4	275247	289.053	4177	9.13455	113.628	1642	3.73686	174.664	2524	4.42887	220.821	3191	9.13455	93.3524	1349	3.73686	108.853	1573	4.42887			457.275	439.406	569.896	488.859	1126.91	638.048	766.503	277.644	2079.2	1590.34	5.72799		349.333	360.998	355.169	355.167
13	2025-07-30	145.945	24.1577	88.3007	14.0857	36066.1	521177	28866.3	417136	61025.3	881854	43933.9	634872	416.729	6022	4.98248	264.487	3822	3.73686	415.484	6004	5.32849	316.457	4573	4.98248	212.171	3066	3.73686	314.312	4542	5.32849			1208.63	1022.78	1126.77	1119.4	3571.05	2451.65	1804.87	685.474	4724.04	3604.64	5.25861		917.815	820.474	852.399	863.563
13	5-32	356.386	31.4515	72.7304	13.4041	64284.2	928947	25975.3	375359	134800	1947938	45961.3	664169	357.77	5170	3.73686	452.783	6543	4.98248	300.125	4337	3.39086	261.788	3783	3.73686	350.365	5063	4.98248	221.444	3200	3.39086			1383.51	1313.2	1279.03	1325.25	2606.58	1281.33	1951.62	626.373	5160.96	3835.72	6.12369		1012.35	1016.16	943.714	990.74
14	10-34	251.546	31.9384	100.895	17.4983	54449.6	786831	33383	482405	115033	1662300	51554.3	744992	182.829	2642	2.42204	370.918	5360	4.98248	238.952	3453	3.11405	175.148	2531	2.42204	354.102	5117	4.98248	203.105	2935	3.11405			1090.82	1075.77	1108.85	1091.81	3127.98	2036.17	2020.74	928.928	4781.24	3689.43	3.97171		1044.99	1027	942.502	1004.83
14	2025-01-30	523.022	44.8139	248.086	24.6287	134252	1940032	83668.4	1209061	266558	3851933	164687	2379830	483.439	6986	4.98248	595.061	8599	5.8129	431.192	6231	4.35967	394.308	5698	4.98248	473.197	6838	5.8129	311.405	4500	4.35967			1402.11	1479.3	1429.24	1436.88	3709.27	2272.39	2658.69	1221.81	4873.55	3436.67	2.81277		1143.61	1176.35	1032.19	1117.38
14	1 -20	443.718	50.2786	104.701	12.2388	72686.8	1050370	27605.8	398921	177907	2570863	50747.4	733332	1121.34	16204	16.4699	467.454	6755	6.85091	261.373	3777	3.80606	745.85	10778	16.4699	361.645	5226	6.85091	169.543	2450	3.80606			983.857	986	992.364	987.407	2367.2	1379.8	1921.59	934.178	3810.08	2822.68	3.02156		654.407	762.818	643.71	686.978
20	2025-06-26	203.313	31.1138	86.7091	12.4704	35956.2	519590	23491.4	339466	88686.6	1281577	50936.3	736062	597.137	8629	9.20375	277.566	4011	3.87527	220.613	3188	3.11405	486.692	7033	9.20375	182.76	2641	3.87527	133.005	1922	3.11405			937.552	1035.03	1023.75	998.775	2555.62	1556.84	1544.75	545.975	3915	2916.23	5.34131		764.145	681.502	617.202	687.616
20	2025-03-21	187.327	23.2522	56.745	9.83892	20095.5	290393	8121.93	117367	50356.7	727686	18743.3	270852	122.486	1770	1.86843	392.993	5679	6.29731	219.091	3166	3.32166	78.7509	1138	1.86843	233.623	3376	6.29731	119.234	1723	3.32166			947.319	901.814	953.139	934.091	1550.19	616.098	1325.03	390.94	2068.32	1134.23	2.9013		609.067	536.102	518.717	554.629
20	2025-06-24	102.902	23.141	47.8872	10.7517	25403.8	367101	20256.7	292722	37717.8	545046	24071	347841	387.596	5601	6.0897	247.671	3579	4.35967	225.25	3255	3.46006	281.441	4067	6.0897	195.147	2820	4.35967	147.606	2133	3.46006			919.749	820.933	940.736	893.806	3567.48	2673.67	1351.98	458.173	6112.74	5218.93	11.3908		667.849	646.837	616.464	643.717
20	8-34	227.118	48.0521	60.205	15.2826	32962	476321	12672.4	183124	86150.8	1244933	35555.1	513793	566.066	8180	6.64331	255.145	3687	2.90645	215.562	3115	2.76805	407.249	5885	6.64331	178.885	2585	2.90645	144.354	2086	2.76805			1231.31	1268.56	1125.34	1208.4	2097.24	888.833	1756.58	548.179	3041.67	1833.27	3.34429		885.853	889.402	753.6	842.952
23	2025-01-22	150.097	32.8953	64.1495	14.8138	35124.4	507569	22835.5	329987	76075.7	1099342	41848.4	604735	324	4682	4.35967	352.649	5096	4.84408	461.849	6674	6.64331	260.404	3763	4.35967	267.186	3861	4.84408	347.044	5015	6.64331			1073.93	1052.01	1004.62	1043.52	3381.6	2338.08	2066.16	1022.64	5144.03	4100.51	4.00973		863.138	797.055	754.895	805.029
23	2025-03-28	217.638	25.2523	96.6048	14.5773	55457.3	801393	33881.3	489606	120076	1735178	65669.8	948970	830.76	12005	9.96497	900.515	13013	10.7954	290.022	4191	3.39086	624.61	9026	9.96497	731.871	10576	10.7954	248.986	3598	3.39086			1204.72	1205.42	1235.97	1215.37	3682.24	2466.86	2576.05	1360.68	5068.13	3852.76	2.83149		905.773	979.678	1061.09	982.18
23	2025-01-20	291.89	26.7883	117.019	14.2596	61936.6	895022	37181.8	537300	136717	1975643	70910	1024694	449.254	6492	6.85091	714.018	10318	10.7954	207.95	3005	3.11405	302.755	4375	6.85091	470.706	6802	10.7954	156.464	2261	3.11405			947.611	955.779	964.981	956.124	3066.29	2110.17	2045.63	1089.51	4591.56	3635.43	3.33677		638.601	630.084	726.064	664.916
25	2025-01-18	182.899	43.3938	63.5959	12.8221	35791.7	517212	21854.9	315817	88631.7	1280784	37827.6	546632	559.63	8087	7.61213	328.775	4751	4.15207	363.652	5255	4.84408	335.972	4855	7.61213	171.757	2482	4.15207	223.035	3223	4.84408			1062.38	1144.25	1084.83	1097.15	2827.86	1730.71	1688.1	590.946	4966	3868.84	6.54687		637.798	597.774	665.348	633.64
25	2025-10-27	176.117	21.8154	48.9252	8.60156	19809.4	286258	10161.4	146838	56773	820405	24882.8	359572	190.234	2749	3.46006	231.27	3342	3.73686	295.489	4270	4.42887	156.81	2266	3.46006	256.321	3704	3.73686	377.631	5457	4.42887			794.495	894.333	964.128	884.319	1625.39	741.067	1096.14	211.822	3001.27	2116.95	9.99404		654.902	991.206	1232.14	959.417
25	2025-01-22	338.325	42.756	89.5463	13.6623	56779.7	820502	24437.8	353142	123268	1781305	41332.5	597280	146.43	2116	1.66083	318.118	4597	3.46006	527.728	7626	5.8129	100.203	1448	1.66083	302.202	4367	3.46006	307.945	4450	5.8129			1274.06	1328.59	1311.91	1304.86	2425.19	1120.34	1878.62	573.767	3943.68	2638.83	4.59913		871.854	1262.12	765.539	966.504
25	2025-01-20	199.299	28.961	77.7129	13.2467	42911	620091	29081	420238	87974.1	1271280	43590.7	629913	235.007	3396	2.90645	271.061	3917	3.11405	172.726	2496	2.21444	143.177	2069	2.90645	244.972	3540	3.11405	115.704	1672	2.21444			1168.44	1257.85	1127.15	1184.48	3111.36	1926.88	1643.71	459.234	5407.57	4223.09	9.19595		711.865	1136.78	755.045	867.898
25	2025-01-23	119.372	23.6082	54.3229	11.3333	29618	427999	19045.6	275221	79091.5	1142921	40157.8	580306	520.462	7521	5.60529	357.978	5173	3.73686	348.151	5031	3.73686	323.446	4674	5.60529	251.892	3640	3.73686	264.833	3827	3.73686			1341.77	1384.32	1346.32	1357.47	3585.42	2227.95	2348.66	991.19	5066.39	3708.92	3.74189		833.855	974.079	1024.12	944.018
25	2025-10-28	221.859	32.6177	78.1973	10.7455	27019.3	390446	13534.3	195579	69855.7	1009458	30827	445470	225.319	3256	3.73686	171.55	2479	2.42204	138.679	2004	2.21444	182.899	2643	3.73686	185.667	2683	2.42204	133.835	1934	2.21444			871.319	1023.52	904.97	933.269	1759.88	826.615	1356.43	423.162	2501.1	1567.83	3.70503		707.278	1107.74	873.36	896.127
25	2025-04-24	219.714	30.6355	70.6544	11.9893	38797.1	560642	20164.7	291392	89898.8	1299094	38182.1	551755	415.138	5999	4.98248	445.517	6438	4.98248	272.514	3938	3.32166	290.991	4205	4.98248	308.637	4460	4.98248	195.216	2821	3.32166			1204.02	1292.13	1185.55	1227.23	2551.69	1324.46	1806.33	579.095	4124.19	2896.96	5.00255		843.957	895.136	849.275	862.789
27	2025-05-17	274.936	43.553	99.3037	16.5666	32232.8	465784	17997.2	260070	101898	1472492	46859.8	677153	275.421	3980	4.98248	259.574	3751	5.8129	324.692	4692	6.22811	167.398	2419	4.98248	186.082	2689	5.8129	215.077	3108	6.22811			798.798	645.289	753.359	732.482	1694.15	961.671	1171.28	438.793	2618.94	1886.45	4.29919		485.501	462.592	499.028	482.374
27	2025-05-21	290.853	43.4584	96.2588	16.3049	37907.5	547787	19345.9	279560	114731	1657931	49217.3	711221	92.5911	1338	1.73003	250.854	3625	3.32166	327.045	4726	4.98248	69.5472	1005	1.73003	184.075	2660	3.32166	230.302	3328	4.98248			773.397	1091.32	948.523	937.748	1883.38	945.636	1378.39	440.647	2904.25	1966.51	4.46276		580.915	800.805	667.94	683.22
27	2025-08-26	193.14	44.1241	57.783	11.4277	27604.6	398904	14223.8	205543	128421	1855765	46571.1	672981	169.82	2454	2.90645	302.271	4368	4.98248	314.104	4539	5.32849	155.564	2248	2.90645	276.528	3996	4.98248	234.384	3387	5.32849			844.329	876.671	851.836	857.612	2065.36	1207.74	1428.52	570.909	3557.16	2699.54	4.7285		773.452	802.01	635.64	737.034
27	2025-10-28	210.718	23.912	79.443	12.895	38441.7	555507	24920.6	360118	98608.1	1424949	51190.9	739741	252.93	3655	4.152	201.652	2914	3.46	355.348	5135	6.09	251.477	3634	4.152	159.855	2310	3.46	333.826	4824	6.09			880.299	842.197	843.186	855.227	2636.26	1781.03	1488.39	633.168	4533.04	3677.81	5.80859		875.241	667.63	792.118	778.33
28	16-34	220.267	47.198	85.533	14.393	23356.4	337515	11683.5	168834	50822	734410	22472.7	324745	171.965	2485	2.076	175.01	2529	2.076	204.905	2961	2.491	223.312	3227	2.076	164.284	2374	2.076	326.214	4714	2.491			1197.01	1218.21	1188.68	1201.3	1532.3	330.999	1251.96	50.6554	1973.9	772.605	15.2522		1554.43	1143.55	1892.41	1530.13
28	2025-04-21	157.848	28.147	60.689	11.757	30548.2	441440	18507.3	267442	86498.1	1249952	39938.1	577130	182.207	2633	2.076	275.213	3977	2.076	245.664	3550	2.491	215.769	3118	2.076	159.924	2311	2.076	254.799	3682	2.491			1268.3	1915.7	1425.13	1536.38	2796.61	1260.23	1790.86	254.479	4406.76	2870.38	11.2795		1501.93	1113.2	1478.12	1364.41
34	15-35	251.269	27.1923	122.348	14.4301	42238.5	610373	28215.9	407738	74415.8	1075354	43433.5	627641	326.422	4717	4.56728	178.47	2579	2.42204	206.289	2981	2.90645	223.658	3232	4.56728	109.822	1587	2.42204	140.548	2031	2.90645			1032.78	1064.81	1025.65	1041.08	2429.16	1388.08	1571.77	530.688	3332.62	2291.54	4.31805		707.643	655.233	698.791	687.222
34	2025-11-30	288.154	32.237	90.0999	14.0998	58025	838498	28548.2	412540	90223.9	1303792	35713.1	516076	576.653	8333	7.47372	444.825	6428	5.8129	283.725	4100	3.87527	297.011	4292	7.47372	258.951	3742	5.8129	124.977	1806	3.87527			1114.97	1105.82	1057.99	1092.93	2909.9	1816.97	2150.72	1057.79	4578.69	3485.77	3.29532		574.279	643.741	466.033	561.351
34	19-34	257.636	29.1253	68.1631	12.1069	31345.4	452960	13156	190112	51800.7	748553	18004.6	260178	135.288	1955	2.49124	168.436	2434	3.04485	270.784	3913	4.98248	81.0346	1171	2.49124	52.1777	754	3.04485	144.976	2095	4.98248			784.749	799.382	785.351	789.828	1758.14	968.312	1387.26	597.432	2789.07	1999.25	3.3464		470.047	247.631	420.473	379.384
35	6-25 ?	336.318	29.769	120.618	16.4102	51398.1	742734	28211.4	407672	138920	2007483	71354.5	1031117	387.734	5603	5.53609	249.955	3612	3.87527	434.929	6285	6.29731	357.009	5159	5.53609	255.837	3697	3.87527	466.969	6748	6.29731			1012.09	932.065	998.046	980.732	2208.43	1227.7	1553.37	572.638	3379.87	2399.14	4.18963		931.885	953.999	1071.57	985.818
35	2025-01-12	182.968	21.7922	99.6497	14.5059	24959.8	360684	17819	257496	44011.5	635994	27271.1	394084	251.685	3637	6.0897	168.712	2438	3.87527	187.604	2711	4.42887	170.581	2465	6.0897	81.7266	1181	3.87527	106.985	1546	4.42887			597.238	629.118	612.119	612.825	1971.3	1358.47	1238.48	625.656	2584.01	1971.19	3.15059		404.782	304.753	349.073	352.869
35	2025-03-25	306.907	29.9121	140.548	16.3832	58133.9	840071	34335.4	496168	114056	1648185	60987.8	881312	226.08	3267	2.90645	254.522	3678	3.46006	211.894	3062	2.90645	165.183	2387	2.90645	189.611	2740	3.46006	171.273	2475	2.90645			1124.05	1062.99	1053.52	1080.19	2737.22	1657.03	2067.23	987.04	3530.25	2450.06	2.48223		821.277	791.894	851.555	821.575
35	23-44	303.862	53.4348	117.158	19.2194	32356.5	467571	15902.5	229801	65958.1	953136	26486.6	382748	241.235	3486	3.87527	142.9	2065	2.21444	227.187	3283	3.73686	168.09	2429	3.87527	124.424	1798	2.21444	203.521	2941	3.73686			899.551	932.517	878.544	903.538	1538.76	635.222	1273.51	369.971	1961.47	1057.93	2.8595		626.796	811.944	787.024	741.921
37	20 ? - 33	161.931	27.2839	61.3814	13.3171	16147.6	233343	10143	146573	41889.8	605333	20251.9	292652	134.25	1940	2.90645	233.831	3379	4.98248	65.2567	943	1.45322	60.1358	869	2.90645	133.074	1923	4.98248	54.1153	782	1.45322			667.481	678.176	648.902	664.853	1441.01	776.152	862.96	198.107	2387.91	1723.05	8.69759		298.99	385.952	538.114	407.685
40	12-34	264.971	36.6749	64.2879	11.8227	53886.4	778692	29503	426336	110224	1592799	41386.2	598056	312.166	4511	4.35967	118.542	1713	1.73003	133.143	1924	1.73003	231.893	3351	4.35967	89.0619	1287	1.73003	136.742	1976	1.73003			1034.71	990.157	1112.12	1045.66	2938.78	1893.12	1755.78	710.118	6631.67	5586.01	7.86631		768.636	743.918	1142.18	884.91
40	7-50	371.887	31.9243	77.4361	11.4328	82977.4	1199076	23608.2	341154	177921	2571073	47637	688384	961.066	13888	6.22811	690.143	9973	4.35967	382.89	5533	2.76805	687.098	9929	6.22811	492.366	7115	4.35967	252.723	3652	2.76805			2229.89	2287.56	1998.88	2172.11	3224.3	1052.19	2913.63	741.523	4405.62	2233.51	3.01206		1594.22	1632	1319.34	1515.19
40	12-34	236.668	25.3667	78.6125	12.573	41132	594383	21963.7	317389	88071.6	1272690	39974.4	577655	165.114	2386	2.21444	322.408	4659	4.35967	180.338	2606	2.49124	107.262	1550	2.21444	241.097	3484	4.35967	136.811	1977	2.49124			1077.47	1068.66	1046.07	1064.07	2511.46	1447.4	1752.51	688.446	4037.39	2973.32	4.31889		699.952	799.143	793.58	764.225
40	17-46	349.881	47.3746	71.554	12.7342	46555.8	672761	15327.6	221493	107144	1548303	36670	529904	640.803	9260	6.78171	451.607	6526	4.84408	150.097	2169	1.66083	407.664	5891	6.78171	275.144	3976	4.84408	102.141	1476	1.66083			1365.44	1347.21	1305.97	1339.54	1922.83	583.287	1621.36	281.818	3095.47	1755.92	6.23071		868.659	820.795	888.713	859.389
46	2025-01-19	230.232	29.6801	100.618	12.1301	29439.1	425413	16864.5	243703	81617.9	1179429	45737.9	660942	146.914	2123	2.07604	141.793	2049	2.07604	69.0628	998	1.10722	82.557	1193	2.07604	110.03	1590	2.07604	40.2059	581	1.10722			1022.62	986.978	901.358	970.319	1847.76	877.437	1401.93	431.615	2422.05	1451.73	3.36348		574.653	765.883	524.738	621.758
46	2025-04-22	250.647	34.503	71.4156	10.949	33722.3	487309	15634.9	225934	79737.2	1152253	33181.9	479499	152.45	2203	2.07604	139.856	2021	2.07604	73.3532	1060	1.10722	97.5736	1410	2.07604	113.005	1633	2.07604	47.6796	689	1.10722			1061.16	973.49	957.354	997.334	1944.21	946.874	1458.31	460.98	3163.65	2166.32	4.69938		679.179	786.596	622.28	696.018
47	2025-01-14	435.344	46.2068	108.438	14.5216	47848.1	691435	18515.7	267563	154611	2234232	46385.2	670295	130.998	1893	2.42204	54.8073	792	1.03802	135.565	1959	2.76805	123.732	1788	2.42204	46.5032	672	1.03802	135.357	1956	2.76805			781.572	762.993	707.719	750.762	1588.25	837.486	1296.62	545.855	2467.42	1716.66	3.14491		738.221	647.388	706.635	697.415
47	2025-03-22	232.101	25.8042	97.366	14.135	55767.9	805881	36839.3	532351	147336	2129091	76361.1	1103466	73.63	1064	1.10722	65.9487	953	1.03802	192.31	2779	2.76805	78.8893	1140	1.10722	71.0696	1027	1.03802	236.46	3417	2.76805			960.966	918.096	1003.96	961.007	3472.12	2511.11	2030.14	1069.13	5467.52	4506.52	4.21512		1029.61	989.386	1234.44	1084.48
47	2025-04-23	198.469	20.5996	77.3669	10.8679	38537.6	556892	21643.6	312763	101354	1464624	41121.6	594233	72.4536	1047	1.10722	63.5959	919	1.03802	193.971	2803	2.76805	80.3426	1161	1.10722	70.7928	1023	1.03802	256.183	3702	2.76805			945.613	885.342	1012.63	947.861	2805.94	1858.08	2015.89	1068.03	4042.59	3094.73	2.8976		1048.57	985.533	1337.4	1123.84
51	2025-01-17	135.98	28.8869	38.0606	8.94408	15603.8	225484	5247.94	75836	37281.2	538737	14172.2	204797	167.605	2422	2.07604	148.436	2145	1.86843	48.9252	707	0.692012	52.9389	765	2.07604	65.1183	941	1.86843	17.2311	249	0.692012			1166.65	1148.02	1021.66	1112.11	1658.21	546.102	1528.27	416.164	1992.51	880.395	2.1155		368.491	503.631	359.821	410.647
51	2025-08-27	243.934	25.6036	80.7578	12.0907	44186.1	638516	23341.3	337296	54279.8	784377	25044.5	361909	199.507	2883	2.07604	181.099	2617	2.07604	56.745	820	0.692012	90.3767	1306	2.07604	129.199	1867	2.07604	44.4963	643	0.692012			1388.7	1260.58	1184.95	1278.08	2617.58	1339.5	1845.98	567.901	4176.64	2898.56	5.10399		629.084	899.311	929.175	819.19
51	15-30	121.379	17.4491	69.9624	14.3731	17459.7	252303	11897.5	171926	25346	366265	16667.4	240854	132.382	1913	2.07604	136.603	1974	2.07604	43.0431	622	0.692012	73.8376	1067	2.07604	112.175	1621	2.07604	48.3716	699	0.692012			921.468	950.851	898.829	923.716	2078.64	1154.92	1563.25	639.538	2457.41	1533.69	2.39812		513.961	780.815	1010.1	768.292
51	8-34	231.962	35.2394	76.8133	13.0607	49878.7	720778	23048.7	333068	76998	1112669	34043.7	491953	255.422	3691	2.07604	235.768	3407	2.07604	76.7441	1109	0.692012	126.292	1825	2.07604	175.771	2540	2.07604	65.2567	943	0.692012			1777.91	1641.11	1602.57	1673.86	3107.31	1433.44	2498.95	825.089	4336.07	2662.21	3.22657		879.08	1223.49	1362.69	1155.09
54	2025-02-20	322.754	37.1782	114.874	17.1761	50261.6	726311	25364.2	366528	124042	1792485	48652.4	703057	110.099	1591	1.73003	111.76	1615	1.66083	141.586	2046	2.28364	141.309	2042	1.73003	92.522	1337	1.66083	117.088	1692	2.28364			919.638	972.407	895.939	929.328	2250.35	1321.03	1730.72	801.394	3190.7	2261.37	2.82179		1180.33	805.02	740.923	908.757
54	14-31	177.363	37.5425	85.1174	14.3912	23347	337378	15853.2	229088	55112.9	796416	29960.4	432947	99.2345	1434	1.73003	85.3942	1234	1.66083	124.078	1793	2.28364	182.345	2635	1.73003	99.3729	1436	1.66083	170.166	2459	2.28364			828.888	743.003	785.151	785.681	1902.19	1116.51	1173.94	388.257	2691.43	1905.75	4.90849		1523.1	864.629	1076.79	1154.84
54	2025-04-30	265.594	32.0652	115.566	15.442	49075.5	709171	27579.8	398546	101173	1462018	52961.9	765332	155.218	2243	1.73003	145.807	2107	1.66083	194.732	2814	2.28364	240.128	3470	1.73003	137.918	1993	1.66083	221.582	3202	2.28364			1296.51	1268.64	1232.24	1265.8	2670.13	1404.33	2070.45	804.646	3448.65	2182.85	2.7128		2005.75	1200	1402.15	1535.97
62	2025-07-21	150.513	21.316	76.398	13.082	25311.9	365773	18682.9	269979	39206.3	566555	23027.5	332762	63.25	914	1.107	83.595	1208	1.73	79.097	1143	1.453	64.011	925	1.107	87.055	1258	1.73	2.003	68.094	1.453			825.655	698.266	786.648	770.19	2430.18	1659.99	1292.51	522.315	3533.85	2763.66	5.29117		835.592	727.168	46.8644	536.541
64	2025-04-28	146.361	24.9587	82.4878	12.76	31977.1	462089	22161	320240	67115.1	969855	44168.1	638257	338.947	4898	2.90645	223.381	3228	2.07604	99.6497	1440	0.968816	289.676	4186	2.90645	148.16	2141	2.07604	70.862	1024	0.968816			1685.22	1554.89	1486.35	1575.48	3157.2	1581.71	2220.81	645.324	3882.27	2306.79	3.57462		1440.25	1031.29	1056.96	1176.17
65	17-43	273.206	31.3008	104.079	13.6648	60569.8	875271	34889.2	504171	86145.8	1244860	36922.1	533548	192.518	2782	1.66083	219.229	3168	1.93763	272.237	3934	2.42204	111.829	1616	1.66083	161.931	2340	1.93763	165.668	2394	2.42204			1675.07	1634.98	1624.25	1644.77	3203.7	1558.93	2194.2	549.433	4844.14	3199.37	5.82304		973.009	1207.66	988.423	1056.36
65	21-43	311.959	43.4569	107.954	13.9447	53813.4	777637	28053.2	405386	63833.3	922431	27276.6	394164	164.145	2372	1.66083	187.604	2711	1.93763	230.094	3325	2.42204	89.6847	1296	1.66083	138.402	2000	1.93763	117.919	1704	2.42204			1428.2	1399.13	1372.81	1400.05	2492.76	1092.71	1824.71	424.667	3755.18	2355.13	5.54583		780.334	1032.19	703.539	838.687
71	2025-01-19	216.807	23.9602	75.7753	13.7699	40123.7	579813	21381.2	308971	80428.3	1162239	36012.1	520397	120.825	1746	2.07604	123.247	1781	1.73003	122.071	1764	1.86843	102.21	1477	2.07604	86.0862	1244	1.73003	94.252	1362	1.86843			841.026	1029.46	944.107	938.199	2674.32	1736.13	1920.43	982.231	4077.47	3139.27	3.19606		711.452	719.063	728.954	719.823
77	2025-01-22	294.659	33.5096	118.334	16.3935	65477.5	946191	40843.2	590210	149249	2156744	77729.4	1123238	201.168	2907	2.76805	367.597	5312	4.98248	403.443	5830	6.0897	150.097	2169	2.76805	296.873	4290	4.98248	341.369	4933	6.0897			1050.2	1066.13	957.354	1024.56	3211.14	2186.58	2018.9	994.334	4987.66	3963.1	3.98568		783.585	861.016	810.056	818.219
77	2025-07-25	231.478	39.8928	76.5365	13.2774	29243.9	422592	14208.2	205317	72687.2	1050375	29577.5	427414	129.614	1873	2.42204	171.619	2480	3.32166	94.1136	1360	1.52243	114.32	1652	2.42204	108.784	1572	3.32166	78.4741	1134	1.52243			773.315	746.616	893.311	804.414	1825.63	1021.21	1402.3	597.89	2682.6	1878.19	3.14136		682.069	473.258	744.864	633.397
77	9-32	256.736	46.5504	82.9722	16.5289	39403.6	569407	16909.3	244350	98069.8	1417170	37399.3	540444	337.425	4876	4.98248	176.463	2550	2.76805	124.147	1794	1.93763	311.128	4496	4.98248	154.595	2234	2.76805	122.348	1768	1.93763			978.628	921.227	925.872	941.909	2217.87	1275.96	1870.68	928.77	2944.96	2003.05	2.15667		902.361	807.067	912.454	873.961
77	2025-03-22	235.492	30.6029	78.4741	14.9502	54139	782342	33458	483489	92643.3	1338753	37337.2	539546	143.316	2071	2.07604	128.161	1852	1.86843	364.067	5261	6.0897	120.479	1741	2.07604	96.4664	1394	1.86843	320.886	4637	6.0897			997.575	991.206	863.918	950.899	3322.17	2371.27	1903.31	952.412	6161.13	5210.23	5.47056		838.618	746.08	761.449	782.049
77	9-32	236.184	34.3235	81.4498	11.644	56646.4	818576	34794.3	502800	108646	1570008	52456.3	758026	110.376	1595	1.66083	150.72	2178	2.42204	285.247	4122	4.42887	107.608	1555	1.66083	135.842	1963	2.42204	250.024	3613	4.42887			960.364	899.242	930.711	930.106	3465.85	2535.74	2040.77	1110.66	6173.13	5243.02	4.72062		936.28	810.474	815.783	854.179
79	2025-05-19	278.258	31.5088	102.141	15.4333	39188.2	566294	19547.1	282468	113678	1642711	44453.4	642379	252.446	3648	3.80606	158.817	2295	2.42204	291.89	4218	4.15207	204.074	2949	3.80606	94.3904	1364	2.42204	149.267	2157	4.15207			958.471	947.548	1015.88	973.966	2035.14	1061.17	1611.58	637.611	2765.47	1791.51	2.80972		774.816	563.162	519.5	619.159
79	2025-01-20	274.106	32.2486	78.8893	11.1696	43789.1	632780	20713.6	299324	111788	1615412	42642.3	616208	327.46	4732	3.87527	96.6048	1396	1.10722	209.61	3029	2.49124	172.38	2491	3.87527	66.7791	965	1.10722	138.402	2000	2.49124			1221.08	1260.82	1215.86	1232.59	2308.53	1075.94	1708.13	475.55	3794.23	2561.64	5.3867		642.795	871.553	802.812	772.387
81	2025-01-19	279.711	29.5799	105.255	14.2616	46707.4	674951	25780.1	372539	105984	1531540	46078.3	665860	178.055	2573	2.07604	111.898	1617	1.10722	402.612	5818	4.15207	116.95	1690	2.07604	53.7001	776	1.10722	210.994	3049	4.15207			1239.38	1460.42	1401.23	1367.01	2413.03	1046.02	1733.46	366.447	3539.4	2172.39	5.92825		814.052	700.855	734.333	749.747
81	7-33	216.6	22.2651	69.9624	13.0456	45276.2	654269	24226.6	350089	126045	1821423	52274.1	755393	115.843	1674	1.24562	351.68	5082	3.32166	274.729	3970	2.90645	81.7958	1182	1.24562	364.483	5267	3.32166	221.167	3196	2.90645			1343.91	1529.96	1365.93	1413.27	3020.64	1607.37	2074.37	661.105	5003.96	3590.7	5.43135		948.924	1585.65	1099.62	1211.4
81	3-32	338.878	26.9369	96.7432	14.66	77081	1113869	37900.3	547683	148742	2149420	54283.4	784429	160.339	2317	1.24562	249.332	3603	1.86843	494.719	7149	4.35967	139.094	2010	1.24562	184.006	2659	1.86843	357.424	5165	4.35967			1860.12	1928.36	1639.8	1809.42	3286.93	1477.51	2338.31	528.884	5661.2	3851.78	7.28284		1613.65	1423.12	1184.72	1407.16
81	2025-03-27	278.12	56.6572	113.282	16.8397	64023.9	925185	36224.5	523466	150276	2171577	66515.2	961186	131.621	1902	1.24562	178.47	2579	1.73003	119.164	1722	1.10722	112.729	1629	1.24562	131.275	1897	1.73003	79.5813	1150	1.10722			1526.95	1490.73	1555.25	1524.31	3326.57	1802.27	2437.07	912.758	4620.9	3096.59	3.39257		1307.78	1096.51	1038.64	1147.64
88	5-39	210.164	24.9396	101.311	13.4841	61220.9	884681	41633.3	601627	154164	2227768	93151.3	1346094	206.081	2978	1.66083	122.348	1768	0.830414	916.085	13238	6.64331	145.53	2103	1.66083	130.513	1886	0.830414	899.131	12993	6.64331			1793.08	2129.06	1992.68	1971.61	4209.48	2237.87	2600.32	628.715	5938.45	3966.84	6.30944		1266.24	2271.16	1955.8	1831.07
92	2025-01-21	141.932	17.5757	84.7714	11.106	61383.4	887028	50800.1	734093	141255	2041218	101315	1464063	419.082	6056	3.11405	295.074	4264	2.21444	735.678	10631	5.60529	225.181	3254	3.11405	166.014	2399	2.21444	381.575	5514	5.60529			1944.73	1925.55	1896.6	1922.29	6249.69	4327.39	2675.55	753.26	8659.67	6737.38	8.9443		1044.94	1083.35	983.713	1037.33
92	2025-01-17	367.458	32.2336	118.818	15.8981	96967.4	1401239	58772.6	849301	155396	2245565	66462.7	960428	910.064	13151	8.09654	221.305	3198	1.93763	154.249	2229	1.38402	490.29	7085	8.09654	102.418	1480	1.93763	95.3592	1378	1.38402			1624.28	1650.47	1610.52	1628.42	3813.33	2184.91	2219.83	591.408	7147.89	5519.47	9.33276		875.066	763.819	995.648	878.178
95	2025-04-27	184.629	33.618	61.3122	12.0733	43698.6	631472	22868.7	330467	104089	1504149	44904.3	648895	626.34	9051	4.98248	746.127	10782	6.22811	282.341	4080	2.42204	390.433	5642	4.98248	450.084	6504	6.22811	163.245	2359	2.42204			1816.56	1731.18	1684.53	1744.09	3420.23	1676.13	2440.91	696.822	5389.9	3645.81	5.23205		1132.37	1044.3	973.972	1050.21
101	2025-01-18	473.197	40.7014	100.48	13.8012	93995.7	1358296	36385.8	525797	202464	2925736	61060	882355	394.723	5704	6.92012	126.984	1835	2.07604	271.476	3923	4.56728	261.857	3784	6.92012	97.02	1402	2.07604	189.404	2737	4.56728			824.264	883.896	858.936	855.699	2870.46	2014.76	2233.59	1377.89	5232.85	4377.15	3.1767		546.812	675.326	599.263	607.134
101	2025-01-18	295.074	31.7468	142.831	17.0443	67406.2	974062	48064.7	694565	120696	1744127	67705.9	978392	394.723	5704	6.92012	126.984	1835	2.07604	271.476	3923	4.56728	261.857	3784	6.92012	97.02	1402	2.07604	189.404	2737	4.56728			824.264	883.896	858.936	855.699	3301.08	2445.38	1835.87	980.168	4862.84	4007.14	4.08822		546.812	675.326	599.263	607.134
105	2025-01-21	319.363	43.9413	63.6651	12.7697	40848.9	590292	14224.6	205554	133145	1924030	38884.4	561904	144.838	2093	1.86843	472.09	6822	5.8821	244.972	3540	3.11405	108.992	1575	1.86843	287.392	4153	5.8821	160.062	2313	3.11405			1120.19	1159.79	1136.78	1138.92	1848.34	709.419	1504.66	365.735	3228.68	2089.76	5.71386		842.953	706.04	742.762	763.919
115	2025-07-21	181.584	30.8525	81.1038	12.6441	23930.9	345817	15248.7	220353	94679.6	1368179	48650.3	703028	52.2469	755	1.03802	130.098	1880	1.86843	163.868	2368	2.42204	96.5356	1395	1.03802	75.4293	1090	1.86843	96.9508	1401	2.42204			727.348	1006.19	977.688	903.743	1904.45	1000.71	1248.64	344.903	2716.93	1813.18	5.25709		1343.91	583.377	578.438	835.241
118	2025-06-23	140.202	16.3232	69.6856	10.8261	18801	271686	12420	179476	34891.8	504208	17241.7	249153	204.489	2955	3.11405	355.071	5131	5.39769	693.88	10027	9.89577	68.3708	988	3.11405	124.078	1793	5.39769	262.757	3797	9.89577			948.924	950.592	1013.26	970.926	1937.82	966.899	1307.65	336.721	2575.51	1604.59	4.76533		317.272	332.179	383.7	344.383
121	2025-04-24	293.205	31.2158	109.476	13.2638	59656.9	862080	38912.6	562311	117248	1694304	60797.1	878556	335.695	4851	3.87527	321.093	4640	3.59846	1491.42	21552	18.6843	242.896	3510	3.87527	191.41	2766	3.59846	998.988	14436	18.6843			1251.79	1289.44	1153.48	1231.57	2940.19	1708.62	1631.58	400.013	5136.38	3904.81	9.7617		905.745	768.662	772.627	815.678
121	11-34	250.785	32.6283	85.5326	13.9706	47964.4	693116	28019.3	404897	108387	1566266	44949.8	649553	413.477	5975	5.53609	207.327	2996	2.42204	314.243	4541	3.80606	284.486	4111	5.53609	154.111	2227	2.42204	334.726	4837	3.80606			1079.28	1236.97	1193.1	1169.78	2763.79	1594	1744.11	574.331	4733.83	3564.05	6.20557		742.582	919.473	1270.87	977.64
124	18-35	134.043	18.5975	70.9312	12.4825	26158.9	378012	20343.5	293977	46568.2	672939	26331	380499	98.1964	1419	1.66083	59.0286	853	1.10722	176.048	2544	2.90645	96.8816	1400	1.66083	51.8317	749	1.10722	137.987	1994	2.90645			854.393	770.399	875.295	833.362	2820.09	1986.72	1331.53	498.171	4144.54	3311.18	6.64667		842.953	676.47	686.061	735.161
128	2025-01-19	215.423	27.3097	68.3708	10.4026	43376.8	626822	18880.3	272832	81300.8	1174847	33682.8	486737	331.543	4791	2.49124	892.557	12898	6.92012	268.085	3874	2.07604	180.823	2613	2.49124	443.095	6403	6.92012	235.63	3405	2.07604			1923.14	1863.84	1866.06	1884.35	2909.72	1025.38	2407.24	522.891	3990.48	2106.13	4.02787		1048.87	925.274	1640.15	1204.77
UNLOADED CELLS
Image	Z stacks used	Cytoplasm Area	Cytoplasm Feret	Nucleus Area	Nucleus Feret	Cytoplasm PSMAD 1/5/8 IntDen	Cytoplasm PSMAD 1/5/8 RawIntDen	Nucleus PSMAD 1/5/8 IntDen	Nucleus PSMAD 1/5/8 RawIntDen	Cytoplasm PSMAD 2/3 IntDen	Cytoplasm PSMAD 2/3 RawIntDen	Nucleus PSMAD 2/3 IntDen	Nucleus PSMAD 2/3 RawIntDen	PSMAD 1/5/8 Background IntDen 1	PSMAD 1/5/8 Background RawIntDen 1	PSMAD 1/5/8 Bk intensity area1	PSMAD 1/5/8 Background IntDen 2	PSMAD 1/5/8 Background RawIntDen 2	PSMAD 1/5/8 Bk intensity area2	PSMAD 1/5/8 Background IntDen 3	PSMAD 1/5/8 Background RawIntDen 3	PSMAD 1/5/8 Bk intensity area3	PSMAD 2/3 Background IntDen 1	PSMAD 2/3 Background RawIntDen 1	PSMAD 2/3 Bk intensity area1	PSMAD 2/3 Background IntDen 2	PSMAD 2/3 Background RawIntDen 2	PSMAD 2/3 Bk intensity area2	PSMAD 2/3 Background IntDen 3	PSMAD 2/3 Background RawIntDen 3	PSMAD 2/3 Bk intensity area3	Calculations	PSMAD 1/5/8 Calculations	PSMAD 1/5/8 Bkd volume normalized1	PSMAD 1/5/8 Bkd volume normalized2	PSMAD 1/5/8 Bkd volume normalized3	PSMAD 1/5/8 mean bkd	PSMAD 1/5/8 Cell raw int/vol	PSMAD 1/5/8 Cell adjusted intensity	PSMAD 1/5/8 Cytoplasm raw inten/vol	PSMAD 1/5/8 Cytoplasm adjusted intensity	PSMAD 1/5/8 Nucleus raw inten/vol	PSMAD 1/5/8 Nucleus adjusted intensity	PSMAD 1/5/8 Nuc:Cyto	PSMAD 2/3 Calculations	PSMAD 2/3 Bkd volume normalized1	PSMAD 2/3 Bkd volume normalized2	PSMAD 2/3 Bkd volume normalized3	PSMAD 2/3 mean bkd
1	2025-01-20	248.501	39.565	108.023	16.823	30802.1	445110	18991.5	274439	16.8234	66013.3	953933	31065.8	318.048	4596	4.98248	356.386	5150	5.32849	149.613	2162	2.21444	277.012	4003	4.98248	199.023	2876	5.32849	149.267	2157	2.21444			922.432	966.503	976.32	955.085	1791.18	836.095	1214.93	259.846	2540.56	1585.48	6.10161		803.415	539.74	974.062	772.406
1	1-38	350.504	43.675	92.799	19.165	72636.3	1049640	30278.7	437546	19.1648	232517	3360015	89641.9	253.276	3660	2.07604	155.287	2244	1.24562	101.518	1467	0.830414	289.815	4188	2.07604	214.454	3099	1.24562	123.662	1787	0.830414			1762.98	1801.51	1766.59	1777.03	2994.66	1217.63	2375.17	598.148	4714.99	2937.96	4.91176		2017.31	2487.92	2151.94	2219.05
3	12-39	214.8	32.1075	92.3144	19.6721	31438.6	454308	19695.8	284616	81672.1	1180213	39421.4	569664	1260.22	18211	15.5011	758.029	10954	9.13455	501.362	7245	6.22811	511.743	7395	15.5011	297.15	4294	9.13455	525.029	7587	6.22811			1174.82	1199.18	1163.28	1179.09	2115.02	935.93	1385.4	206.305	3083.12	1904.02	9.22918		477.064	470.083	1218.19	721.778
3	16-39	171.619	33.5176	104.84	17.4906	23443.2	338769	17895.4	258600	48674.4	703375	32127.1	464257	539.562	7797	7.61213	394.239	5697	5.60529	168.643	2437	2.42204	729.38	10540	7.61213	601.912	8698	5.60529	107.469	1553	2.42204			1024.29	1016.36	1006.18	1015.61	1973.96	958.353	1200.51	184.902	2466.62	1451.01	7.84747		1384.63	1551.75	641.195	1192.53
3	2025-07-24	230.994	35.534	90.7227	12.5417	28552.7	412604	19496.5	281737	73158.1	1057180	37996.1	549068	361.23	5220	6.85091	752.286	10871	14.463	654.781	9462	12.9406	357.908	5172	6.85091	834.704	12062	14.463	664.124	9597	12.9406			761.942	751.64	731.186	748.256	1786.21	1037.96	932.96	184.704	3105.47	2357.22	12.7621		754.936	833.988	741.618	776.847
4	2025-01-21	227.326	52.9015	96.3972	17.1355	66115.9	955416	44283.3	639922	76116.6	1099932	44472.3	642653	455.067	6576	4.35967	352.026	5087	3.87527	365.728	5285	3.80606	347.251	5018	4.35967	227.049	3281	3.87527	270.784	3913	3.80606			1508.37	1312.68	1388.57	1403.21	4202.85	2799.64	2409.66	1006.46	6638.39	5235.18	5.2016		1151	846.652	1028.1	1008.58
4	2025-04-23	326.353	69.9868	127.538	18.3841	77317.9	1117292	39632.2	572710	132135	1909429	58407.9	844030	360.746	5213	3.87527	403.374	5829	4.15207	195.701	2828	2.07604	294.728	4259	3.87527	331.128	4785	4.15207	159.855	2310	2.07604			1345.2	1403.88	1362.21	1370.43	3423.57	2053.14	2739.14	1368.71	4490.51	3120.08	2.27958		1099.02	1152.44	1112.7	1121.39
4	11-35	294.312	36.1866	133.973	17.4738	78511.3	1134537	52483.5	758419	133283	1926018	62510.7	903319	768.894	11111	7.19692	905.29	13082	8.65015	455.759	6586	4.42887	674.85	9752	7.19692	583.227	8428	8.65015	438.113	6331	4.42887			1543.86	1512.35	1487.06	1514.42	3854.87	2340.45	2345.77	831.346	5660.97	4146.55	4.98775		1355.02	974.319	1429.48	1252.94
6	2025-04-17	178.539	40.4344	75.9137	16.6184	20547.7	296927	12291.5	177620	38368	554441	18776.8	271337	360.261	5206	6.78171	760.452	10989	15.5703	176.878	2556	3.39086	202.137	2921	6.78171	523.092	7559	15.5703	144.63	2090	3.39086			767.653	705.769	753.792	742.404	1663.09	920.689	1162.55	420.145	2339.76	1597.36	3.80192		430.717	485.477	616.363	510.852
7	2025-01-14	250.024	35.737	120.341	17.2185	41037.9	593024	25452	367798	67157.5	970468	36008.2	520341	220.406	3185	3.73686	516.31	7461	7.88893	237.637	3434	4.49808	152.796	2208	3.73686	386.419	5584	7.88893	256.252	3703	4.49808			852.319	945.755	763.438	853.837	2371.87	1518.03	1736.74	882.906	3056.3	2202.47	2.49457		590.87	707.827	823.241	707.313
8	2025-01-14	284.901	31.8524	96.2588	14.3599	29449.9	425569	16667.9	240861	61281	885549	26074.6	376794	182.968	2644	3.59846	335.902	4854	6.92012	204.905	2961	4.15207	163.73	2366	3.59846	327.183	4728	6.92012	153.627	2220	4.15207			734.759	701.433	713.138	716.443	1493.74	777.299	979.144	262.7	2502.22	1785.78	6.79778		657.503	683.226	534.673	625.134
8	2025-07-27	103.456	20.8162	51.5549	13.0918	17659.2	255186	12857.2	185795	52103.8	752933	32514.8	469859	437.767	6326	6.22811	211.548	3057	3.11405	175.148	2531	2.76805	391.955	5664	6.22811	94.1828	1361	3.11405	96.7432	1398	2.76805			1015.72	981.679	914.363	970.587	2466.62	1496.03	1336.99	366.404	3603.83	2633.24	7.18672		909.426	437.051	505.049	617.176
9	2025-01-11	994.144	59.8522	218.676	18.5014	86526	1250355	37841.1	546827	213586	3086456	72843.4	1052633	222.966	3222	5.25929	179.231	2590	4.42887	100.618	1454	2.42204	186.705	2698	5.25929	113.905	1646	4.42887	72.6612	1050	2.42204			612.63	584.799	600.32	599.25	1257.72	658.471	907.23	307.98	2500.63	1901.38	6.17371		512.997	371.652	433.519	439.389
9	14-32	293.828	56.2443	108.853	14.7979	36567.2	528419	20686.9	298938	62019.8	896225	29984.5	433294	192.518	2782	3.39086	358.324	5178	6.78171	289.192	4179	4.84408	64.1495	927	3.39086	254.037	3671	6.78171	166.636	2408	4.84408			820.442	763.524	862.702	815.556	1798.39	982.839	1240.61	425.052	2746.24	1930.69	4.54224		273.382	541.309	497.101	437.264
11	16 - 40	266.355	47.0665	99.3729	17.3219	52978.8	765576	33824	488778	81047	1171180	43604.6	630113	402.889	5822	4.84408	651.944	9421	8.23494	303.655	4388	3.87527	306.007	4422	4.84408	580.321	8386	8.23494	117.988	1705	3.87527			1201.88	1144.03	1132.31	1159.41	2874.27	1714.86	1657.65	498.242	4918.63	3759.22	7.54497		912.867	1018.34	439.97	790.394
11	2025-01-21	238.536	35.5409	71.4156	12.7361	49229.7	711400	24942	360427	87191	1259964	35800.3	517337	347.044	5015	4.84408	314.796	4549	4.15207	319.64	4619	4.35967	254.037	3671	4.84408	210.025	3035	4.15207	210.441	3041	4.35967			1035.28	1095.6	1059.48	1063.45	2982.35	1918.9	2100.12	1036.66	5046.9	3983.44	3.84257		757.832	730.961	697.529	728.774
11	2025-01-14	307.668	45.2336	127.676	19.3277	44096.6	637223	28998.4	419045	76825.7	1110179	39213.9	566666	398.599	5760	7.47372	429.67	6209	8.09654	195.078	2819	3.87527	231.339	3343	7.47372	331.404	4789	8.09654	128.991	1864	3.87527			770.7	766.871	727.434	755.002	2071.14	1316.13	1212.15	457.151	3282.09	2527.09	5.52792		447.3	591.487	480.999	506.596
11	2025-01-17	196.116	39.8256	108.507	16.8189	44549	643761	34613.2	500182	58482	845101	36742.4	530951	138.679	2004	2.42204	373.825	5402	5.8129	58.2674	842	1.03802	108.161	1563	2.42204	252.1	3643	5.8129	38.6835	559	1.03802			827.402	929.313	811.162	855.959	3282.55	2426.59	1638.87	782.909	4609.66	3753.7	4.79455		645.324	626.71	538.527	603.52
15	2025-01-12	365.313	60.853	150.928	18.2583	40683.2	587898	24967.1	360790	98306.3	1420588	45483.4	657263	316.803	4578	7.61213	340.954	4927	8.30414	316.664	4576	7.61213	237.706	3435	7.61213	210.51	3042	8.30414	167.398	2419	7.61213			601.409	593.319	601.146	598.624	1609.3	1010.67	1059.35	460.721	2390.48	1791.86	3.88924		451.254	366.323	317.782	378.453
15	2025-01-17	589.663	55.661	181.93	18.3615	61279.1	885521	28058.9	405468	136466	1972023	52955.9	765246	1126.53	16279	19.9299	692.565	10008	11.6258	446.071	6446	8.09654	681.078	9842	19.9299	471.744	6817	11.6258	317.495	4588	8.09654			816.812	860.844	796.143	824.6	1501.74	677.141	1177.37	352.771	2228.7	1404.11	3.98022		493.83	586.369	566.662	548.953
15	2025-01-15	470.914	49.4487	162.277	19.0402	60798.3	878573	36655	529688	102059	1474811	44336.2	640686	498.664	7206	9.96497	142.139	2054	2.76805	149.059	2154	2.90645	300.61	4344	9.96497	95.0132	1373	2.76805	93.8368	1356	2.90645			723.133	742.04	741.111	735.428	1865.68	1130.25	1130.4	394.977	3264.1	2528.68	6.40208		435.927	496.018	466.549	466.164
15	2025-01-12	461.779	69.6749	149.059	17.2234	43535.2	629111	21359.6	308659	91121.8	1316767	35115.8	507445	316.803	4578	7.61213	340.954	4927	8.30414	316.664	4576	7.61213	237.706	3435	7.61213	210.51	3042	8.30414	167.398	2419	7.61213			601.409	593.319	601.146	598.624	1362.36	763.738	1024.72	426.1	2070.71	1472.09	3.45479		451.254	366.323	317.782	378.453
16	2025-01-30	694.434	51.4875	97.9196	16.1947	154300	2229728	25784.2	372598	444659	6425595	75983.6	1098011	635.059	9177	4.42887	366.559	5297	2.49124	230.509	3331	1.73003	271.545	3924	4.42887	198.953	2875	2.49124	115.566	1670	1.73003			2072.08	2126.25	1925.4	2041.24	3210.86	1169.61	3113.3	1072.06	3805.14	1763.9	1.64533		886.004	1154.04	965.302	1001.78
16	18-37	285.662	60.4334	82.9722	18.4641	48448.6	700112	23782.6	343673	123924	1790786	48082.7	694825	200.822	2902	2.69884	228.848	3307	3.11405	395.554	5716	5.32849	114.874	1660	2.69884	148.229	2142	3.11405	273.829	3957	5.32849			1075.28	1061.96	1072.72	1069.99	2450.84	1380.85	1758.54	688.554	4142.03	3072.04	4.46158		615.078	687.85	742.612	681.846
16	12-45	436.798	34.8765	140.617	15.0679	87634.9	1266379	35181.9	508401	186056	2688626	75843.5	1095986	155.841	2252	1.24562	318.533	4603	2.49124	205.597	2971	1.24562	91.5531	1323	1.24562	196.877	2845	2.49124	97.7812	1413	1.24562			1807.93	1847.67	2385.16	2013.59	2899.23	885.647	2559.17	545.584	3615.51	1601.92	2.93615		1062.12	1142	1134.37	1112.83
16	21-42	211.271	36.632	92.5911	17.7633	27843	402348	14948.9	216021	53985.7	780127	27157.9	392449	285.801	4130	3.04485	78.0589	1128	0.830414	233.416	3373	2.76805	145.392	2101	3.04485	43.3891	627	0.830414	172.934	2499	2.76805			1356.39	1358.36	1218.55	1311.1	1904.41	593.317	1569.99	258.896	2333.06	1021.96	3.94739		690.017	755.045	902.803	782.622
17	2025-06-24	164.837	28.4111	90.9303	15.6363	20882.3	301763	15675.6	226523	62157	898208	39203.9	566521	105.878	1530	1.93763	155.426	2246	2.76805	447.316	6464	7.95813	122.278	1767	1.93763	157.156	2271	2.76805	433.407	6263	7.95813			789.623	811.403	812.251	804.426	1830.67	1026.25	1018.04	213.613	2491.17	1686.75	7.89628		911.938	820.434	786.994	839.788
17	14-40	183.729	24.3289	74.5297	15.9574	21989.4	317760	11534.3	166678	63398.9	916154	30172.7	436015	399.983	5780	4.98248	406.142	5869	4.98248	168.366	2433	2.07604	329.121	4756	4.98248	239.644	3463	4.98248	164.63	2379	2.07604			1160.06	1177.93	1171.95	1169.98	1729.5	559.524	1383.54	213.563	2236.4	1066.42	4.99346		954.544	695.035	1145.93	931.838
17	15-34	160.477	34.9487	35.0158	8.66828	15147	218883	4761.11	68801	53944.9	779538	13516.2	195317	320.471	4631	5.53609	124.77	1803	2.07604	193.763	2800	3.32166	299.987	4335	5.53609	83.5258	1207	2.07604	105.463	1524	3.32166			836.51	868.482	842.953	849.315	1363.95	514.633	1196.24	346.922	1964.86	1115.54	3.21554		783.043	581.397	458.807	607.749
18	2025-01-12	337.632	55.754	111.414	16.134	56910.7	822395	27450.2	396672	96926.3	1400646	38907	562231	264.141	3817	5.32849	86.4322	1249	1.66083	83.3182	1204	1.73003	198.261	2865	5.32849	66.0871	955	1.66083	63.9419	924	1.73003			716.338	752.035	695.942	721.438	2435.77	1714.33	1881.91	1160.47	3560.35	2838.91	2.44634		537.676	575.014	534.095	548.928
18	2025-04-17	209.679	26.8398	74.7373	12.0505	37518.7	542169	27082.4	391358	58523.1	845695	28513.5	412038	277.358	4008	6.0897	150.72	2178	3.11405	259.297	3747	4.98248	233.07	3368	6.0897	148.852	2151	3.11405	233.416	3373	4.98248			658.16	699.41	752.035	703.202	2585.7	1882.5	1117.6	414.395	5236.45	4533.25	10.9395		553.065	690.74	676.972	640.259
18	2025-01-12	193.21	58.9217	108.369	17.3436	29976.8	433183	21831.1	315473	46951.4	678477	27898.4	403149	264.141	3817	5.32849	86.4322	1249	1.66083	83.3182	1204	1.73003	198.261	2865	5.32849	66.0871	955	1.66083	63.9419	924	1.73003			716.338	752.035	695.942	721.438	2242.04	1520.6	1387.42	665.987	2911.1	2189.66	3.28784		537.676	575.014	534.095	548.928
18	2025-01-24	239.99	62.6039	85.2558	18.6042	65409.4	945207	34665.8	500943	117928	1704127	50169	724974	156.948	2268	1.66083	170.788	2468	1.93763	474.028	6850	4.98248	145.046	2096	1.66083	149.336	2158	1.93763	357.632	5168	4.98248			1365.58	1273.72	1374.82	1338.04	3938.53	2600.49	2871.15	1533.11	5875.76	4537.72	2.95981		1262.02	1113.73	1037.23	1137.66
21	2025-03-20	106.293	21.1193	55.0149	11.4279	10552.2	152486	6536.12	94451	34595	499919	18486	267134	165.183	2387	2.76805	161.169	2329	2.76805	157.087	2270	2.76805	140.617	2032	2.76805	109.961	1589	2.76805	124.078	1793	2.76805			862.341	841.388	820.073	841.267	1434.58	593.315	1131.77	290.503	1716.83	875.558	3.01393		734.092	574.051	647.749	651.964
21	2025-05-20	174.525	31.6307	61.589	11.5651	18650	269504	9613.08	138915	54234.6	783724	24566	354994	157.363	2274	3.11405	178.747	2583	3.32166	251.961	3641	4.56728	122.901	1776	3.11405	158.401	2289	3.32166	212.309	3068	4.56728			730.238	777.624	797.193	768.352	1544.21	775.86	1156.31	387.955	2255.51	1487.16	3.83334		570.318	689.114	671.735	643.722
21	2025-01-24	224.489	29.1666	108.992	15.7854	40290.9	582229	28365.6	409901	111385	1609583	67140.2	970218	107.262	1550	1.38402	385.104	5565	4.98248	61.8658	894	0.830414	45.396	656	1.38402	294.52	4256	4.98248	56.1913	812	0.830414			1119.92	1116.91	1076.57	1104.47	2593.58	1489.11	1492.06	387.59	3760.84	2656.37	6.85356		473.981	854.192	977.826	768.666
21	2025-09-29	125.323	28.3986	48.9944	12.954	19286.7	278705	11043.3	159582	54030.3	780772	24086	348058	157.64	2278	2.42204	332.027	4798	5.39769	235.422	3402	3.73686	161.239	2330	2.42204	119.995	1734	5.39769	179.854	2599	3.73686			940.529	888.899	910.389	913.272	2223.89	1310.62	1560.65	647.382	3257.15	2343.87	3.62054		961.999	321.248	695.503	659.583
21	2025-01-30	214.593	26.3632	73.4916	10.3917	32745.8	473198	15679	226572	92804.5	1341083	36473.7	527067	628.831	9087	6.85091	270.369	3907	2.90645	136.257	1969	1.45322	321.232	4642	6.85091	282.133	4077	2.90645	137.295	1984	1.45322			1326.39	1344.25	1354.92	1341.85	2205.1	863.243	1747.87	406.012	3082.96	1741.11	4.28832		677.574	1402.74	1365.24	1148.52
21	2025-01-15	401.574	38.9585	117.158	15.6466	33089.9	478170	14195.7	205137	115980	1675978	47255.5	682872	134.112	1938	2.76805	286.631	4142	5.53609	161.031	2327	3.11405	91.9683	1329	2.76805	224.281	3241	5.53609	121.517	1756	3.11405			700.133	748.181	747.258	731.857	1190.74	458.881	959.975	228.118	1750.95	1019.09	4.4674		480.122	585.431	563.895	543.149
21	2025-01-18	260.681	39.1702	95.29	15.4229	24966.9	360787	10114.3	146158	87940.3	1270792	37171.2	537147	202.483	2926	3.11405	251.823	3639	4.42887	228.987	3309	3.87527	148.921	2152	3.11405	228.848	3307	4.42887	172.934	2499	3.87527			939.612	821.654	853.877	871.714	1384.02	512.304	1297.71	425.994	1533.82	662.109	1.55427		691.061	746.691	644.859	694.204
21	19-37	162	47.4515	68.5784	14.4961	17498.8	252869	10552.4	152489	37032.2	535138	18101	261570	160.131	2314	2.90645	335.487	4848	6.0897	108.923	1574	2.07604	149.198	2156	2.90645	145.807	2107	6.0897	78.0589	1128	2.07604			796.161	796.098	758.176	783.478	1560.92	777.442	1074.48	291.006	2223.57	1440.1	4.94868		741.799	345.994	543.343	543.712
21	10-33	109.961	19.319	45.396	10.2452	18737.1	270763	12403.8	179242	45224.8	653527	23147.1	334490	262.826	3798	3.73686	170.166	2459	2.42204	150.305	2172	2.07604	101.726	1470	3.73686	171.065	2472	2.42204	88.7159	1282	2.07604			1016.36	1015.26	1046.22	1025.95	2462.36	1436.41	1417.51	391.56	3948.41	2922.46	7.46364		393.378	1020.63	617.523	677.176
22	2025-01-31	274.798	48.5016	83.5258	14.1692	44245.6	639377	17275	249635	94671.2	1368058	34844.2	503521	644.54	9314	5.8129	602.673	8709	4.98248	366.143	5291	2.90645	275.144	3976	5.8129	301.717	4360	4.98248	126.361	1826	2.90645			1602.3	1747.92	1820.43	1723.55	2326.72	603.166	2037.63	314.08	2988.72	1265.16	4.02816		683.996	875.066	628.258	729.107
22	2025-01-31	279.711	63.9793	76.9517	14.2351	51762.7	748003	21346.1	308465	97777.5	1412946	40142.2	580080	644.54	9314	5.8129	602.673	8709	4.98248	366.143	5291	2.90645	275.144	3976	5.8129	301.717	4360	4.98248	126.361	1826	2.90645			1602.3	1747.92	1820.43	1723.55	2674.2	950.646	2167.78	444.229	4008.55	2285	5.14375		683.996	875.066	628.258	729.107
22	2025-01-31	209.126	47.707	85.0482	15.9804	44208.9	638846	22852.4	330232	167284	2417355	86861.6	1255205	644.54	9314	5.8129	602.673	8709	4.98248	366.143	5291	2.90645	275.144	3976	5.8129	301.717	4360	4.98248	126.361	1826	2.90645			1602.3	1747.92	1820.43	1723.55	3054.84	1331.29	2487.26	763.712	3882.88	2159.33	2.82741		683.996	875.066	628.258	729.107
22	2025-08-27	274.313	61.4504	94.6672	16.8414	37538.7	542458	19186.4	277255	90394.9	1306263	40664.5	587628	1008.19	14569	15.2935	359.154	5190	4.84408	270.992	3916	3.39086	400.675	5790	15.2935	182.829	2642	4.84408	125.254	1810	3.39086			952.63	1071.41	1154.87	1059.64	1977.51	917.875	1476.25	416.615	2928.73	1869.1	4.48639		378.593	545.408	533.788	485.93
24	2025-03-19	176.532	43.049	55.3609	13.9645	19978.4	288700	11936.2	172485	46333	669541	18889.2	272960	161.169	2329	2.90645	215.008	3107	3.87527	234.869	3394	4.15207	134.458	1943	2.90645	194.594	2812	3.87527	192.448	2781	4.15207			801.322	801.752	817.424	806.832	1635.4	828.564	959.097	152.265	3115.64	2308.81	15.1631		668.513	725.628	669.786	687.976
24	2025-03-19	129.683	22.0891	86.9167	15.2232	18309	264577	14634.4	211476	41012.8	592661	28907.3	417729	161.169	2329	2.90645	215.008	3107	3.87527	234.869	3394	4.15207	134.458	1943	2.90645	194.594	2812	3.87527	192.448	2781	4.15207			801.322	801.752	817.424	806.832	2040.18	1233.35	1241.65	434.822	2433.09	1626.26	3.74005		668.513	725.628	669.786	687.976
24	2025-03-19	334.864	58.8348	88.0931	16.3555	44492.7	642947	19196.3	277399	109334	1579945	37208.2	537682	161.169	2329	2.90645	215.008	3107	3.87527	234.869	3394	4.15207	134.458	1943	2.90645	194.594	2812	3.87527	192.448	2781	4.15207			801.322	801.752	817.424	806.832	1920.02	1113.19	1481.32	674.49	3148.93	2342.1	3.4724		668.513	725.628	669.786	687.976
24	18-36	218.676	50.1378	78.4741	14.8004	28229.5	407934	14920	215604	83068.2	1200388	30247.1	437090	143.108	2068	2.42204	199.507	2883	3.32166	252.1	3643	4.15207	139.094	2010	2.42204	180.684	2611	3.32166	28.7185	415	4.15207			853.826	867.941	877.394	866.387	1865.47	999.088	1371.81	505.424	2747.45	1881.07	3.72176		829.879	786.054	99.9501	571.961
24	8-40	231.339	49.7068	70.862	18.6154	44005.7	635910	22462.4	324596	123675	1787177	51521.4	744516	313.343	4528	2.906	373.755	5401	3.32166	237.429	3431	2.28364	387.457	5599	6.92012	407.733	5892	3.32166	240.336	3473	2.28364			1558.16	1626	1502.43	1562.19	2748.82	1186.62	1939.92	377.73	4580.68	3018.49	7.99112		809.091	1773.81	1520.82	1367.91
24	30-50	212.171	30.0913	87.1935	14.4667	21786.6	314830	11825	170879	57597.4	832319	24572.1	355082	520.669	7524	7.95813	318.256	4599	4.84408	329.467	4761	4.98248	222.343	3213	7.95813	215.492	3114	4.84408	136.742	1976	4.98248			945.448	949.406	955.548	950.134	1483.85	533.718	1151.82	201.683	1959.77	1009.63	5.00604		403.738	642.846	396.589	481.058
26	2025-01-20	171.204	40.3502	67.1943	12.2927	29156.2	421326	12669.7	183085	76266.6	1102100	32927.2	475818	713.741	10314	10.3802	251.615	3636	3.87527	273.552	3953	4.49808	1047.22	15133	10.3802	214.8	3104	3.87527	188.227	2720	4.49808			993.625	938.258	878.82	936.901	2460.96	1524.06	2290.57	1353.67	2724.71	1787.81	1.32071		1457.88	800.977	604.703	954.519
26	2025-01-18	252.307	45.8091	93.8368	15.2579	39554.4	571586	22154.8	320150	79824.9	1153520	35366.4	511067	168.159	2430	2.90645	186.982	2702	3.11405	96.6048	1396	1.66083	131.828	1905	2.90645	133.835	1934	3.11405	76.8133	1110	1.66083			836.072	867.68	840.545	848.099	2265.43	1417.34	1586.64	738.542	3411.78	2563.68	3.47127		655.439	621.056	668.341	648.279
30	2025-01-20	257.082	48.7683	75.7753	15.9194	40396.4	583753	16478.3	238122	123218	1780585	53689.2	775842	1324.92	19146	14.9474	164.145	2372	2.07604	831.313	12013	8.99615	771.939	11155	14.9474	68.9936	997	2.07604	574.716	8305	8.99615			1280.89	1142.56	1335.35	1252.93	2270.68	1017.75	1906.33	653.397	3142.48	1889.54	2.89188		746.281	480.242	923.173	716.565
30	2025-09-27	190.372	31.0597	47.6104	11.2353	26855.9	388085	13212.3	190926	92462.9	1336146	33160.4	479188	417.491	6033	7.19692	189.265	2735	3.04485	168.989	2442	2.42204	299.71	4331	7.19692	138.748	2005	3.04485	93.1448	1346	2.42204			838.275	898.238	1008.24	914.918	2038.56	1123.64	1381.03	466.115	4010.17	3095.26	6.64054		601.785	658.489	555.73	605.335
30	2025-03-30	298.672	33.7359	143.246	15.6115	53767.1	776968	28401.3	410417	140038	2023644	57152.7	825892	841.486	12160	7.47372	228.779	3306	2.07604	368.704	5328	3.32166	498.802	7208	7.47372	120.341	1739	2.07604	213.832	3090	3.32166			1627.03	1592.46	1604.02	1607.84	2601.41	993.57	2358.37	750.529	2865.11	1257.28	1.67518		964.445	837.654	930.259	910.786
30	5-33	150.72	21.7827	50.3785	11.4427	28893.6	417530	12899.7	186409	132790	1918904	62913.6	909141	521.361	7534	4.84408	540.946	7817	4.84408	273.691	3955	2.49124	423.373	6118	4.84408	298.465	4313	4.84408	151.066	2183	2.49124			1555.3	1613.72	1587.56	1585.53	2770.23	1184.71	2303.34	717.812	3700.17	2114.65	2.94596		1262.98	890.365	876.27	1009.87
30	5-33	219.99	28.4706	105.324	14.196	44796.2	647333	26695.7	385769	130081	1879748	71884.6	1038777	521.361	7534	4.84408	540.946	7817	4.84408	273.691	3955	2.49124	423.373	6118	4.84408	298.465	4313	4.84408	151.066	2183	2.49124			1555.3	1613.72	1587.56	1585.53	2942.55	1357.02	2281.09	695.56	3662.68	2077.16	2.9863		1262.98	890.365	876.27	1009.87
30	8-37	373.202	51.8386	100.134	15.3439	58806.1	849785	24916.7	360062	148546	2146584	57502.6	830948	298.049	4307	2.49124	310.852	4492	3.39086	335.972	4855	2.90645	318.048	4596	2.49124	234.384	3387	3.39086	190.718	2756	2.90645			1728.86	1324.74	1670.42	1574.67	2277.01	702.339	1793.41	218.739	3595.8	2021.13	9.2399		1844.86	998.863	948.236	1263.99
30	15-42	199.507	64.1899	53.6309	12.1134	27017.2	390415	10846.9	156744	79408.3	1147499	30673.3	443248	272.03	3931	2.42204	388.565	5615	3.87527	157.709	2279	1.93763	229.263	3313	2.42204	315.765	4563	3.87527	92.9372	1343	1.93763			1623.01	1448.93	1176.18	1416.04	1956.9	540.859	1601.85	185.805	2922.64	1506.6	8.10849		1367.86	1177.47	693.114	1079.48
31	2025-01-27	369.742	75.6722	75.4985	13.8571	65705.1	949479	22877	330587	165044	2384986	58427.9	844320	567.795	8205	4.98248	465.931	6733	4.42887	136.395	1971	1.24562	300.195	4338	4.98248	245.733	3551	4.42887	61.3122	886	1.24562			1646.77	1520.25	1582.34	1583.12	2567.95	984.83	2103.33	520.213	4378.73	2795.6	5.37396		870.65	801.784	711.292	794.575
31	2025-05-31	203.867	31.1356	103.317	18.4118	29583.4	427498	18081.2	261285	70097.3	1012950	41691.8	602472	358.67	5183	4.35967	215.285	3111	2.76805	283.863	4102	3.39086	207.742	3002	4.35967	183.66	2654	2.76805	192.241	2778	3.39086			1188.85	1123.9	1209.72	1174.16	2096.95	922.792	1653.05	478.893	2528.96	1354.8	2.82902		688.584	958.799	819.262	822.215
31	2025-05-28	250.577	45.1276	77.1593	17.0232	37805.2	546308	16905.1	244289	80082.2	1157238	36005.6	520304	156.948	2268	2.07604	225.388	3257	1.93763	128.23	1853	1.66083	88.8543	1284	2.07604	89.4079	1292	1.93763	79.9965	1156	1.66083			1092.47	1680.92	1115.71	1296.36	2180.2	883.832	1741.57	445.201	3166.03	1869.67	4.19961		618.487	666.793	696.038	660.439
32	2025-01-12	215.216	34.2794	83.3182	14.8456	20182.7	291652	11840.6	171104	48485.8	700650	20863.7	301493	138.195	1997	3.39086	195.147	2820	4.98248	159.924	2311	3.87527	103.456	1495	3.39086	122.209	1766	4.98248	127.053	1836	3.87527			588.937	565.983	596.346	583.755	1355.16	771.407	913.953	330.197	2053.62	1469.87	4.45148		440.892	354.442	473.774	423.036
32	2025-01-12	234.73	37.4295	89.3387	14.0292	27501.4	397413	17667.6	255308	50423.7	728654	23984.3	346588	99.3729	1436	2.49124	152.312	2201	3.80606	199.645	2885	4.98248	71.4156	1032	2.49124	125.046	1807	3.80606	130.583	1887	4.98248			576.419	578.288	579.029	577.912	1693.06	1115.15	977.395	399.483	2857.75	2279.84	5.70699		414.251	474.769	378.727	422.582
32	2025-01-16	372.51	46.5401	77.0209	12.421	34709.4	501572	12931.2	186864	91257.3	1318725	22270.5	321822	203.244	2937	3.73686	151.897	2195	2.76805	144.769	2092	2.90645	165.944	2398	3.73686	131.344	1898	2.76805	116.189	1679	2.90645			785.953	792.978	719.779	766.237	1346.47	580.23	1065.04	298.805	2426.15	1659.91	5.55517		641.715	685.682	577.681	635.026
36	2025-01-25	272.514	44.8251	62.9039	13.0209	48767	704713	19683.4	284437	110293	1593804	42047.1	607607	251.823	3639	2.76805	393.547	5687	4.15207	396.938	5736	4.42887	116.466	1683	2.76805	207.257	2995	4.15207	188.089	2718	4.42887			1314.65	1369.68	1295.14	1326.49	2585.97	1259.48	2005.04	678.548	4521.77	3195.29	4.70901		608.01	721.327	613.7	647.679
36	2025-08-26	181.238	30.1864	85.8786	15.4424	25787.7	372648	16267.3	235073	64480.7	931786	41362.9	597720	244.557	3534	4.56728	162.899	2354	2.76805	294.659	4258	5.39769	152.935	2210	4.56728	57.5754	832	2.76805	197.362	2852	5.39769			773.765	850.419	788.856	804.347	2056.13	1251.78	1442.7	638.356	2737.27	1932.92	3.02797		483.877	300.573	528.374	437.608
36	6-33	140.686	26.6169	48.856	12.0521	20449.1	295502	9892.79	142957	66651.4	963155	30593.1	442089	371.541	5369	4.56728	222.62	3217	2.76805	257.359	3719	2.76805	232.377	3358	4.56728	161.862	2339	2.76805	115.497	1669	2.76805			1175.54	1162.19	1343.55	1227.09	2100.44	873.345	1661.17	434.077	2926.09	1699	3.91404		735.23	845	602.952	727.728
36	6-36	372.51	35.0002	98.8193	15.7543	60739.2	877720	22720.6	328327	144338	2085777	48219.9	696808	516.31	7461	5.8129	340.262	4917	3.73686	400.467	5787	3.39086	312.651	4518	5.8129	153.557	2219	3.73686	195.562	2826	3.39086			1283.53	1315.81	1706.65	1435.33	2356.23	920.905	2007.35	572.023	3322.5	1887.17	3.29912		777.237	593.814	833.418	734.823
38	3-33	199.092	39.5874	49.8248	10.326	49238.4	711525	24159.7	349123	118474	1712031	43307.1	625815	375.486	5426	3.32166	447.247	6463	3.73686	272.03	3931	2.49124	237.568	3433	3.32166	202.621	2928	3.73686	161.862	2339	2.49124			1633.52	1729.53	1577.93	1646.99	3573.86	1926.86	2427.88	780.887	7007.01	5360.02	6.86401		1033.52	783.545	938.889	918.652
38	2025-03-23	448.147	43.6719	100.549	17.5644	67659.6	977724	28505	411915	160398	2317852	59886.5	865397	245.941	3554	2.90645	145.807	2107	1.93763	248.501	3591	2.76805	145.115	2097	2.90645	86.5015	1250	1.93763	96.674	1397	2.76805			1222.8	1087.41	1297.31	1202.5	2181.7	979.201	1627.77	425.267	4096.65	2894.14	6.80548		721.499	645.117	504.688	623.768
38	2025-07-31	424.757	53.7423	87.2627	13.5693	66458.6	960369	22008.7	318039	168415	2433703	63324.6	915080	300.956	4349	3.87527	195.286	2822	2.07604	138.541	2002	1.45322	186.013	2688	3.87527	105.878	1530	2.07604	78.1281	1129	1.45322			1122.25	1359.32	1377.63	1286.4	2260.99	974.588	1903.23	616.835	3644.62	2358.22	3.82309		693.63	736.982	776.893	735.835
38	11-39	152.381	26.566	55.0149	11.8179	22794.7	329398	11141.7	161005	77685.3	1122601	34693.2	501339	217.292	3140	2.49124	162.899	2354	1.93763	213.624	3087	2.42204	144.63	2090	2.49124	93.2832	1348	1.93763	147.191	2127	2.42204			1260.42	1214.88	1274.55	1249.95	2161.67	911.726	1729.48	479.536	2926.57	1676.62	3.49634		838.939	695.694	878.185	804.273
38	2025-07-29	152.173	45.3198	58.7518	13.8265	20516.9	296482	10829.5	156493	61557.3	889541	27741.4	400880	188.296	2721	2.90645	215.562	3115	2.49124	109.545	1583	1.66083	163.868	2368	2.90645	120.133	1736	2.49124	75.0141	1084	1.66083			936.194	1250.38	953.139	1046.57	1948.32	901.746	1498.47	451.894	2663.63	1617.06	3.5784		814.74	696.841	652.687	721.423
39	2025-03-18	156.948	20.678	66.5715	13.1946	20327.7	293748	13347.2	192876	53806.9	777543	29581.6	427473	89.4771	1293	1.38402	506.207	7315	9.96497	366.766	5300	6.92012	87.5395	1265	1.38402	213.693	3088	9.96497	273.483	3952	6.92012			934.233	734.072	765.883	811.396	1871.62	1060.23	1116.13	304.732	2897.28	2085.88	6.84496		914.002	309.886	571.089	598.325
39	2025-01-14	275.836	29.2141	74.5297	14.2098	30251.8	437158	16484.5	238211	58453.5	844690	23183.9	335022	450.915	6516	9.54976	187.535	2710	3.80606	126.015	1821	2.76805	176.74	2554	9.54976	112.867	1631	3.80606	88.3007	1276	2.76805			682.321	712.022	657.865	684.069	1584.85	900.779	988.281	304.212	3196.19	2512.12	8.25781		267.441	428.527	460.975	385.648
39	2025-01-16	266.701	37.3054	61.935	10.9957	24309.3	351285	10177.7	147074	65313.3	943818	20211.3	292066	230.371	3329	4.15207	170.996	2471	3.11405	278.396	4023	5.39769	192.102	2776	4.15207	59.167	855	3.11405	157.225	2272	5.39769			801.769	793.5	745.319	780.196	1317.15	536.952	997.288	217.093	2374.65	1594.45	7.34458		668.582	274.562	420.921	454.688
39	2025-01-16	237.844	41.8294	77.9205	14.0461	28045.2	405271	16160.2	233525	63972.2	924438	27963.9	404096	230.371	3329	4.15207	170.996	2471	3.11405	278.396	4023	5.39769	192.102	2776	4.15207	59.167	855	3.11405	157.225	2272	5.39769			801.769	793.5	745.319	780.196	1703.93	923.738	1073.92	293.728	2996.97	2216.77	7.54702		668.582	274.562	420.921	454.688
41	2025-01-27	286.285	79.9788	80.2041	16.2645	51569.7	745215	20694.8	299053	153824	2222849	48510.5	701007	965.495	13952	9.20375	400.467	5787	3.80606	293.551	4242	2.90645	440.05	6359	9.20375	168.228	2431	3.80606	151.689	2192	2.90645			1515.9	1520.47	1459.51	1498.63	2603.05	1104.42	2164.98	666.355	3728.65	2230.02	3.34659		690.914	638.718	754.185	694.605
41	2025-01-24	402.474	72.7848	59.3746	15.7812	61786.9	892859	19861.2	287006	162251	2344633	46601.9	673426	438.389	6335	4.56728	209.333	3025	2.21444	641.702	9273	7.05852	204.005	2948	4.56728	88.0931	1273	2.21444	258.051	3729	7.05852			1387.04	1366.04	1313.73	1355.6	2218.43	862.824	1765.82	410.221	4833.82	3478.22	8.47888		645.461	574.864	528.298	582.874
44	2025-01-23	327.322	55.9311	97.4352	17.3605	51613.1	745842	21634.9	312638	146121	2111540	60377.3	872490	628.139	9077	7.47372	308.43	4457	3.46006	170.858	2469	2.76805	292.098	4221	7.47372	169.681	2452	3.46006	82.2802	1189	2.76805			1214.52	1288.13	891.965	1131.54	2278.62	1147.08	1884.43	752.889	3208.68	2077.14	2.75889		564.779	708.659	429.545	567.661
44	2025-04-25	389.81	48.737	122.555	21.3628	57529.8	831341	26360.6	380927	123269	1781320	51300.8	741328	256.252	3703	3.73686	361.991	5231	4.15207	286.908	4146	3.32166	143.523	2074	3.73686	165.944	2398	4.15207	177.293	2562	3.32166			990.938	1259.85	1248.17	1166.32	2132.68	966.36	1685.34	519.013	3108.21	1941.88	3.74149		555.011	577.543	771.302	634.619
44	2025-04-23	136.049	31.9256	95.3592	16.6406	18597.4	268744	15237.1	220186	38104.7	550636	30292.8	437750	235.145	3398	4.49808	199.092	2877	2.49124	383.305	5539	4.35967	158.194	2286	4.49808	112.936	1632	2.49124	187.673	2712	4.35967			755.434	1154.85	1270.51	1060.26	1975.34	915.077	1193.36	133.093	2309.02	1248.75	9.38253		508.217	655.095	622.065	595.126
45	2025-01-16	404.066	64.4213	102.695	16.3849	43521.3	628910	21612.7	312317	100310	1449540	34048.4	492021	282.272	4079	5.39769	253.968	3670	4.98248	246.771	3566	4.84408	230.509	3331	5.39769	200.268	2894	4.98248	238.675	3449	4.84408			755.694	736.58	736.156	742.81	1556.45	813.645	1050.51	307.699	3041.22	2298.41	7.46968		617.116	580.835	712.003	636.651
45	2025-01-16	358.324	51.9822	112.314	14.7467	40194	580829	20505.9	296323	88762.1	1282667	37230.4	538003	333.134	4814	6.0897	107.885	1559	2.07604	125.739	1817	2.49124	238.675	3449	6.0897	121.932	1762	2.07604	97.6428	1411	2.49124			790.515	750.951	729.355	756.94	1620.96	864.022	1156.48	399.541	2638.36	1881.42	4.70895		566.366	848.733	566.384	660.495
45	2025-12-30	249.055	55.7071	74.5988	14.1799	33452	483402	16411.3	237154	77949.2	1126414	29789.6	430478	180.477	2608	3.32166	478.388	6913	8.85775	194.04	2804	3.39086	95.2208	1376	3.32166	226.149	3268	8.85775	153.973	2225	3.39086			785.151	780.447	826.93	797.509	1940.94	1143.44	1411.52	614.009	3179.06	2381.55	3.87868		414.251	368.942	656.176	479.79
45	12-34	120.894	36.095	57.5754	15.5126	21250.9	307089	14624.9	211339	52505.6	758738	27208.2	393176	248.432	3590	3.73686	93.3524	1349	1.45322	167.328	2418	2.42204	122.555	1771	3.73686	65.3259	944	1.45322	86.9859	1257	2.42204			960.699	928.281	998.332	962.437	2540.14	1577.7	1512.18	549.746	3670.65	2708.21	4.9263		473.927	649.59	518.984	547.5
53	2025-02-25	495.204	62.6746	179.093	26.1565	92855	1341813	48660.1	703169	210407	3040510	82794.4	1196431	69.4088	1003	0.692012	236.53	3418	2.42204	217.015	3136	2.07604	37.4378	541	0.692012	169.681	2452	2.42204	156.741	2265	2.07604			1449.4	1411.21	1510.57	1457.06	2709.62	1252.56	2020.32	563.257	3926.29	2469.23	4.38384		781.779	1012.37	1091.02	961.723
57	2025-01-13	690.351	103.054	171.481	17.4491	65178.1	941864	28838.3	416731	154624	2234408	57580.1	832069	152.035	2197	3.11405	77.9205	1126	1.66083	121.932	1762	2.49124	91.8299	1327	3.11405	47.1952	682	1.66083	73.1456	1057	2.49124			705.512	677.975	707.278	696.922	1364.33	667.405	1012.07	315.148	2430.2	1733.27	5.49986		426.133	410.639	424.286	420.353
57	2025-01-13	901.553	62.6147	191.064	17.6714	79511.4	1148990	32469.7	469207	155160	2242161	43898.9	634366	152.035	2197	3.11405	77.9205	1126	1.66083	121.932	1762	2.49124	91.8299	1327	3.11405	47.1952	682	1.66083	73.1456	1057	2.49124			705.512	677.975	707.278	696.922	1274.46	577.535	956.783	259.861	2455.75	1758.83	6.76835		426.133	410.639	424.286	420.353
57	2025-01-23	284.694	42.6958	124.216	14.5739	36612.1	529067	19023	274894	85549.8	1236248	44063.8	636749	242.481	3504	3.11405	126.292	1825	1.66083	192.656	2784	2.49124	168.851	2440	3.11405	82.6954	1195	1.66083	128.576	1858	2.49124			1125.22	1098.85	1117.52	1113.86	1858.37	744.511	1583.86	469.992	2213.03	1099.17	2.33869		783.545	719.521	745.813	749.626
61	12-43	199.715	55.6511	48.4408	9.99654	47668.4	688838	21882.3	316213	69161.1	999421	23837.4	344465	200.822	2902	1.93763	196.601	2841	1.93763	306.077	4423	2.90645	209.61	3029	1.93763	147.883	2137	1.93763	323.308	4672	2.90645			1497.7	1466.22	1521.79	1495.24	3449.11	1953.87	2463.25	968.012	6527.82	5032.58	5.19889		1563.25	1102.89	1607.46	1424.53
66	2025-01-14	272.514	44.3311	125.462	16.9693	46831.6	676746	33390	482507	90383.8	1306103	47235.9	682589	96.1204	1389	1.66083	109.269	1579	2.07604	464.409	6711	8.30414	74.1144	1071	1.66083	78.8893	1140	2.07604	296.319	4282	8.30414			836.33	760.585	808.151	801.688	2483.34	1681.65	1320.88	519.194	3845.85	3044.16	5.86325		644.859	549.124	515.646	569.876
66	2025-01-18	310.09	26.7657	122.555	15.5157	47051.5	679924	30457.9	440136	75839.8	1095932	30366	438808	544.059	7862	7.75053	138.056	1995	2.07604	810.415	11711	11.6258	372.371	5381	7.75053	104.701	1513	2.07604	579.421	8373	11.6258			1014.38	960.966	1007.33	994.226	2192.66	1198.44	1278.63	284.404	3591.33	2597.1	9.13174		694.275	728.793	720.209	714.426
66	24-44	474.789	53.0659	119.026	16.9069	73555.4	1062922	36572.7	528499	156607	2263064	49503.5	715356	159.509	2305	2.49124	128.714	1860	1.93763	139.44	2015	2.07604	122.348	1768	2.49124	115.566	1670	1.93763	138.887	2007	2.07604			925.241	959.934	970.6	951.925	2238.72	1286.8	1502.19	550.262	4440.2	3488.27	6.33929		709.686	861.876	966.747	846.103
67	2025-01-16	268.916	48.693	93.4908	16.5751	40206.9	581015	21423.2	309579	136552	1973269	55333.2	799600	470.499	6799	9.34216	219.022	3165	4.15207	248.917	3597	4.84408	383.72	5545	9.34216	211.479	3056	4.15207	197.154	2849	4.84408			727.776	762.27	742.556	744.201	2160.58	1416.38	1547.31	803.105	3311.33	2567.13	3.19651		593.546	736.019	588.14	639.235
67	2025-08-21	185.528	28.7087	61.5198	13.1436	20372.9	294401	12617.2	182327	58259.1	841880	23647.7	341724	360.953	5216	9.13455	54.3229	785	1.38402	270.369	3907	6.0897	287.531	4155	9.13455	52.5237	759	1.38402	147.883	2137	6.0897			571.019	567.187	641.575	593.26	1586.83	993.565	903.761	310.501	2963.71	2370.45	7.63429		454.866	548.401	350.92	451.396
68	2025-07-29	198.331	28.7665	77.8513	13.8265	30111.4	435128	14649.8	211698	81011.9	1170673	37324.6	539363	110.514	1597	1.66083	167.674	2423	2.21444	1022.59	14777	11.0722	46.2956	669	1.66083	43.0431	622	2.21444	371.679	5371	11.0722			961.569	1094.18	1334.61	1130.12	2193.95	1063.84	1854.51	724.392	2719.26	1589.14	2.19376		402.811	280.884	485.089	389.595
68	2025-06-27	243.796	28.0424	53.0773	9.53869	32103.7	463918	11531.1	166632	85816.4	1240101	28542.1	412451	237.498	3432	3.32166	564.474	8157	6.64331	997.466	14414	11.0722	99.2345	1434	3.32166	222.758	3219	6.64331	357.701	5169	11.0722			1033.22	1227.85	1301.82	1187.63	1902.9	715.266	1558.77	371.139	3139.42	1951.79	5.25893		431.712	484.548	466.846	461.035
69	2025-01-22	373.548	50.7773	112.452	14.8437	68818.1	994465	30987.8	447793	212662	3073096	64983.6	939053	431.538	6236	4.15207	138.541	2002	1.24562	743.636	10746	7.61213	284.694	4114	4.15207	64.5647	933	1.24562	315.211	4555	7.61213			1501.9	1607.23	1411.69	1506.94	2662.22	1155.27	2093.76	586.816	3982.09	2475.14	4.21792		990.831	749.024	598.387	779.414
69	2025-01-22	465.931	69.8405	131.897	18.9667	79263.7	1145410	34951.1	505065	178537	2579966	69510.8	1004474	348.912	5042	3.73686	389.879	5634	4.15207	190.442	2752	2.07604	193.486	2796	3.73686	179.854	2599	4.15207	84.633	1223	2.07604			1349.26	1356.91	1325.6	1343.93	2458.32	1114.4	1917.01	573.08	3829.23	2485.3	4.33675		748.221	625.953	589.104	654.426
69	2025-01-26	569.872	96.5238	127.676	17.6052	95374.8	1378226	29944.9	432723	229897	3322160	77970.8	1126727	156.671	2264	1.66083	441.365	6378	4.15207	144.146	2083	1.38402	95.29	1377	1.66083	216.53	3129	4.15207	75.7753	1095	1.38402			1363.18	1536.1	1505.03	1468.1	2418.49	950.382	2138.2	670.099	3389.22	1921.12	2.86692		829.105	753.6	791.172	791.292
69	16-36	324.138	39.5484	134.181	16.4946	32682.3	472279	16673	240936	65693.7	949315	30046	434184	177.224	2561	2.49124	234.661	3391	3.11405	100.48	1452	1.38402	101.864	1472	2.49124	147.675	2134	3.11405	72.3152	1045	1.38402			1028	1088.93	1049.12	1055.35	1457.03	401.679	1217.87	162.519	1795.6	740.253	4.55488		590.87	685.281	755.045	677.065
70	2025-01-17	435.898	42.2771	159.094	18.6933	49725.6	718566	30122.5	435289	119278	1723646	48923.2	706971	190.857	2758	3.39086	330.228	4772	5.8129	204.835	2960	3.32166	181.584	2624	3.39086	278.881	4030	5.8129	204.074	2949	3.32166			813.364	820.933	891.122	841.806	1648.47	806.666	1023.38	181.576	2736.06	1894.25	10.4323		773.846	693.286	887.81	784.981
72	2025-01-22	337.702	46.4949	101.656	16.5072	52487.1	758472	27416.1	396180	123132	1779339	52129.4	753303	332.927	4811	4.35967	49.548	716	0.692012	153.696	2221	2.21444	335.418	4847	4.35967	58.6134	847	0.692012	161.308	2331	2.21444			1103.52	1034.66	1002.96	1047.05	2245.98	1198.93	1534.84	487.791	3897.24	2850.19	5.84305		1111.78	1223.97	1052.64	1129.46
72	2025-01-20	245.664	40.4139	85.1866	15.3795	29307.5	423511	15376.4	222198	85491.5	1235406	39250.8	567199	299.918	4334	4.35967	44.6347	645	0.692012	140.202	2026	2.21444	274.59	3968	4.35967	54.0461	781	0.692012	145.738	2106	2.21444			994.111	932.065	914.905	947.027	1723.94	776.916	1254.46	307.435	2608.37	1661.34	5.40387		910.16	1128.59	951.032	996.595
75	2025-01-15	357.839	48.8656	88.1623	13.8647	38629.5	558221	17551.5	253630	108906	1573754	32224.6	465665	168.366	2433	3.46006	62.9731	910	1.38402	270.161	3904	5.60529	94.944	1372	3.46006	54.8765	793	1.38402	198.4	2867	5.60529			703.167	657.503	696.484	685.718	1559.98	874.259	1129.47	443.748	2876.85	2191.14	4.93779		396.525	572.967	511.481	493.658
75	2025-01-15	289.884	39.9446	93.0756	14.8233	24883.3	359579	12221.9	176614	60361.1	872256	24009	346945	168.366	2433	3.46006	90.7227	1311	1.93763	115.497	1669	2.21444	94.944	1372	3.46006	54.1153	782	1.93763	116.673	1686	2.21444			703.167	676.599	753.69	711.152	1240.42	529.273	929.662	218.51	1897.53	1186.38	5.42942		396.525	403.585	761.367	520.493
75	2025-01-15	314.035	24.8959	133.973	14.7518	31854.3	460315	19944.9	288216	48656.6	703118	25254.5	364943	167.951	2427	3.32166	110.03	1590	2.07604	180.961	2615	3.39086	87.2627	1261	3.32166	92.3144	1334	2.07604	173.28	2504	3.39086			730.66	765.883	771.192	755.911	1465.81	709.897	955.779	199.868	2151.29	1395.38	6.98151		379.63	642.571	738.456	586.886
75	2025-03-16	109.545	19.8688	68.5784	10.6102	13345.4	192849	10699	154608	23830.9	344371	17529.9	253318	124.285	1796	2.76805	101.311	1464	2.07604	86.3631	1248	1.93763	80.8962	1169	2.76805	67.8171	980	2.07604	98.8193	1428	1.93763			648.833	705.191	644.085	666.036	1760.45	1094.41	933.457	267.42	2254.47	1588.44	5.93985		422.32	472.054	736.982	543.785
76	2025-10-24	128.437	33.6062	63.5959	13.2638	20598.3	297659	14867.5	214845	46090.4	666035	25683.1	371137	82.1418	1187	1.86843	117.504	1698	2.49124	63.4575	917	1.38402	60.2742	871	1.86843	71.9	1039	2.49124	83.6642	1209	1.38402			635.292	681.588	662.561	659.814	2317.54	1657.73	1277.18	617.362	3378.29	2718.47	4.40336		466.166	417.061	873.54	585.589
78	30-53	127.676	44.6065	65.1183	15.4026	16614.1	240084	9358.63	135238	42504.9	614223	17824.8	257579	1179.74	17048	11.6258	744.812	10763	6.92012	403.581	5832	3.87527	526.69	7611	11.6258	492.989	7124	6.92012	181.099	2617	3.87527			1466.39	1555.32	1504.93	1508.88	1880.41	371.533	1675.98	167.103	2076.8	567.924	3.39864		654.665	1029.46	675.309	786.479
80	2025-06-30	148.09	31.4286	64.2187	11.6942	23898.3	345346	13714.4	198181	68555	990663	33636.2	486064	72.7996	1052	1.03802	198.677	2871	2.76805	178.262	2576	2.21444	21.5216	311	1.03802	119.095	1721	2.76805	115.566	1670	2.21444			1013.47	1037.19	1163.28	1071.31	2331.99	1260.68	1754.64	683.329	3086.03	2014.72	2.94839		299.61	621.738	754.142	558.497
80	2025-06-30	211.894	57.6632	54.8765	10.2572	29773.7	430248	12057.4	174237	90443.3	1306962	33796.6	488382	309.744	4476	4.35967	120.548	1742	1.66083	161.1	2328	2.21444	103.04	1489	4.35967	48.0948	695	1.66083	117.434	1697	2.21444			1026.68	1048.87	1051.28	1042.28	2030.49	988.207	1630.46	588.182	3175.07	2132.79	3.62608		341.539	418.466	766.335	508.78
80	2025-01-28	233.831	57.3658	97.0892	14.5533	58137.8	840127	36306.7	524654	105927	1530706	55971.8	808828	998.711	14432	9.96497	397.007	5737	4.15207	396.523	5730	3.80606	365.382	5280	9.96497	147.329	2129	4.15207	166.36	2404	3.80606			1448.27	1381.72	1505.49	1445.16	3592.89	2147.72	2307.08	861.914	5403.83	3958.67	4.59289		529.856	512.756	631.624	558.079
82	2025-01-19	228.156	33.387	116.327	17.3306	33977.1	490990	20353.5	294120	91665	1324616	48463.4	700327	505.168	7300	6.85091	278.604	4026	4.42887	298.811	4318	3.80606	173.418	2506	6.85091	107.123	1548	4.42887	106.985	1546	3.80606			1065.55	909.035	1134.51	1036.36	2151.99	1115.63	1760.45	724.091	2528.39	1492.02	2.06055		365.791	349.524	406.194	373.836
82	2025-01-28	319.709	36.538	113.282	17.3115	60809.9	878741	31274.6	451938	144994	2095257	80739.8	1166741	188.573	2725	2.21444	68.7859	994	0.692012	432.507	6250	4.42887	67.4711	975	2.21444	33.8394	489	0.692012	232.862	3365	4.42887			1230.56	1436.39	1411.19	1359.38	2748.56	1389.18	2067.57	708.191	3989.49	2630.1	3.71383		440.293	706.635	759.787	635.572
82	2025-03-22	108.992	35.0323	42.2127	11.8578	16596.5	239830	9151.09	132239	57698.9	833785	29199.6	421953	201.237	2908	2.76805	86.2246	1246	1.38402	222.343	3213	2.76805	97.5044	1409	2.76805	35.9154	519	1.38402	96.328	1392	2.76805			1050.56	900.274	1160.75	1037.19	2200.44	1163.25	1611.15	573.954	3132.68	2095.49	3.65097		509.023	374.994	502.882	462.3
82	6-41	194.317	35.3793	37.6454	9.9724	34901.7	504352	9621.25	139033	108358	1565833	36530.9	527894	410.155	5927	3.32166	425.864	6154	4.15207	528.351	7635	4.35967	160.823	2324	3.32166	132.52	1915	4.15207	232.101	3354	4.35967			1784.35	1482.15	1751.28	1672.59	2595.51	922.919	2331.75	659.159	3693.22	2020.63	3.06547		699.651	461.216	769.324	643.397
83	15-36	173.903	36.5804	53.0773	14.3336	26527.6	383340	14066.1	203264	38234.5	552512	17699.6	255770	188.988	2731	2.76805	109.822	1587	1.45322	471.675	6816	6.64331	53.9769	780	2.76805	44.5656	644	1.45322	242.204	3500	6.64331			986.616	1092.05	1025.99	1034.89	2204.34	1169.45	1490.38	455.496	3829.59	2794.7	6.13551		281.787	443.152	526.846	417.262
85	2025-01-26	501.293	76.268	120.202	16.1263	82505.1	1192250	29935.6	432588	208219	3008899	77315.1	1117251	99.1653	1433	1.24562	321.37	4644	3.73686	261.996	3786	2.21444	68.2323	986	1.24562	268.639	3882	3.73686	119.164	1722	2.21444			1150.43	1242.75	1709.69	1367.62	2378.35	1010.72	1993.39	625.764	3598.83	2231.2	3.56557		791.573	1038.84	777.624	869.346
85	2025-01-26	155.149	49.3677	68.5092	19.068	30393.8	439209	18950.9	273852	80363	1161296	40517.3	585500	99.1653	1433	1.24562	321.37	4644	3.73686	261.996	3786	2.21444	68.2323	986	1.24562	268.639	3882	3.73686	119.164	1722	2.21444			1150.43	1242.75	1709.69	1367.62	2830.89	1463.26	1908.56	540.931	3997.3	2629.68	4.86139		791.573	1038.84	777.624	869.346
85	3-37	691.181	76.1102	87.9547	13.5366	133629	1931017	32310.9	466913	294215	4251595	64593.2	933412	443.856	6414	4.15207	126.707	1831	1.03802	353.549	5109	2.76805	295.281	4267	4.15207	82.211	1188	1.03802	186.151	2690	2.76805			1544.77	1763.94	1845.71	1718.14	2793.79	1075.65	2427.12	708.982	5308.56	3590.43	5.06419		1027.68	1144.49	971.804	1047.99
85	3-37	250.162	70.1773	66.8483	18.2976	48088.9	694914	17095.9	247046	99549.4	1438551	33530	484529	443.856	6414	4.15207	126.707	1831	1.03802	353.549	5109	2.76805	295.281	4267	4.15207	82.211	1188	1.03802	186.151	2690	2.76805			1544.77	1763.94	1845.71	1718.14	2777.85	1059.71	2443.18	725.037	3695.62	1977.48	2.72742		1027.68	1144.49	971.804	1047.99
87	27-46	162.346	24.0712	57.5062	9.34767	17238.8	249111	8805.71	127248	41217.3	595616	17832.9	257696	180.684	2611	3.11405	124.008	1792	2.07604	281.925	4074	4.49808	69.5472	1005	3.11405	77.1593	1115	2.07604	287.669	4157	4.49808			838.457	863.184	905.721	869.121	1534.45	665.325	1162.37	293.253	2212.77	1343.65	4.58188		322.731	537.082	924.173	594.662
90	2025-03-17	176.601	24.7861	54.8765	9.80527	21662.9	313043	11458.5	165582	45886.9	663094	19428.8	280758	276.874	4001	5.53609	165.668	2394	3.32166	128.714	1860	2.49124	202.552	2927	5.53609	118.611	1714	3.32166	91.3455	1320	2.49124			722.712	720.725	746.616	730.018	1772.6	1042.58	1211.43	481.412	3017.36	2287.34	4.75132		528.712	516.008	529.856	524.859
90	2025-01-16	311.959	39.2476	135.012	18.439	43715	631709	29691.5	429061	91300.8	1319353	47403.3	685008	76.9517	1112	1.45322	305.731	4418	5.8129	197.846	2859	3.80606	49.9632	722	1.45322	225.803	3263	5.8129	113.628	1642	3.80606			765.195	760.034	751.17	758.8	2024.98	1266.18	1145.24	386.445	3177.96	2419.16	6.26004		496.826	561.338	431.417	496.527
90	2025-03-20	197.362	33.7339	56.1221	13.7058	29993.9	433430	17424.9	251801	69148.9	999245	31227.8	451261	130.167	1881	2.07604	294.174	4251	4.98248	215.285	3111	3.87527	92.0375	1330	2.07604	230.094	3325	4.98248	106.293	1536	3.87527			906.054	853.189	802.784	854.009	2196.12	1342.11	1285.96	431.955	4486.66	3632.65	8.40979		640.644	667.338	396.36	568.114
94	2025-01-26	331.197	54.6168	100.065	19.9491	53974.6	779966	21914	316671	157635	2277922	62738.2	906606	727.235	10509	6.64331	299.157	4323	2.76805	267.462	3865	2.42204	381.575	5514	6.64331	152.035	2197	2.76805	136.811	1977	2.42204			1581.89	1561.75	1595.76	1579.8	2354.99	775.191	2004.46	424.66	3164.66	1584.86	3.73206		830.008	793.701	816.254	813.321
94	16-41	302.548	39.5327	121.448	17.3605	39808	575250	19577.2	282902	97647.9	1411073	46090.6	666038	257.359	3719	2.90645	187.051	2703	2.07604	274.244	3963	3.32166	182.345	2635	2.90645	145.599	2104	2.07604	171.481	2478	3.32166			1279.57	1302	1193.08	1258.22	1901.35	643.138	1614.3	356.079	2329.41	1071.19	3.0083		906.605	1013.47	746.014	888.696
96	2025-01-16	345.798	43.7305	137.71	17.1046	45371.1	655640	24305.7	351233	74728.1	1079867	32898.9	475410	152.589	2205	2.76805	82.3494	1190	1.38402	112.037	1619	1.86843	82.1418	1187	2.76805	48.0256	694	1.38402	101.518	1467	1.86843			796.591	859.812	866.502	840.968	1896.02	1055.05	1462.88	621.909	2550.52	1709.55	2.74888		428.822	501.437	785.151	571.803
97	2025-01-12	1373.3	80.4187	193.971	19.2332	122654	1772432	41102.4	593956	210820	3046480	42150.2	609096	139.648	2018	3.11405	84.9098	1227	1.93763	37.0226	535	0.830414	84.9098	1227	3.11405	58.475	845	1.93763	22.2828	322	0.830414			648.03	633.247	644.257	641.845	1290.64	648.795	999.279	357.434	3062.09	2420.24	6.77116		394.02	436.099	387.758	405.959
97	2025-01-13	420.328	42.5495	186.982	17.9915	43478.5	628292	25700.3	371385	82016.9	1185196	42997.6	621342	168.159	2430	3.87527	100.272	1449	2.07604	176.255	2547	3.87527	112.59	1627	3.87527	67.5403	976	2.07604	145.046	2096	3.87527			627.054	697.965	657.245	660.755	1494.77	834.012	1100.97	440.214	1986.21	1325.46	3.01094		419.842	470.127	540.866	476.945
98	2025-09-30	149.267	54.4865	46.088	12.2688	21145.5	305565	11737.5	169615	67139.1	970202	28521.9	412159	218.261	3154	3.32166	130.098	1880	1.93763	162.692	2351	2.49124	238.052	3440	3.32166	94.8056	1370	1.93763	64.4263	931	2.49124			949.527	970.256	943.706	954.496	2047.11	1092.61	1317.61	363.118	3680.24	2725.75	7.50651		1035.63	707.048	373.709	705.462
99	2025-01-18	162.415	30.4008	38.9603	8.68569	22880.2	330633	11096	160344	55361.4	800007	19428.9	280760	233.623	3376	4.15207	156.187	2257	2.90645	188.02	2717	3.11405	190.58	2754	4.15207	83.3874	1205	2.90645	134.942	1950	3.11405			813.088	776.549	872.497	820.711	2035.73	1215.02	1379.36	558.651	4115.58	3294.87	5.8979		663.284	414.595	626.194	568.024
103	2025-01-16	178.401	45.2929	69.2012	16.9225	18584.3	268555	10084.9	145733	52023.4	751770	22418.3	323958	178.747	2583	3.46006	153.281	2215	3.11405	470.776	6803	9.68816	139.163	2011	3.46006	113.075	1634	3.11405	328.152	4742	9.68816			746.519	711.292	702.197	720.003	1505.35	785.345	1124.75	404.747	2105.93	1385.93	3.42419		581.204	524.718	489.463	531.795
103	2025-01-19	312.028	66.0129	103.94	15.1036	42836.3	619012	24645.3	356140	98249	1419759	36952.1	533981	615.96	8901	10.7954	247.117	3571	4.15207	559.976	8092	9.68816	431.192	6231	10.7954	174.733	2525	4.15207	412.093	5955	9.68816			824.519	860.053	835.246	839.939	1983.84	1143.89	1263.27	423.334	3426.39	2586.46	6.10972		577.191	608.13	614.668	599.996
109	2025-01-14	450.776	41.3802	157.433	18.6933	63899.1	923382	42464.7	613642	96273.2	1391208	44606.6	644593	63.5267	918	1.10722	65.3951	945	1.38402	134.735	1947	2.42204	51.2089	740	1.10722	51.9009	750	1.38402	101.933	1473	2.42204			829.105	682.792	803.868	771.921	2048.43	1276.51	1055.89	283.973	3897.81	3125.89	11.0077		668.341	541.898	608.165	606.135
110	12-40	223.935	40.7596	107.608	15.6731	37114.6	536329	22491.2	325012	116718	1686645	58849.5	850412	564.059	8151	6.64331	498.387	7202	5.32849	368.15	5320	4.15207	405.796	5864	6.64331	326.076	4712	5.32849	275.075	3975	4.15207			1226.95	1351.6	1281.29	1286.61	2395.02	1108.41	1816.58	529.962	3020.34	1733.72	3.27142		882.692	884.303	957.354	908.116
111	2025-01-14	370.918	73.4276	174.94	21.7349	45736.6	660923	28784.2	415949	98187.1	1418865	54483.9	787326	94.0444	1359	1.66083	60.551	875	1.24562	115.082	1663	2.21444	52.3853	757	1.66083	37.4378	541	1.24562	72.8688	1053	2.21444			818.267	702.461	750.981	757.236	1781.86	1024.62	1250.01	492.773	2377.66	1620.42	3.28837		455.797	434.322	475.516	455.211
111	2025-01-17	678.517	60.7234	188.642	18.3738	98637	1425366	43568.8	629597	162239	2344450	60979.7	881194	163.799	2367	2.49124	120.341	1739	2.07604	235.145	3398	3.87527	100.549	1453	2.49124	82.211	1188	2.07604	153.281	2215	3.87527			950.129	837.654	876.843	888.209	2100.71	1212.5	1624.43	736.224	3337.52	2449.31	3.32685		583.243	572.245	571.574	575.687
111	2025-01-17	602.534	44.4964	125.046	14.5195	71031.4	1026448	26035.3	376226	144038	2081434	41509.8	599842	163.799	2367	2.49124	120.341	1739	2.07604	235.145	3398	3.87527	100.549	1453	2.49124	82.211	1188	2.07604	153.281	2215	3.87527			950.129	837.654	876.843	888.209	1703.55	815.342	1361.76	473.547	3008.69	2120.48	4.47787		583.243	572.245	571.574	575.687
112	17-33	412.923	41.4776	96.7432	14.0803	39087.7	564842	15992.2	231098	103456	1495009	43005.7	621459	684.192	9887	11.6258	348.289	5033	6.29731	218.745	3161	3.87527	460.118	6649	11.6258	250.993	3627	6.29731	134.666	1946	3.87527			850.437	799.231	815.686	821.784	1367.91	546.126	1055.55	233.766	2388.78	1566.99	6.70326		571.918	575.961	502.159	550.013
112	2025-01-19	132.105	24.9847	54.5305	11.5479	21653.3	312904	11714.2	169277	80608.2	1164839	36935.1	533735	427.732	6181	4.84408	181.515	2623	2.21444	209.887	3033	1.93763	177.432	2564	4.84408	94.4596	1365	2.21444	69.6164	1006	1.93763			1275.99	1184.5	1565.31	1341.93	2368.6	1026.67	1851.47	509.538	3104.26	1762.33	3.45868		529.306	616.409	519.19	554.968
116	2025-01-20	112.314	24.5211	67.0559	13.9143	14285	206427	10811.8	156237	53232	769236	34596.5	499941	241.65	3492	3.73686	87.6779	1267	1.38402	489.321	7071	7.61213	224.765	3248	3.73686	64.2187	928	1.38402	401.09	5796	7.61213			934.474	915.447	928.912	926.278	1837.95	911.676	1108.99	182.708	2329.95	1403.67	7.68259		869.178	670.509	761.417	767.035
117	2025-01-21	109.753	14.6628	42.0051	9.38196	38054	549904	21230.4	306793	82109.6	1186535	38464.2	555832	419.082	6056	3.46006	186.843	2700	1.66083	543.437	7853	4.56728	278.535	4025	3.46006	137.987	1994	1.66083	389.533	5629	4.56728			1750.26	1625.69	1719.4	1698.45	5010.38	3311.92	3588.46	1890.01	7303.71	5605.25	2.96573		1163.28	1200.61	1232.46	1198.78
117	2025-04-23	399.152	59.731	109.476	14.8157	78666	1136773	37436.9	540986	100015	1445283	32415.3	468421	195.839	2830	1.66083	165.045	2385	1.38402	267.601	3867	2.42204	132.243	1911	1.66083	107.746	1557	1.38402	189.888	2744	2.42204			1703.97	1723.24	1596.59	1674.6	2847.97	1173.37	2056.74	382.137	4941.58	3266.99	8.54925		1150.63	1124.98	1132.93	1136.18
127	2025-01-16	417.006	61.4029	104.909	16.1386	68487.1	989682	33325.8	481578	122340	1767882	43657.4	630877	185.321	2678	2.76805	349.397	5049	5.32849	179.508	2594	2.76805	141.24	2041	2.76805	250.993	3627	5.32849	128.368	1855	2.76805			967.469	947.548	937.123	950.713	2373.3	1422.59	1628.03	677.318	4590.44	3639.72	5.37373		737.343	680.681	670.148	696.057
[truncated: 5 more columns]

[truncated: 4 more sheets: Figure 6, Figure 7, Supplemental Figure 2, Supplemental Figure 4]
